# Supplementary material for: The inner nuclear membrane protein Lem2 coordinates RNA degradation at the nuclear periphery
Source: Nat Struct Mol Biol. 2022 Sep 19;29(9):910–21. doi: 10.1038/s41594-022-00831-6 (PMC9507967; doi:10.1038/s41594-022-00831-6)
Supplement: Supplementary file 4 — GO terms of upregulated transcripts in lem2∆ analyzed by AnGeLi [file 41594_2022_831_MOESM4_ESM.xlsx]

## Sheet: Lem2∆ AnGeLi
Category_Name	External_ID	GeneSet_Name	over_represented/under_represented	List_Frequency	Background_Frequency	Corrected_pvalue	Corrected_pvalue	Genes_In_Common/Interacting_Gene_Pair
GO Biological Process	GO:0009987;	cellular process	Underrepresented	16.8021680216802 (124/738)	62.3697359029265 (4369/7005)	-155.821	1.51054e-156	SPSNRNA.02;SPAC6B12.03c;SPAC22F3.02;SPAC15E1.07c;SPBC354.12;SPBC1685.06;SPRRNA.32;SPAC25G10.04c;SPSNORNA.46;SPAC22F8.05;SPBC2F12.09c;SPAC14C4.03;SPBC31F10.08;SPMIT.01;SPAC167.08;SPBC16D10.08c;SPAC4G9.05;SPCC1795.06;SPAC186.09;SPSNRNA.06;SPAPB1A11.01;SPRRNA.52;SPMIT.03;SPBC1289.14;SPCC777.04;SPAC31G5.10;SPCC188.12;SPBC725.03;SPSNORNA.05;SPBC14C8.05c;SPAC186.08c;SPAC869.07c;SPAC343.07;SPSNRNA.07;SP…
GO Biological Process	GO:0008150;	biological process	Underrepresented	33.0623306233062 (244/738)	75.9172019985725 (5318/7005)	-149.539	2.89152e-150	SPSNRNA.02;SPAC186.07c;SPCC70.04c;SPACUNK4.17;SPAC1687.23c;SPAC6B12.03c;SPAC27E2.12;SPAPB8E5.10;SPAC22F3.02;SPBPB2B2.18;SPAC29E6.07;SPAC15E1.07c;SPSNORNA.34;SPAC10F6.15;SPSNORNA.19;SPCC338.18;SPBC6B1.03c;SPBC354.12;SPBC1685.06;SPBPB2B2.07c;SPRRNA.32;SPAC23H4.05c;SPAC4F8.08;SPAC25G10.04c;SPSNORNA.32;SPBPB21E7.10;SPSNORNA.46;SPAC4F10.17;SPBC1348.07;SPBPB2B2.17c;SPBC1861.06c;SPAC22F8.05;SPAC6B12.16;…
GO Biological Process	GO:0008152;	metabolic process	Underrepresented	12.3306233062331 (91/738)	49.678800856531 (3480/7005)	-110.026	9.41565e-111	SPSNRNA.02;SPAC22F3.02;SPAC15E1.07c;SPBC354.12;SPBC1685.06;SPRRNA.32;SPAC25G10.04c;SPSNORNA.46;SPAC22F8.05;SPBC2F12.09c;SPAC14C4.03;SPBC31F10.08;SPMIT.01;SPAC167.08;SPBC16D10.08c;SPAC4G9.05;SPAC186.09;SPSNRNA.06;SPRRNA.52;SPMIT.03;SPAC31G5.10;SPBC725.03;SPSNORNA.05;SPBC14C8.05c;SPAC186.08c;SPAC869.07c;SPAC343.07;SPSNRNA.07;SPAC8E11.03c;SPBC21C3.18;SPBC2G2.17c;SPRRNA.51;SPRRNA.50;SPSNRNA.01;SPAPB1…
GO Biological Process	GO:0071704;	organic substance metabolic process	Underrepresented	11.6531165311653 (86/738)	48.1941470378301 (3376/7005)	-106.684	2.07036e-107	SPSNRNA.02;SPAC22F3.02;SPAC15E1.07c;SPBC354.12;SPBC1685.06;SPRRNA.32;SPAC25G10.04c;SPSNORNA.46;SPAC22F8.05;SPBC2F12.09c;SPAC14C4.03;SPBC31F10.08;SPMIT.01;SPAC167.08;SPBC16D10.08c;SPAC4G9.05;SPAC186.09;SPSNRNA.06;SPRRNA.52;SPMIT.03;SPAC31G5.10;SPBC725.03;SPSNORNA.05;SPBC14C8.05c;SPAC186.08c;SPAC869.07c;SPAC343.07;SPSNRNA.07;SPAC8E11.03c;SPBC21C3.18;SPBC2G2.17c;SPRRNA.51;SPRRNA.50;SPSNRNA.01;SPAPB1…
GO Biological Process	GO:0044237;	cellular metabolic process	Underrepresented	11.6531165311653 (86/738)	48.0085653104925 (3363/7005)	-105.789	1.62677e-106	SPSNRNA.02;SPAC22F3.02;SPAC15E1.07c;SPBC354.12;SPBC1685.06;SPRRNA.32;SPAC25G10.04c;SPSNORNA.46;SPAC22F8.05;SPBC2F12.09c;SPAC14C4.03;SPBC31F10.08;SPMIT.01;SPAC167.08;SPBC16D10.08c;SPAC4G9.05;SPAC186.09;SPSNRNA.06;SPRRNA.52;SPMIT.03;SPAC31G5.10;SPBC725.03;SPSNORNA.05;SPBC14C8.05c;SPAC186.08c;SPAC869.07c;SPAC343.07;SPSNRNA.07;SPAC8E11.03c;SPBC21C3.18;SPRRNA.51;SPRRNA.50;SPSNRNA.01;SPAPB1A11.03;SPCC1…
GO Biological Process	GO:0044238;	primary metabolic process	Underrepresented	10.4336043360434 (77/738)	46.0670949321913 (3227/7005)	-104.151	7.07117e-105	SPSNRNA.02;SPAC22F3.02;SPAC15E1.07c;SPBC354.12;SPBC1685.06;SPRRNA.32;SPAC25G10.04c;SPSNORNA.46;SPAC22F8.05;SPBC2F12.09c;SPAC14C4.03;SPBC31F10.08;SPMIT.01;SPAC167.08;SPBC16D10.08c;SPAC4G9.05;SPSNRNA.06;SPRRNA.52;SPMIT.03;SPAC31G5.10;SPSNORNA.05;SPBC14C8.05c;SPAC869.07c;SPAC343.07;SPSNRNA.07;SPAC8E11.03c;SPBC21C3.18;SPBC2G2.17c;SPRRNA.51;SPRRNA.50;SPSNRNA.01;SPCC1620.04c;SPMIT.02;SPBC725.06c;SPSNOR…
GO Biological Process	GO:0044699;	single-organism process	Underrepresented	11.3821138211382 (84/738)	42.9978586723769 (3012/7005)	-83.1296	7.41998e-84	SPAC6B12.03c;SPAC22F3.02;SPAC15E1.07c;SPBC354.12;SPAC25G10.04c;SPAC22F8.05;SPBC2F12.09c;SPAC14C4.03;SPBC31F10.08;SPMIT.01;SPCC1795.06;SPAC186.09;SPAPB1A11.01;SPBC1289.14;SPCC777.04;SPCC188.12;SPBC725.03;SPBC14C8.05c;SPAC186.08c;SPAC869.07c;SPCC417.02;SPCPB1C11.02;SPAC8E11.03c;SPBC21C3.18;SPAC6G10.06;SPCC285.07c;SPAPB1A11.03;SPAC22H10.13;SPCC663.14c;SPBC1348.05;SPCC1223.02;SPBC725.06c;SPBC32H8.11;…
GO Biological Process	GO:0043170;	macromolecule metabolic process	Underrepresented	9.07859078590786 (67/738)	38.5867237687366 (2703/7005)	-77.714	1.9319e-78	SPSNRNA.02;SPAC22F3.02;SPAC15E1.07c;SPBC1685.06;SPRRNA.32;SPAC25G10.04c;SPSNORNA.46;SPBC2F12.09c;SPBC31F10.08;SPAC14C4.03;SPAC167.08;SPBC16D10.08c;SPAC4G9.05;SPSNRNA.06;SPRRNA.52;SPMIT.03;SPAC31G5.10;SPSNORNA.05;SPBC14C8.05c;SPAC343.07;SPSNRNA.07;SPAC8E11.03c;SPBC21C3.18;SPBC2G2.17c;SPRRNA.51;SPSNRNA.01;SPRRNA.50;SPCC1620.04c;SPMIT.02;SPBC725.06c;SPSNORNA.44;SPAC20G4.03c;SPBC32H8.11;SPAC869.08;SP…
GO Biological Process	GO:0044260;	cellular macromolecule metabolic process	Underrepresented	8.80758807588076 (65/738)	37.7301927194861 (2643/7005)	-75.627	2.36043e-76	SPSNRNA.02;SPAC22F3.02;SPAC15E1.07c;SPBC1685.06;SPRRNA.32;SPAC25G10.04c;SPSNORNA.46;SPBC2F12.09c;SPBC31F10.08;SPAC14C4.03;SPAC167.08;SPBC16D10.08c;SPAC4G9.05;SPSNRNA.06;SPRRNA.52;SPMIT.03;SPAC31G5.10;SPSNORNA.05;SPBC14C8.05c;SPAC343.07;SPSNRNA.07;SPAC8E11.03c;SPBC21C3.18;SPRRNA.51;SPSNRNA.01;SPRRNA.50;SPCC1620.04c;SPMIT.02;SPBC725.06c;SPSNORNA.44;SPAC20G4.03c;SPBC32H8.11;SPAC869.08;SPBC16E9.17c;S…
GO Biological Process	GO:0009058;	biosynthetic process	Underrepresented	3.11653116531165 (23/738)	27.4089935760171 (1920/7005)	-71.8858	1.30087e-72	SPAC22F3.02;SPRRNA.32;SPAC22F8.05;SPBC2F12.09c;SPRRNA.52;SPAC31G5.10;SPBC725.03;SPRRNA.51;SPRRNA.50;SPCC1223.02;SPBC32H8.11;SPAC20G4.03c;SPCC1281.04;SPBC16E9.17c;SPRRNA.29;SPCC584.02;SPBC1105.14;SPBC1198.14c;SPBC16E9.16c;SPBC4C3.08;SPRRNA.03;SPAC1002.19;SPAC13G7.02c;
GO Biological Process	GO:1901576;	organic substance biosynthetic process	Underrepresented	3.11653116531165 (23/738)	26.9521770164168 (1888/7005)	-70.002	9.95365e-71	SPAC22F3.02;SPRRNA.32;SPAC22F8.05;SPBC2F12.09c;SPRRNA.52;SPAC31G5.10;SPBC725.03;SPRRNA.51;SPRRNA.50;SPCC1223.02;SPBC32H8.11;SPAC20G4.03c;SPCC1281.04;SPBC16E9.17c;SPRRNA.29;SPCC584.02;SPBC1105.14;SPBC1198.14c;SPBC16E9.16c;SPBC4C3.08;SPRRNA.03;SPAC1002.19;SPAC13G7.02c;
GO Biological Process	GO:0044763;	single-organism cellular process	Underrepresented	11.1111111111111 (82/738)	39.6002855103497 (2774/7005)	-69.8201	1.51308e-70	SPAC6B12.03c;SPAC22F3.02;SPAC15E1.07c;SPBC354.12;SPAC25G10.04c;SPAC22F8.05;SPBC2F12.09c;SPAC14C4.03;SPBC31F10.08;SPMIT.01;SPCC1795.06;SPAC186.09;SPAPB1A11.01;SPBC1289.14;SPCC777.04;SPCC188.12;SPBC725.03;SPBC14C8.05c;SPAC186.08c;SPAC869.07c;SPCC417.02;SPCPB1C11.02;SPAC8E11.03c;SPBC21C3.18;SPAC6G10.06;SPCC285.07c;SPAPB1A11.03;SPAC22H10.13;SPCC663.14c;SPBC1348.05;SPCC1223.02;SPBC725.06c;SPBC32H8.11;…
GO Biological Process	GO:0044249;	cellular biosynthetic process	Underrepresented	3.11653116531165 (23/738)	26.7808708065667 (1876/7005)	-69.2534	5.58018e-70	SPAC22F3.02;SPRRNA.32;SPAC22F8.05;SPBC2F12.09c;SPRRNA.52;SPAC31G5.10;SPBC725.03;SPRRNA.51;SPRRNA.50;SPCC1223.02;SPBC32H8.11;SPAC20G4.03c;SPCC1281.04;SPBC16E9.17c;SPRRNA.29;SPCC584.02;SPBC1105.14;SPBC1198.14c;SPBC16E9.16c;SPBC4C3.08;SPRRNA.03;SPAC1002.19;SPAC13G7.02c;
GO Biological Process	GO:0071840;	cellular component organization or biogenesis	Underrepresented	6.23306233062331 (46/738)	28.6652391149179 (2008/7005)	-54.8979	1.26503e-55	SPSNRNA.02;SPAC22F3.02;SPAC15E1.07c;SPAC25G10.04c;SPSNORNA.46;SPBC2F12.09c;SPAC14C4.03;SPBC31F10.08;SPBC1289.14;SPCC188.12;SPSNORNA.05;SPSNRNA.07;SPCC417.02;SPAC8E11.03c;SPBC21C3.18;SPBC2G2.17c;SPCC285.07c;SPCC663.14c;SPSNORNA.44;SPBC32H8.11;SPAC24C9.15c;SPBC56F2.03;SPBC16E9.17c;SPCC417.06c;SPBC1711.14;SPSNORNA.39;SPNCRNA.103;SPBC1718.02;SPAC27D7.13c;SPCC584.02;SPBC1105.14;SPAC222.15;SPSNORNA.29;…
GO Biological Process	GO:0034645;	cellular macromolecule biosynthetic process	Underrepresented	2.1680216802168 (16/738)	20.5281941470378 (1438/7005)	-51.8907	1.28622e-52	SPAC22F3.02;SPRRNA.32;SPBC2F12.09c;SPRRNA.52;SPAC31G5.10;SPRRNA.51;SPRRNA.50;SPAC20G4.03c;SPBC32H8.11;SPBC16E9.17c;SPRRNA.29;SPCC584.02;SPBC1105.14;SPBC4C3.08;SPRRNA.03;SPAC13G7.02c;
GO Biological Process	GO:0009059;	macromolecule biosynthetic process	Underrepresented	2.1680216802168 (16/738)	20.5567451820128 (1440/7005)	-51.8792	1.32073e-52	SPAC22F3.02;SPRRNA.32;SPBC2F12.09c;SPRRNA.52;SPAC31G5.10;SPRRNA.51;SPRRNA.50;SPAC20G4.03c;SPBC32H8.11;SPBC16E9.17c;SPRRNA.29;SPCC584.02;SPBC1105.14;SPBC4C3.08;SPRRNA.03;SPAC13G7.02c;
GO Biological Process	GO:0010467;	gene expression	Underrepresented	4.47154471544715 (33/738)	24.6252676659529 (1725/7005)	-50.8812	1.31477e-51	SPSNRNA.02;SPAC22F3.02;SPBC1685.06;SPRRNA.32;SPSNORNA.46;SPBC2F12.09c;SPAC4G9.05;SPSNRNA.06;SPRRNA.52;SPAC31G5.10;SPSNORNA.05;SPAC343.07;SPSNRNA.07;SPRRNA.51;SPRRNA.50;SPSNRNA.01;SPSNORNA.44;SPAC20G4.03c;SPBC32H8.11;SPRRNA.29;SPSNORNA.39;SPCC584.02;SPBC1105.14;SPSNORNA.29;SPRRNA.03;SPAC1006.01;SPBC8D2.19;SPSNORNA.40;SPSNRNA.05;SPSNRNA.03;SPAC1610.03c;SPSNRNA.04;SPAC13G7.02c;
GO Biological Process	GO:0019538;	protein metabolic process	Underrepresented	3.2520325203252 (24/738)	21.6845110635261 (1519/7005)	-48.0157	9.64499e-49	SPRRNA.32;SPBC16D10.08c;SPRRNA.52;SPBC21C3.18;SPRRNA.51;SPRRNA.50;SPCC1620.04c;SPBC725.06c;SPAC20G4.03c;SPAC869.08;SPBC16E9.17c;SPCC417.06c;SPRRNA.29;SPBC1718.02;SPBC4C3.08;SPBC1198.12;SPRRNA.03;SPAC1006.01;SPAP8A3.04c;SPBP4G3.03;SPCC338.12;SPBC3E7.02c;SPBC1347.03;SPAC13G7.02c;
GO Biological Process	GO:0044267;	cellular protein metabolic process	Underrepresented	3.2520325203252 (24/738)	21.3418986438258 (1495/7005)	-46.8666	1.35952e-47	SPRRNA.32;SPBC16D10.08c;SPRRNA.52;SPBC21C3.18;SPRRNA.51;SPRRNA.50;SPCC1620.04c;SPBC725.06c;SPAC20G4.03c;SPAC869.08;SPBC16E9.17c;SPCC417.06c;SPRRNA.29;SPBC1718.02;SPBC4C3.08;SPBC1198.12;SPRRNA.03;SPAC1006.01;SPAP8A3.04c;SPBP4G3.03;SPCC338.12;SPBC3E7.02c;SPBC1347.03;SPAC13G7.02c;
GO Biological Process	GO:0016043;	cellular component organization	Underrepresented	4.8780487804878 (36/738)	23.982869379015 (1680/7005)	-45.7465	1.79247e-46	SPSNRNA.02;SPAC22F3.02;SPAC15E1.07c;SPAC25G10.04c;SPBC2F12.09c;SPAC14C4.03;SPBC31F10.08;SPBC1289.14;SPCC188.12;SPCC417.02;SPAC8E11.03c;SPBC21C3.18;SPBC2G2.17c;SPCC285.07c;SPBC32H8.11;SPAC24C9.15c;SPBC56F2.03;SPBC16E9.17c;SPCC417.06c;SPBC1711.14;SPNCRNA.103;SPBC1718.02;SPAC27D7.13c;SPCC584.02;SPBC1105.14;SPAC222.15;SPCC11E10.03;SPAC20H4.11c;SPBC1198.12;SPBC8D2.19;SPCC1906.04;SPSNRNA.05;SPBP4H10.10…
GO Biological Process	GO:0006807;	nitrogen compound metabolic process	Underrepresented	7.04607046070461 (52/738)	27.2947894361171 (1912/7005)	-45.2441	5.70066e-46	SPSNRNA.02;SPAC22F3.02;SPAC15E1.07c;SPBC354.12;SPBC1685.06;SPAC25G10.04c;SPSNORNA.46;SPBC2F12.09c;SPAC14C4.03;SPBC31F10.08;SPMIT.01;SPAC167.08;SPAC4G9.05;SPSNRNA.06;SPMIT.03;SPAC31G5.10;SPBC725.03;SPSNORNA.05;SPAC869.07c;SPAC343.07;SPSNRNA.07;SPAC8E11.03c;SPSNRNA.01;SPMIT.02;SPCC1223.02;SPSNORNA.44;SPBC32H8.11;SPCC1281.04;SPBC16E9.17c;SPAC139.05;SPBC1711.14;SPSNORNA.39;SPBC1198.01;SPBPB21E7.01c;S…
GO Biological Process	GO:0044710;	single-organism metabolic process	Underrepresented	5.14905149051491 (38/738)	23.6117059243398 (1654/7005)	-42.8288	1.48337e-43	SPAC15E1.07c;SPBC354.12;SPAC25G10.04c;SPAC22F8.05;SPAC14C4.03;SPBC31F10.08;SPMIT.01;SPAC186.09;SPBC725.03;SPBC14C8.05c;SPAC186.08c;SPAC869.07c;SPAC8E11.03c;SPAPB1A11.03;SPCC1223.02;SPBC32H8.11;SPCC1281.04;SPAC4H3.08;SPBC16E9.17c;SPAC139.05;SPBC1711.14;SPBC1198.01;SPBPB21E7.01c;SPAC750.08c;SPBC1718.02;SPAC222.15;SPBC1198.14c;SPBC16E9.16c;SPCC191.11;SPBC4C3.08;SPAC23H3.15c;SPCC757.07c;SPAC1002.19;S…
GO Biological Process	GO:1901360;	organic cyclic compound metabolic process	Underrepresented	6.50406504065041 (48/738)	25.1962883654532 (1765/7005)	-40.7104	1.9479e-41	SPSNRNA.02;SPAC22F3.02;SPAC15E1.07c;SPBC354.12;SPBC1685.06;SPAC25G10.04c;SPSNORNA.46;SPBC2F12.09c;SPAC14C4.03;SPBC31F10.08;SPMIT.01;SPAC167.08;SPAC4G9.05;SPSNRNA.06;SPMIT.03;SPAC31G5.10;SPBC725.03;SPSNORNA.05;SPAC343.07;SPSNRNA.07;SPAC8E11.03c;SPSNRNA.01;SPMIT.02;SPCC1223.02;SPSNORNA.44;SPBC32H8.11;SPCC1281.04;SPBC16E9.17c;SPBC1711.14;SPSNORNA.39;SPBPB21E7.01c;SPBC1718.02;SPCC584.02;SPMIT.06;SPBC…
GO Biological Process	GO:0034641;	cellular nitrogen compound metabolic process	Underrepresented	6.77506775067751 (50/738)	25.4104211277659 (1780/7005)	-40.1349	7.3297e-41	SPSNRNA.02;SPAC22F3.02;SPAC15E1.07c;SPBC354.12;SPBC1685.06;SPAC25G10.04c;SPSNORNA.46;SPBC2F12.09c;SPAC14C4.03;SPBC31F10.08;SPMIT.01;SPAC167.08;SPAC4G9.05;SPSNRNA.06;SPMIT.03;SPAC31G5.10;SPBC725.03;SPSNORNA.05;SPAC869.07c;SPAC343.07;SPSNRNA.07;SPAC8E11.03c;SPSNRNA.01;SPMIT.02;SPCC1223.02;SPSNORNA.44;SPBC32H8.11;SPCC1281.04;SPBC16E9.17c;SPBC1711.14;SPSNORNA.39;SPBC1198.01;SPBPB21E7.01c;SPBC1718.02;…
GO Biological Process	GO:0046483;	heterocycle metabolic process	Underrepresented	6.50406504065041 (48/738)	24.4825124910778 (1715/7005)	-38.3913	4.06178e-39	SPSNRNA.02;SPAC22F3.02;SPAC15E1.07c;SPBC354.12;SPBC1685.06;SPAC25G10.04c;SPSNORNA.46;SPBC2F12.09c;SPAC14C4.03;SPBC31F10.08;SPMIT.01;SPAC167.08;SPAC4G9.05;SPSNRNA.06;SPMIT.03;SPAC31G5.10;SPBC725.03;SPSNORNA.05;SPAC343.07;SPSNRNA.07;SPAC8E11.03c;SPSNRNA.01;SPMIT.02;SPCC1223.02;SPSNORNA.44;SPBC32H8.11;SPCC1281.04;SPBC16E9.17c;SPBC1711.14;SPSNORNA.39;SPBPB21E7.01c;SPBC1718.02;SPCC584.02;SPMIT.06;SPBC…
GO Biological Process	GO:0006725;	cellular aromatic compound metabolic process	Underrepresented	6.36856368563686 (47/738)	24.2826552462527 (1701/7005)	-38.3727	4.23896e-39	SPSNRNA.02;SPAC22F3.02;SPAC15E1.07c;SPBC354.12;SPBC1685.06;SPAC25G10.04c;SPSNORNA.46;SPBC2F12.09c;SPAC14C4.03;SPBC31F10.08;SPMIT.01;SPAC167.08;SPAC4G9.05;SPSNRNA.06;SPMIT.03;SPAC31G5.10;SPBC725.03;SPSNORNA.05;SPAC343.07;SPSNRNA.07;SPAC8E11.03c;SPSNRNA.01;SPMIT.02;SPCC1223.02;SPSNORNA.44;SPBC32H8.11;SPCC1281.04;SPBC16E9.17c;SPBC1711.14;SPSNORNA.39;SPBPB21E7.01c;SPBC1718.02;SPCC584.02;SPMIT.06;SPBC…
GO Biological Process	GO:0006139;	nucleobase-containing compound metabolic process	Underrepresented	5.96205962059621 (44/738)	23.254817987152 (1629/7005)	-37.0744	8.42648e-38	SPSNRNA.02;SPAC22F3.02;SPAC15E1.07c;SPBC354.12;SPBC1685.06;SPAC25G10.04c;SPSNORNA.46;SPBC2F12.09c;SPAC14C4.03;SPBC31F10.08;SPMIT.01;SPAC167.08;SPAC4G9.05;SPSNRNA.06;SPMIT.03;SPAC31G5.10;SPSNORNA.05;SPAC343.07;SPSNRNA.07;SPAC8E11.03c;SPSNRNA.01;SPMIT.02;SPSNORNA.44;SPBC32H8.11;SPBC16E9.17c;SPBC1711.14;SPSNORNA.39;SPBPB21E7.01c;SPBC1718.02;SPCC584.02;SPMIT.06;SPBC1105.14;SPAC222.15;SPSNORNA.29;SPAC…
GO Biological Process	GO:0065007;	biological regulation	Underrepresented	4.6070460704607 (34/738)	20.3283369022127 (1424/7005)	-34.7086	1.95608e-35	SPAC6B12.03c;SPAC22F3.02;SPAC15E1.07c;SPBC2F12.09c;SPAC14C4.03;SPAC4G9.05;SPCC1795.06;SPBC1289.14;SPCC417.02;SPAC8E11.03c;SPCC285.07c;SPAC22H10.13;SPBC725.06c;SPAC20G4.03c;SPBC32H8.11;SPBC16E9.17c;SPCC417.06c;SPCC584.02;SPBC1105.14;SPAC20H4.11c;SPBC1198.12;SPBC8D2.19;SPAP8A3.04c;SPCC1906.04;SPCC1020.01c;SPBP4H10.10;SPCC338.12;SPAPB8E5.05;SPBC119.04;SPAC1610.03c;SPBC839.06;SPBC29A10.14;SPBC1347.03…
GO Biological Process	GO:0006996;	organelle organization	Underrepresented	4.47154471544715 (33/738)	19.4004282655246 (1359/7005)	-32.3477	4.49009e-33	SPAC22F3.02;SPAC15E1.07c;SPAC25G10.04c;SPBC2F12.09c;SPBC31F10.08;SPAC14C4.03;SPBC1289.14;SPCC188.12;SPCC417.02;SPAC8E11.03c;SPBC21C3.18;SPCC285.07c;SPBC32H8.11;SPAC24C9.15c;SPBC56F2.03;SPBC16E9.17c;SPCC417.06c;SPBC1711.14;SPNCRNA.103;SPBC1718.02;SPAC27D7.13c;SPCC584.02;SPBC1105.14;SPAC222.15;SPCC11E10.03;SPAC20H4.11c;SPBC1198.12;SPBC8D2.19;SPCC1906.04;SPBP4H10.10;SPCC338.12;SPBC29A10.14;SPBC1347.…
GO Biological Process	GO:0050789;	regulation of biological process	Underrepresented	3.65853658536585 (27/738)	17.8443968593862 (1250/7005)	-31.8349	1.46242e-32	SPAC6B12.03c;SPAC22F3.02;SPBC2F12.09c;SPAC14C4.03;SPAC4G9.05;SPCC1795.06;SPBC1289.14;SPAC8E11.03c;SPCC285.07c;SPBC725.06c;SPBC32H8.11;SPAC20G4.03c;SPBC16E9.17c;SPCC417.06c;SPCC584.02;SPBC1105.14;SPAC20H4.11c;SPBC1198.12;SPBC8D2.19;SPAP8A3.04c;SPCC1906.04;SPBP4H10.10;SPCC338.12;SPAPB8E5.05;SPBC119.04;SPAC1610.03c;SPBC1347.03;
GO Biological Process	GO:0050794;	regulation of cellular process	Underrepresented	3.38753387533875 (25/738)	17.1448965024982 (1201/7005)	-31.1896	6.46243e-32	SPAC6B12.03c;SPAC22F3.02;SPBC2F12.09c;SPAC14C4.03;SPCC1795.06;SPBC1289.14;SPAC8E11.03c;SPCC285.07c;SPBC725.06c;SPBC32H8.11;SPAC20G4.03c;SPBC16E9.17c;SPCC417.06c;SPCC584.02;SPBC1105.14;SPAC20H4.11c;SPBC1198.12;SPBC8D2.19;SPAP8A3.04c;SPCC1906.04;SPBP4H10.10;SPCC338.12;SPAPB8E5.05;SPAC1610.03c;SPBC1347.03;
GO Biological Process	GO:0016070;	RNA metabolic process	Underrepresented	3.2520325203252 (24/738)	16.5596002855103 (1160/7005)	-30.0923	8.08465e-31	SPSNRNA.02;SPAC22F3.02;SPBC1685.06;SPSNORNA.46;SPBC2F12.09c;SPAC4G9.05;SPSNRNA.06;SPAC31G5.10;SPSNORNA.05;SPAC343.07;SPSNRNA.07;SPSNRNA.01;SPSNORNA.44;SPBC32H8.11;SPSNORNA.39;SPCC584.02;SPBC1105.14;SPSNORNA.29;SPSNORNA.40;SPSNRNA.05;SPSNRNA.03;SPAC1610.03c;SPSNRNA.04;SPAC18G6.09c;
GO Biological Process	GO:0090304;	nucleic acid metabolic process	Underrepresented	5.55555555555556 (41/738)	20.2997858672377 (1422/7005)	-29.7219	1.89735e-30	SPSNRNA.02;SPAC22F3.02;SPAC15E1.07c;SPBC1685.06;SPAC25G10.04c;SPSNORNA.46;SPBC2F12.09c;SPAC14C4.03;SPBC31F10.08;SPAC167.08;SPAC4G9.05;SPSNRNA.06;SPMIT.03;SPAC31G5.10;SPSNORNA.05;SPAC343.07;SPSNRNA.07;SPAC8E11.03c;SPSNRNA.01;SPMIT.02;SPSNORNA.44;SPBC32H8.11;SPBC16E9.17c;SPBC1711.14;SPSNORNA.39;SPBC1718.02;SPCC584.02;SPMIT.06;SPBC1105.14;SPAC222.15;SPSNORNA.29;SPAC23H3.15c;SPSNORNA.40;SPSNRNA.05;SP…
GO Biological Process	GO:0044085;	cellular component biogenesis	Underrepresented	2.710027100271 (20/738)	14.6895074946467 (1029/7005)	-27.1556	6.98902e-28	SPSNRNA.02;SPSNORNA.46;SPBC1289.14;SPCC188.12;SPSNORNA.05;SPSNRNA.07;SPAC8E11.03c;SPBC21C3.18;SPCC663.14c;SPSNORNA.44;SPAC24C9.15c;SPCC417.06c;SPSNORNA.39;SPSNORNA.29;SPAC20H4.11c;SPSNORNA.40;SPSNRNA.05;SPSNRNA.03;SPBC21C3.19;SPBC1347.03;
GO Biological Process	GO:0043933;	macromolecular complex subunit organization	Underrepresented	1.0840108401084 (8/738)	11.2348322626695 (787/7005)	-26.6131	2.43719e-27	SPSNRNA.02;SPBC1289.14;SPAC8E11.03c;SPBC21C3.18;SPCC11E10.03;SPAC20H4.11c;SPSNRNA.05;SPBC1347.03;
GO Biological Process	GO:0044711;	single-organism biosynthetic process	Underrepresented	1.21951219512195 (9/738)	11.3775874375446 (797/7005)	-26.1861	6.51541e-27	SPAC22F8.05;SPBC725.03;SPCC1223.02;SPCC1281.04;SPBC16E9.17c;SPBC1198.14c;SPBC16E9.16c;SPBC4C3.08;SPAC1002.19;
GO Biological Process	GO:0051641;	cellular localization	Underrepresented	1.76151761517615 (13/738)	12.2626695217702 (859/7005)	-25.1997	6.31456e-26	SPAC15E1.07c;SPAPB1A11.01;SPCC188.12;SPCC417.02;SPBC21C3.18;SPAC6G10.06;SPAC24C9.15c;SPBC56F2.03;SPNCRNA.103;SPAC27D7.13c;SPCC11E10.03;SPAC1610.03c;SPBC29A10.14;
GO Biological Process	GO:1901362;	organic cyclic compound biosynthetic process	Underrepresented	1.3550135501355 (10/738)	11.163454675232 (782/7005)	-24.4217	3.78665e-25	SPAC22F3.02;SPBC2F12.09c;SPAC31G5.10;SPBC725.03;SPCC1223.02;SPBC32H8.11;SPCC1281.04;SPCC584.02;SPBC1105.14;SPAC1002.19;
GO Biological Process	GO:0051179;	localization	Underrepresented	4.3360433604336 (32/738)	16.2312633832976 (1137/7005)	-23.1497	7.08457e-24	SPAC15E1.07c;SPMIT.01;SPAPB1A11.01;SPCC777.04;SPCC188.12;SPCC417.02;SPCPB1C11.02;SPBC21C3.18;SPAC6G10.06;SPCC663.14c;SPBC1348.05;SPAC24C9.15c;SPBC56F2.03;SPBC23G7.13c;SPNCRNA.103;SPAP7G5.06;SPAC27D7.13c;SPAC1F8.02c;SPCC11E10.03;SPCC576.17c;SPAC20H4.11c;SPAC869.03c;SPCC1020.01c;SPAC2E1P3.02c;SPAC1610.03c;SPBC839.06;SPBC29A10.14;SPCC1235.13;SPBPB2B2.01;SPBC609.04;SPBC1347.03;SPAC13G7.02c;
GO Biological Process	GO:0044271;	cellular nitrogen compound biosynthetic process	Underrepresented	1.3550135501355 (10/738)	10.7922912205567 (756/7005)	-23.0724	8.46442e-24	SPAC22F3.02;SPBC2F12.09c;SPAC31G5.10;SPBC725.03;SPCC1223.02;SPBC32H8.11;SPCC1281.04;SPCC584.02;SPBC1105.14;SPAC1002.19;
GO Biological Process	GO:0019438;	aromatic compound biosynthetic process	Underrepresented	1.21951219512195 (9/738)	10.435403283369 (731/7005)	-22.9201	1.202e-23	SPAC22F3.02;SPBC2F12.09c;SPAC31G5.10;SPBC725.03;SPCC1223.02;SPBC32H8.11;SPCC1281.04;SPCC584.02;SPBC1105.14;
GO Biological Process	GO:0034654;	nucleobase-containing compound biosynthetic process	Underrepresented	0.813008130081301 (6/738)	9.50749464668094 (666/7005)	-22.9201	1.202e-23	SPAC22F3.02;SPBC2F12.09c;SPAC31G5.10;SPBC32H8.11;SPCC584.02;SPBC1105.14;
GO Biological Process	GO:0019222;	regulation of metabolic process	Underrepresented	2.1680216802168 (16/738)	12.2912205567452 (861/7005)	-22.7167	1.92004e-23	SPAC22F3.02;SPBC2F12.09c;SPAC14C4.03;SPAC4G9.05;SPAC8E11.03c;SPBC725.06c;SPBC32H8.11;SPAC20G4.03c;SPBC16E9.17c;SPCC584.02;SPBC1105.14;SPBC8D2.19;SPAP8A3.04c;SPCC338.12;SPAC1610.03c;SPBC1347.03;
GO Biological Process	GO:0080090;	regulation of primary metabolic process	Underrepresented	1.76151761517615 (13/738)	11.3775874375446 (797/7005)	-22.3791	4.17772e-23	SPAC22F3.02;SPBC2F12.09c;SPAC14C4.03;SPAC8E11.03c;SPAC20G4.03c;SPBC32H8.11;SPBC16E9.17c;SPCC584.02;SPBC1105.14;SPAP8A3.04c;SPCC338.12;SPAC1610.03c;SPBC1347.03;
GO Biological Process	GO:0018130;	heterocycle biosynthetic process	Underrepresented	1.3550135501355 (10/738)	10.5353319057816 (738/7005)	-22.3444	4.5252e-23	SPAC22F3.02;SPBC2F12.09c;SPAC31G5.10;SPBC725.03;SPCC1223.02;SPBC32H8.11;SPCC1281.04;SPCC584.02;SPBC1105.14;SPAC1002.19;
GO Biological Process	GO:0031323;	regulation of cellular metabolic process	Underrepresented	1.8970189701897 (14/738)	11.5346181299072 (808/7005)	-22.0455	9.00579e-23	SPAC22F3.02;SPBC2F12.09c;SPAC14C4.03;SPAC8E11.03c;SPBC725.06c;SPAC20G4.03c;SPBC32H8.11;SPBC16E9.17c;SPCC584.02;SPBC1105.14;SPAP8A3.04c;SPCC338.12;SPAC1610.03c;SPBC1347.03;
GO Biological Process	GO:0051649;	establishment of localization in cell	Underrepresented	0.813008130081301 (6/738)	9.15060670949322 (641/7005)	-21.7889	1.62606e-22	SPAPB1A11.01;SPAC6G10.06;SPBC56F2.03;SPAC27D7.13c;SPCC11E10.03;SPAC1610.03c;
GO Biological Process	GO:1902589;	single-organism organelle organization	Underrepresented	2.710027100271 (20/738)	12.9621698786581 (908/7005)	-21.5778	2.64369e-22	SPAC15E1.07c;SPAC25G10.04c;SPAC14C4.03;SPBC31F10.08;SPBC1289.14;SPCC417.02;SPAC8E11.03c;SPBC21C3.18;SPBC32H8.11;SPBC16E9.17c;SPBC1711.14;SPNCRNA.103;SPBC1718.02;SPAC27D7.13c;SPAC222.15;SPCC11E10.03;SPAC20H4.11c;SPCC338.12;SPBC29A10.14;SPBC1347.03;
GO Biological Process	GO:0060255;	regulation of macromolecule metabolic process	Underrepresented	2.03252032520325 (15/738)	11.3490364025696 (795/7005)	-20.4414	3.61923e-21	SPAC22F3.02;SPBC2F12.09c;SPAC14C4.03;SPAC4G9.05;SPAC8E11.03c;SPAC20G4.03c;SPBC32H8.11;SPBC16E9.17c;SPCC584.02;SPBC1105.14;SPBC8D2.19;SPAP8A3.04c;SPCC338.12;SPAC1610.03c;SPBC1347.03;
GO Biological Process	GO:0033036;	macromolecule localization	Underrepresented	1.0840108401084 (8/738)	9.33618843683083 (654/7005)	-20.3359	4.61435e-21	SPAC15E1.07c;SPCC188.12;SPCC417.02;SPBC21C3.18;SPAC24C9.15c;SPNCRNA.103;SPAC1610.03c;SPBC29A10.14;
GO Biological Process	GO:0006412;	translation	Underrepresented	1.0840108401084 (8/738)	9.16488222698073 (642/7005)	-19.7854	1.63903e-20	SPRRNA.32;SPRRNA.52;SPRRNA.51;SPRRNA.50;SPAC20G4.03c;SPRRNA.29;SPRRNA.03;SPAC13G7.02c;
GO Biological Process	GO:0006464;	cellular protein modification process	Underrepresented	1.0840108401084 (8/738)	8.99357601713062 (630/7005)	-19.2316	5.8665e-20	SPBC21C3.18;SPBC725.06c;SPBC16E9.17c;SPCC417.06c;SPBC1718.02;SPBC4C3.08;SPAP8A3.04c;SPBC1347.03;
GO Biological Process	GO:0036211;	protein modification process	Underrepresented	1.0840108401084 (8/738)	8.99357601713062 (630/7005)	-19.2316	5.8665e-20	SPBC21C3.18;SPBC725.06c;SPBC16E9.17c;SPCC417.06c;SPBC1718.02;SPBC4C3.08;SPAP8A3.04c;SPBC1347.03;
GO Biological Process	GO:0051234;	establishment of localization	Underrepresented	3.38753387533875 (25/738)	13.3190578158458 (933/7005)	-19.1766	6.6595e-20	SPMIT.01;SPAPB1A11.01;SPCC777.04;SPCPB1C11.02;SPAC6G10.06;SPCC663.14c;SPBC1348.05;SPBC56F2.03;SPBC23G7.13c;SPAP7G5.06;SPAC27D7.13c;SPAC1F8.02c;SPCC11E10.03;SPCC576.17c;SPAC20H4.11c;SPAC869.03c;SPCC1020.01c;SPAC2E1P3.02c;SPAC1610.03c;SPBC839.06;SPCC1235.13;SPBPB2B2.01;SPBC609.04;SPBC1347.03;SPAC13G7.02c;
GO Biological Process	GO:0046907;	intracellular transport	Underrepresented	0.813008130081301 (6/738)	8.37972876516774 (587/7005)	-19.17	6.76015e-20	SPAPB1A11.01;SPAC6G10.06;SPBC56F2.03;SPAC27D7.13c;SPCC11E10.03;SPAC1610.03c;
GO Biological Process	GO:0022607;	cellular component assembly	Underrepresented	1.3550135501355 (10/738)	9.45039257673091 (662/7005)	-18.8545	1.39803e-19	SPSNRNA.02;SPBC1289.14;SPCC188.12;SPAC8E11.03c;SPBC21C3.18;SPAC24C9.15c;SPCC417.06c;SPAC20H4.11c;SPSNRNA.05;SPBC1347.03;
GO Biological Process	GO:0009889;	regulation of biosynthetic process	Underrepresented	0.813008130081301 (6/738)	8.22269807280514 (576/7005)	-18.6208	2.39448e-19	SPAC22F3.02;SPBC2F12.09c;SPAC20G4.03c;SPBC32H8.11;SPCC584.02;SPBC1105.14;
GO Biological Process	GO:0031326;	regulation of cellular biosynthetic process	Underrepresented	0.813008130081301 (6/738)	8.22269807280514 (576/7005)	-18.6208	2.39448e-19	SPAC22F3.02;SPBC2F12.09c;SPAC20G4.03c;SPBC32H8.11;SPCC584.02;SPBC1105.14;
GO Biological Process	GO:1902578;	single-organism localization	Underrepresented	3.2520325203252 (24/738)	12.819414703783 (898/7005)	-18.3728	4.2387e-19	SPAC15E1.07c;SPMIT.01;SPAPB1A11.01;SPCC777.04;SPCC417.02;SPCPB1C11.02;SPAC6G10.06;SPCC663.14c;SPBC1348.05;SPBC56F2.03;SPBC23G7.13c;SPAP7G5.06;SPAC27D7.13c;SPAC1F8.02c;SPCC11E10.03;SPCC576.17c;SPAC869.03c;SPCC1020.01c;SPAC2E1P3.02c;SPBC839.06;SPBC29A10.14;SPCC1235.13;SPBPB2B2.01;SPBC609.04;
GO Biological Process	GO:0043412;	macromolecule modification	Underrepresented	2.03252032520325 (15/738)	10.6067094932191 (743/7005)	-18.1447	7.16656e-19	SPSNORNA.46;SPSNORNA.05;SPBC21C3.18;SPBC725.06c;SPSNORNA.44;SPBC16E9.17c;SPCC417.06c;SPSNORNA.39;SPBC1718.02;SPSNORNA.29;SPBC4C3.08;SPAP8A3.04c;SPSNORNA.40;SPBC23G7.11;SPBC1347.03;
GO Biological Process	GO:0008104;	protein localization	Underrepresented	0.948509485094851 (7/738)	8.33690221270521 (584/7005)	-18.0098	9.77732e-19	SPAC15E1.07c;SPCC188.12;SPCC417.02;SPBC21C3.18;SPAC24C9.15c;SPNCRNA.103;SPBC29A10.14;
GO Biological Process	GO:0070727;	cellular macromolecule localization	Underrepresented	0.948509485094851 (7/738)	8.29407566024268 (581/7005)	-17.8174	1.52282e-18	SPAC15E1.07c;SPCC188.12;SPCC417.02;SPBC21C3.18;SPAC24C9.15c;SPNCRNA.103;SPBC29A10.14;
GO Biological Process	GO:2000112;	regulation of cellular macromolecule biosynthetic process	Underrepresented	0.813008130081301 (6/738)	7.93718772305496 (556/7005)	-17.7082	1.95783e-18	SPAC22F3.02;SPBC2F12.09c;SPAC20G4.03c;SPBC32H8.11;SPCC584.02;SPBC1105.14;
GO Biological Process	GO:0010556;	regulation of macromolecule biosynthetic process	Underrepresented	0.813008130081301 (6/738)	7.95146324054247 (557/7005)	-17.6994	1.99795e-18	SPAC22F3.02;SPBC2F12.09c;SPAC20G4.03c;SPBC32H8.11;SPCC584.02;SPBC1105.14;
GO Biological Process	GO:0006810;	transport	Underrepresented	3.38753387533875 (25/738)	12.790863668808 (896/7005)	-17.6622	2.17659e-18	SPMIT.01;SPAPB1A11.01;SPCC777.04;SPCPB1C11.02;SPAC6G10.06;SPCC663.14c;SPBC1348.05;SPBC56F2.03;SPBC23G7.13c;SPAP7G5.06;SPAC27D7.13c;SPAC1F8.02c;SPCC11E10.03;SPCC576.17c;SPAC20H4.11c;SPAC869.03c;SPCC1020.01c;SPAC2E1P3.02c;SPAC1610.03c;SPBC839.06;SPCC1235.13;SPBPB2B2.01;SPBC609.04;SPBC1347.03;SPAC13G7.02c;
GO Biological Process	GO:0034613;	cellular protein localization	Underrepresented	0.948509485094851 (7/738)	8.15132048536759 (571/7005)	-17.4711	3.3802e-18	SPAC15E1.07c;SPCC188.12;SPCC417.02;SPBC21C3.18;SPAC24C9.15c;SPNCRNA.103;SPBC29A10.14;
GO Biological Process	GO:0051276;	chromosome organization	Underrepresented	0.677506775067751 (5/738)	7.45182012847966 (522/7005)	-17.2497	5.62789e-18	SPAC15E1.07c;SPAC8E11.03c;SPNCRNA.103;SPAC222.15;SPBC29A10.14;
GO Biological Process	GO:0065003;	macromolecular complex assembly	Underrepresented	0.5420054200542 (4/738)	7.15203426124197 (501/7005)	-17.1693	6.77124e-18	SPSNRNA.02;SPBC1289.14;SPAC8E11.03c;SPSNRNA.05;
GO Biological Process	GO:1902582;	single-organism intracellular transport	Underrepresented	0.677506775067751 (5/738)	7.43754461099215 (521/7005)	-17.0658	8.59328e-18	SPAPB1A11.01;SPAC6G10.06;SPBC56F2.03;SPAC27D7.13c;SPCC11E10.03;
GO Biological Process	GO:0032774;	RNA biosynthetic process	Underrepresented	0.813008130081301 (6/738)	7.69450392576731 (539/7005)	-16.9935	1.01508e-17	SPAC22F3.02;SPBC2F12.09c;SPAC31G5.10;SPBC32H8.11;SPCC584.02;SPBC1105.14;
GO Biological Process	GO:0019219;	regulation of nucleobase-containing compound metabolic process	Underrepresented	1.0840108401084 (8/738)	8.26552462526767 (579/7005)	-16.9064	1.24058e-17	SPAC22F3.02;SPBC2F12.09c;SPAC14C4.03;SPAC8E11.03c;SPBC32H8.11;SPCC584.02;SPBC1105.14;SPAC1610.03c;
GO Biological Process	GO:0051171;	regulation of nitrogen compound metabolic process	Underrepresented	1.0840108401084 (8/738)	8.29407566024268 (581/7005)	-16.9028	1.25081e-17	SPAC22F3.02;SPBC2F12.09c;SPAC14C4.03;SPAC8E11.03c;SPBC32H8.11;SPCC584.02;SPBC1105.14;SPAC1610.03c;
GO Biological Process	GO:0006351;	transcription, DNA-templated	Underrepresented	0.813008130081301 (6/738)	7.59457530335475 (532/7005)	-16.6396	2.29304e-17	SPAC22F3.02;SPBC2F12.09c;SPAC31G5.10;SPBC32H8.11;SPCC584.02;SPBC1105.14;
GO Biological Process	GO:0097659;	nucleic acid-templated transcription	Underrepresented	0.813008130081301 (6/738)	7.59457530335475 (532/7005)	-16.6396	2.29304e-17	SPAC22F3.02;SPBC2F12.09c;SPAC31G5.10;SPBC32H8.11;SPCC584.02;SPBC1105.14;
GO Biological Process	GO:0000278;	mitotic cell cycle	Underrepresented	0.40650406504065 (3/738)	6.42398286937901 (450/7005)	-16.093	8.07297e-17	SPAC14C4.03;SPCC11E10.03;SPAP8A3.04c;
GO Biological Process	GO:0051716;	cellular response to stimulus	Underrepresented	2.710027100271 (20/738)	11.0206995003569 (772/7005)	-15.9087	1.23395e-16	SPAC6B12.03c;SPAC22F8.05;SPAC14C4.03;SPBC16D10.08c;SPCC1795.06;SPAC8E11.03c;SPBC725.06c;SPAC20G4.03c;SPCC417.06c;SPBC1198.01;SPBC1198.14c;SPAC1F8.02c;SPAC20H4.11c;SPAC23H3.15c;SPBC8D2.19;SPAPB8E5.05;SPBC3E7.02c;SPBC29A10.14;SPBC23G7.11;SPAC13G7.02c;
GO Biological Process	GO:0048518;	positive regulation of biological process	Underrepresented	0.813008130081301 (6/738)	7.1948608137045 (504/7005)	-15.3941	4.03594e-16	SPAC14C4.03;SPCC1795.06;SPBC725.06c;SPBC32H8.11;SPCC584.02;SPBC1198.12;
GO Biological Process	GO:0044765;	single-organism transport	Underrepresented	2.84552845528455 (21/738)	11.0920770877944 (777/7005)	-15.3489	4.478e-16	SPMIT.01;SPAPB1A11.01;SPCC777.04;SPCPB1C11.02;SPAC6G10.06;SPCC663.14c;SPBC1348.05;SPBC56F2.03;SPBC23G7.13c;SPAP7G5.06;SPAC27D7.13c;SPAC1F8.02c;SPCC11E10.03;SPCC576.17c;SPAC869.03c;SPCC1020.01c;SPAC2E1P3.02c;SPBC839.06;SPCC1235.13;SPBPB2B2.01;SPBC609.04;
GO Biological Process	GO:1903047;	mitotic cell cycle process	Underrepresented	0.40650406504065 (3/738)	6.16702355460385 (432/7005)	-15.1853	6.52659e-16	SPAC14C4.03;SPCC11E10.03;SPAP8A3.04c;
GO Biological Process	GO:0010468;	regulation of gene expression	Underrepresented	1.21951219512195 (9/738)	7.95146324054247 (557/7005)	-14.9791	1.04933e-15	SPAC22F3.02;SPBC2F12.09c;SPAC4G9.05;SPAC20G4.03c;SPBC32H8.11;SPCC584.02;SPBC1105.14;SPBC8D2.19;SPAC1610.03c;
GO Biological Process	GO:0051252;	regulation of RNA metabolic process	Underrepresented	0.813008130081301 (6/738)	6.85224839400428 (480/7005)	-14.1189	7.60581e-15	SPAC22F3.02;SPBC2F12.09c;SPBC32H8.11;SPCC584.02;SPBC1105.14;SPAC1610.03c;
GO Biological Process	GO:0050896;	response to stimulus	Underrepresented	3.38753387533875 (25/738)	11.4489650249822 (802/7005)	-13.9275	1.18155e-14	SPAC6B12.03c;SPAC22F8.05;SPAC14C4.03;SPBC16D10.08c;SPCC1795.06;SPAPB1A11.01;SPAC8E11.03c;SPBC1348.05;SPBC725.06c;SPAC20G4.03c;SPCC417.06c;SPBC1198.01;SPBC1198.14c;SPAC1F8.02c;SPCC576.17c;SPAC20H4.11c;SPAC23H3.15c;SPBC8D2.19;SPCC757.07c;SPAPB8E5.05;SPBC3E7.02c;SPBC29A10.14;SPBC23G7.11;SPBC609.04;SPAC13G7.02c;
GO Biological Process	GO:2001141;	regulation of RNA biosynthetic process	Underrepresented	0.677506775067751 (5/738)	6.40970735189151 (449/7005)	-13.8571	1.38962e-14	SPAC22F3.02;SPBC2F12.09c;SPBC32H8.11;SPCC584.02;SPBC1105.14;
GO Biological Process	GO:0048522;	positive regulation of cellular process	Underrepresented	0.813008130081301 (6/738)	6.73804425410421 (472/7005)	-13.773	1.68636e-14	SPAC14C4.03;SPCC1795.06;SPBC725.06c;SPBC32H8.11;SPCC584.02;SPBC1198.12;
GO Biological Process	GO:0044248;	cellular catabolic process	Underrepresented	1.8970189701897 (14/738)	8.807994289793 (617/7005)	-13.6808	2.08556e-14	SPAC4G9.05;SPBC14C8.05c;SPAC869.07c;SPCC1620.04c;SPBC725.06c;SPAC139.05;SPCC191.11;SPBC1198.12;SPAC1006.01;SPBP4G3.03;SPCC757.07c;SPCC338.12;SPAC1610.03c;SPAC18G6.09c;
GO Biological Process	GO:0006355;	regulation of transcription, DNA-templated	Underrepresented	0.677506775067751 (5/738)	6.395431834404 (448/7005)	-13.6628	2.17388e-14	SPAC22F3.02;SPBC2F12.09c;SPBC32H8.11;SPCC584.02;SPBC1105.14;
GO Biological Process	GO:1903506;	regulation of nucleic acid-templated transcription	Underrepresented	0.677506775067751 (5/738)	6.395431834404 (448/7005)	-13.6628	2.17388e-14	SPAC22F3.02;SPBC2F12.09c;SPBC32H8.11;SPCC584.02;SPBC1105.14;
GO Biological Process	GO:0009056;	catabolic process	Underrepresented	2.4390243902439 (18/738)	9.72162740899358 (681/7005)	-13.5618	2.74297e-14	SPBC354.12;SPAC4G9.05;SPBC14C8.05c;SPAC869.07c;SPBC2G2.17c;SPCC1620.04c;SPBC725.06c;SPAPB1A11.02;SPAC139.05;SPBPB21E7.01c;SPCC191.11;SPBC1198.12;SPAC1006.01;SPBP4G3.03;SPCC757.07c;SPCC338.12;SPAC1610.03c;SPAC18G6.09c;
GO Biological Process	GO:0044281;	small molecule metabolic process	Underrepresented	2.03252032520325 (15/738)	8.85082084225553 (620/7005)	-13.1144	7.6849e-14	SPBC354.12;SPMIT.01;SPAC186.09;SPBC725.03;SPAC186.08c;SPAPB1A11.03;SPCC1223.02;SPCC1281.04;SPAC4H3.08;SPAC139.05;SPBPB21E7.01c;SPAC750.08c;SPBC16E9.16c;SPAC1002.19;SPAC3G9.11c;
GO Biological Process	GO:0034622;	cellular macromolecular complex assembly	Underrepresented	0.5420054200542 (4/738)	5.73875802997859 (402/7005)	-12.7173	1.91718e-13	SPSNRNA.02;SPBC1289.14;SPAC8E11.03c;SPSNRNA.05;
GO Biological Process	GO:1901575;	organic substance catabolic process	Underrepresented	2.03252032520325 (15/738)	8.67951463240543 (608/7005)	-12.6253	2.36975e-13	SPBC354.12;SPAC4G9.05;SPBC14C8.05c;SPAC869.07c;SPBC2G2.17c;SPCC1620.04c;SPAC139.05;SPBPB21E7.01c;SPCC191.11;SPBC1198.12;SPAC1006.01;SPBP4G3.03;SPCC338.12;SPAC1610.03c;SPAC18G6.09c;
GO Biological Process	GO:1901564;	organonitrogen compound metabolic process	Underrepresented	1.3550135501355 (10/738)	7.42326909350464 (520/7005)	-12.6213	2.39174e-13	SPBC354.12;SPMIT.01;SPBC725.03;SPAC869.07c;SPCC1223.02;SPCC1281.04;SPAC139.05;SPBPB21E7.01c;SPAC750.08c;SPAC1002.19;
GO Biological Process	GO:0002181;	cytoplasmic translation	Underrepresented	0.948509485094851 (7/738)	6.58101356174161 (461/7005)	-12.5701	2.69067e-13	SPRRNA.32;SPRRNA.52;SPRRNA.51;SPRRNA.50;SPRRNA.29;SPRRNA.03;SPAC13G7.02c;
GO Biological Process	GO:0071702;	organic substance transport	Underrepresented	1.6260162601626 (12/738)	7.88008565310493 (552/7005)	-12.3995	3.98572e-13	SPCC777.04;SPCPB1C11.02;SPBC23G7.13c;SPAP7G5.06;SPAC1F8.02c;SPCC576.17c;SPAC869.03c;SPAC2E1P3.02c;SPAC1610.03c;SPCC1235.13;SPBPB2B2.01;SPBC609.04;
GO Biological Process	GO:0071822;	protein complex subunit organization	Underrepresented	0.677506775067751 (5/738)	5.72448251249108 (401/7005)	-11.5954	2.53855e-12	SPBC1289.14;SPBC21C3.18;SPCC11E10.03;SPAC20H4.11c;SPBC1347.03;
GO Biological Process	GO:1902580;	single-organism cellular localization	Underrepresented	0.40650406504065 (3/738)	4.91077801570307 (344/7005)	-11.0799	8.31966e-12	SPBC56F2.03;SPAC27D7.13c;SPCC11E10.03;
GO Biological Process	GO:0006366;	transcription from RNA polymerase II promoter	Underrepresented	0.677506775067751 (5/738)	5.56745182012848 (390/7005)	-11.0669	8.5728e-12	SPAC22F3.02;SPBC2F12.09c;SPBC32H8.11;SPCC584.02;SPBC1105.14;
GO Biological Process	GO:0006396;	RNA processing	Underrepresented	2.03252032520325 (15/738)	8.06566738044254 (565/7005)	-10.8768	1.32802e-11	SPSNRNA.02;SPBC1685.06;SPSNORNA.46;SPSNRNA.06;SPSNORNA.05;SPAC343.07;SPSNRNA.07;SPSNRNA.01;SPSNORNA.44;SPSNORNA.39;SPSNORNA.29;SPSNORNA.40;SPSNRNA.05;SPSNRNA.03;SPSNRNA.04;
GO Biological Process	GO:0009893;	positive regulation of metabolic process	Underrepresented	0.5420054200542 (4/738)	5.1249107780157 (359/7005)	-10.8089	1.55284e-11	SPAC14C4.03;SPBC725.06c;SPBC32H8.11;SPCC584.02;
GO Biological Process	GO:0006793;	phosphorus metabolic process	Underrepresented	1.6260162601626 (12/738)	7.26623840114204 (509/7005)	-10.6071	2.47123e-11	SPBC354.12;SPMIT.01;SPBC725.03;SPBC21C3.18;SPCC1223.02;SPBC725.06c;SPBC16E9.17c;SPCC417.06c;SPBPB21E7.01c;SPBC1198.14c;SPAP8A3.04c;SPBC1347.03;
GO Biological Process	GO:0048519;	negative regulation of biological process	Underrepresented	1.3550135501355 (10/738)	6.69521770164168 (469/7005)	-10.4846	3.2768e-11	SPAC14C4.03;SPBC1289.14;SPCC285.07c;SPAC20G4.03c;SPAP8A3.04c;SPCC1906.04;SPCC338.12;SPBC119.04;SPAC1610.03c;SPBC1347.03;
GO Biological Process	GO:0010604;	positive regulation of macromolecule metabolic process	Underrepresented	0.40650406504065 (3/738)	4.68236973590293 (328/7005)	-10.3849	4.12191e-11	SPAC14C4.03;SPBC32H8.11;SPCC584.02;
GO Biological Process	GO:0048523;	negative regulation of cellular process	Underrepresented	1.21951219512195 (9/738)	6.28122769450393 (440/7005)	-9.93065	1.17314e-10	SPAC14C4.03;SPBC1289.14;SPCC285.07c;SPAC20G4.03c;SPAP8A3.04c;SPCC1906.04;SPCC338.12;SPAC1610.03c;SPBC1347.03;
GO Biological Process	GO:0031325;	positive regulation of cellular metabolic process	Underrepresented	0.5420054200542 (4/738)	4.796573875803 (336/7005)	-9.77306	1.68633e-10	SPAC14C4.03;SPBC725.06c;SPBC32H8.11;SPCC584.02;
GO Biological Process	GO:0006796;	phosphate-containing compound metabolic process	Underrepresented	1.6260162601626 (12/738)	6.89507494646681 (483/7005)	-9.65958	2.18986e-10	SPBC354.12;SPMIT.01;SPBC725.03;SPBC21C3.18;SPCC1223.02;SPBC725.06c;SPBC16E9.17c;SPCC417.06c;SPBPB21E7.01c;SPBC1198.14c;SPAP8A3.04c;SPBC1347.03;
GO Biological Process	GO:0022613;	ribonucleoprotein complex biogenesis	Underrepresented	1.49051490514905 (11/738)	6.60956459671663 (463/7005)	-9.40243	3.95887e-10	SPSNRNA.02;SPSNORNA.46;SPSNORNA.05;SPSNRNA.07;SPSNORNA.44;SPSNORNA.39;SPSNORNA.29;SPSNORNA.40;SPSNRNA.05;SPSNRNA.03;SPBC21C3.19;
GO Biological Process	GO:0044265;	cellular macromolecule catabolic process	Underrepresented	1.0840108401084 (8/738)	5.7673090649536 (404/7005)	-9.24746	5.65644e-10	SPAC4G9.05;SPCC1620.04c;SPBC1198.12;SPAC1006.01;SPBP4G3.03;SPCC338.12;SPAC1610.03c;SPAC18G6.09c;
GO Biological Process	GO:0033365;	protein localization to organelle	Underrepresented	0.2710027100271 (2/738)	3.96859386152748 (278/7005)	-9.12245	7.54317e-10	SPBC21C3.18;SPNCRNA.103;
GO Biological Process	GO:0033554;	cellular response to stress	Underrepresented	1.8970189701897 (14/738)	7.18058529621699 (503/7005)	-9.0565	8.78008e-10	SPAC22F8.05;SPAC14C4.03;SPBC16D10.08c;SPCC1795.06;SPAC8E11.03c;SPAC20G4.03c;SPBC1198.01;SPBC1198.14c;SPAC1F8.02c;SPAC23H3.15c;SPBC3E7.02c;SPBC29A10.14;SPBC23G7.11;SPAC13G7.02c;
GO Biological Process	GO:0051128;	regulation of cellular component organization	Underrepresented	1.21951219512195 (9/738)	5.95289079229122 (417/7005)	-8.95572	1.10735e-09	SPAC14C4.03;SPBC1289.14;SPAC8E11.03c;SPCC285.07c;SPBC32H8.11;SPAC20H4.11c;SPBC1198.12;SPCC1906.04;SPBP4H10.10;
GO Biological Process	GO:0006357;	regulation of transcription from RNA polymerase II promoter	Underrepresented	0.677506775067751 (5/738)	4.82512491077802 (338/7005)	-8.88333	1.30818e-09	SPAC22F3.02;SPBC2F12.09c;SPBC32H8.11;SPCC584.02;SPBC1105.14;
GO Biological Process	GO:0065008;	regulation of biological quality	Underrepresented	1.21951219512195 (9/738)	5.85296216987866 (410/7005)	-8.81683	1.52464e-09	SPAC15E1.07c;SPBC1289.14;SPCC417.02;SPAC22H10.13;SPAC20H4.11c;SPCC1020.01c;SPAC1610.03c;SPBC839.06;SPBC29A10.14;
GO Biological Process	GO:0006950;	response to stress	Underrepresented	2.03252032520325 (15/738)	7.26623840114204 (509/7005)	-8.7102	1.94896e-09	SPAC22F8.05;SPAC14C4.03;SPBC16D10.08c;SPCC1795.06;SPAC8E11.03c;SPAC20G4.03c;SPBC1198.01;SPBC1198.14c;SPAC1F8.02c;SPAC23H3.15c;SPCC757.07c;SPBC3E7.02c;SPBC29A10.14;SPBC23G7.11;SPAC13G7.02c;
GO Biological Process	GO:0009057;	macromolecule catabolic process	Underrepresented	1.3550135501355 (10/738)	6.10992148465382 (428/7005)	-8.70524	1.97135e-09	SPAC4G9.05;SPBC14C8.05c;SPBC2G2.17c;SPCC1620.04c;SPBC1198.12;SPAC1006.01;SPBP4G3.03;SPCC338.12;SPAC1610.03c;SPAC18G6.09c;
GO Biological Process	GO:1901566;	organonitrogen compound biosynthetic process	Underrepresented	0.5420054200542 (4/738)	4.45396145610278 (312/7005)	-8.56585	2.7174e-09	SPBC725.03;SPCC1223.02;SPCC1281.04;SPAC1002.19;
GO Biological Process	GO:0006508;	proteolysis	Underrepresented	0.677506775067751 (5/738)	4.73947180585296 (332/7005)	-8.53115	2.94339e-09	SPCC1620.04c;SPBC1198.12;SPAC1006.01;SPBP4G3.03;SPCC338.12;
GO Biological Process	GO:0023052;	signaling	Underrepresented	1.21951219512195 (9/738)	5.78158458244111 (405/7005)	-8.48523	3.27164e-09	SPAC6B12.03c;SPAC14C4.03;SPCC1795.06;SPBC21C3.18;SPBC725.06c;SPCC417.06c;SPAC20H4.11c;SPBC8D2.19;SPAPB8E5.05;
GO Biological Process	GO:0034660;	ncRNA metabolic process	Underrepresented	1.21951219512195 (9/738)	5.72448251249108 (401/7005)	-8.32447	4.73731e-09	SPBC1685.06;SPSNORNA.46;SPSNORNA.05;SPSNRNA.07;SPSNORNA.44;SPSNORNA.39;SPSNORNA.29;SPSNORNA.40;SPSNRNA.03;
GO Biological Process	GO:0007154;	cell communication	Underrepresented	1.3550135501355 (10/738)	5.91006423982869 (414/7005)	-8.25257	5.59018e-09	SPAC6B12.03c;SPAC14C4.03;SPCC1795.06;SPBC725.06c;SPCC417.06c;SPBC1198.14c;SPAC1F8.02c;SPAC20H4.11c;SPBC8D2.19;SPAPB8E5.05;
GO Biological Process	GO:0016192;	vesicle-mediated transport	Underrepresented	0.5420054200542 (4/738)	4.3254817987152 (303/7005)	-8.24727	5.65883e-09	SPAC6G10.06;SPAC20H4.11c;SPBC1347.03;SPAC13G7.02c;
GO Biological Process	GO:0043632;	modification-dependent macromolecule catabolic process	Underrepresented	0.40650406504065 (3/738)	3.98286937901499 (279/7005)	-8.14352	7.18591e-09	SPCC1620.04c;SPBC1198.12;SPBP4G3.03;
GO Biological Process	GO:0051603;	proteolysis involved in cellular protein catabolic process	Underrepresented	0.40650406504065 (3/738)	3.86866523911492 (271/7005)	-7.80387	1.57084e-08	SPCC1620.04c;SPBC1198.12;SPBP4G3.03;
GO Biological Process	GO:0009892;	negative regulation of metabolic process	Underrepresented	0.677506775067751 (5/738)	4.41113490364026 (309/7005)	-7.72863	1.86799e-08	SPAC20G4.03c;SPAP8A3.04c;SPCC338.12;SPAC1610.03c;SPBC1347.03;
GO Biological Process	GO:0019637;	organophosphate metabolic process	Underrepresented	0.813008130081301 (6/738)	4.72519628836545 (331/7005)	-7.72863	1.86799e-08	SPBC354.12;SPMIT.01;SPBC725.03;SPCC1223.02;SPBPB21E7.01c;SPBC1198.14c;
GO Biological Process	GO:0042254;	ribosome biogenesis	Underrepresented	1.21951219512195 (9/738)	5.41042112776588 (379/7005)	-7.55891	2.76118e-08	SPSNORNA.46;SPSNORNA.05;SPSNRNA.07;SPSNORNA.44;SPSNORNA.39;SPSNORNA.29;SPSNORNA.40;SPSNRNA.03;SPBC21C3.19;
GO Biological Process	GO:0019941;	modification-dependent protein catabolic process	Underrepresented	0.40650406504065 (3/738)	3.66880799428979 (257/7005)	-7.11395	7.69217e-08	SPCC1620.04c;SPBC1198.12;SPBP4G3.03;
GO Biological Process	GO:0031324;	negative regulation of cellular metabolic process	Underrepresented	0.677506775067751 (5/738)	4.23982869379015 (297/7005)	-7.04924	8.92802e-08	SPAC20G4.03c;SPAP8A3.04c;SPCC338.12;SPAC1610.03c;SPBC1347.03;
GO Biological Process	GO:0007346;	regulation of mitotic cell cycle	Underrepresented	0.2710027100271 (2/738)	3.34047109207709 (234/7005)	-7.02384	9.46581e-08	SPAC14C4.03;SPAP8A3.04c;
GO Biological Process	GO:0006511;	ubiquitin-dependent protein catabolic process	Underrepresented	0.40650406504065 (3/738)	3.58315488936474 (251/7005)	-6.96024	1.09586e-07	SPCC1620.04c;SPBC1198.12;SPBP4G3.03;
GO Biological Process	GO:0044700;	single organism signaling	Underrepresented	1.0840108401084 (8/738)	4.89650249821556 (343/7005)	-6.87308	1.33943e-07	SPAC6B12.03c;SPAC14C4.03;SPCC1795.06;SPBC725.06c;SPCC417.06c;SPAC20H4.11c;SPBC8D2.19;SPAPB8E5.05;
GO Biological Process	GO:0030163;	protein catabolic process	Underrepresented	0.677506775067751 (5/738)	4.09707351891506 (287/7005)	-6.75451	1.75989e-07	SPCC1620.04c;SPBC1198.12;SPAC1006.01;SPBP4G3.03;SPCC338.12;
GO Biological Process	GO:0007165;	signal transduction	Underrepresented	1.0840108401084 (8/738)	4.88222698072805 (342/7005)	-6.70912	1.95381e-07	SPAC6B12.03c;SPAC14C4.03;SPCC1795.06;SPBC725.06c;SPCC417.06c;SPAC20H4.11c;SPBC8D2.19;SPAPB8E5.05;
GO Biological Process	GO:0010605;	negative regulation of macromolecule metabolic process	Underrepresented	0.677506775067751 (5/738)	4.06852248394004 (285/7005)	-6.57953	2.6331e-07	SPAC20G4.03c;SPAP8A3.04c;SPCC338.12;SPAC1610.03c;SPBC1347.03;
GO Biological Process	GO:1901135;	carbohydrate derivative metabolic process	Underrepresented	0.813008130081301 (6/738)	4.28265524625268 (300/7005)	-6.44788	3.56547e-07	SPBC354.12;SPMIT.01;SPAC869.07c;SPBPB21E7.01c;SPBC1198.14c;SPBC4C3.08;
GO Biological Process	GO:0044257;	cellular protein catabolic process	Underrepresented	0.677506775067751 (5/738)	3.96859386152748 (278/7005)	-6.43203	3.69804e-07	SPCC1620.04c;SPBC1198.12;SPAC1006.01;SPBP4G3.03;SPCC338.12;
GO Biological Process	GO:0022402;	cell cycle process	Underrepresented	3.65853658536585 (27/738)	8.73661670235546 (612/7005)	-6.28956	5.13378e-07	SPAC15E1.07c;SPAC25G10.04c;SPAC14C4.03;SPBC31F10.08;SPCC188.12;SPCC417.02;SPAC8E11.03c;SPBC21C3.18;SPCC285.07c;SPBC32H8.11;SPAC24C9.15c;SPBC56F2.03;SPBC16E9.17c;SPCC417.06c;SPBC1711.14;SPNCRNA.103;SPBC1718.02;SPAC27D7.13c;SPAC222.15;SPCC11E10.03;SPAC20H4.11c;SPBC1198.12;SPBC8D2.19;SPAP8A3.04c;SPCC1906.04;SPBC29A10.14;SPBC1347.03;
GO Biological Process	GO:0009891;	positive regulation of biosynthetic process	Underrepresented	0.2710027100271 (2/738)	3.05496074232691 (214/7005)	-6.19517	6.38021e-07	SPBC32H8.11;SPCC584.02;
GO Biological Process	GO:0031328;	positive regulation of cellular biosynthetic process	Underrepresented	0.2710027100271 (2/738)	3.05496074232691 (214/7005)	-6.19517	6.38021e-07	SPBC32H8.11;SPCC584.02;
GO Biological Process	GO:0006629;	lipid metabolic process	Underrepresented	0.40650406504065 (3/738)	3.3547466095646 (235/7005)	-6.10519	7.84888e-07	SPAC869.07c;SPAC4H3.08;SPBC16E9.16c;
GO Biological Process	GO:0010557;	positive regulation of macromolecule biosynthetic process	Underrepresented	0.2710027100271 (2/738)	2.99785867237687 (210/7005)	-6.02718	9.39333e-07	SPBC32H8.11;SPCC584.02;
GO Biological Process	GO:0044712;	single-organism catabolic process	Underrepresented	0.948509485094851 (7/738)	4.39685938615275 (308/7005)	-6.01907	9.57045e-07	SPBC354.12;SPBC14C8.05c;SPAC869.07c;SPAC139.05;SPBPB21E7.01c;SPCC191.11;SPCC757.07c;
GO Biological Process	GO:0044283;	small molecule biosynthetic process	Underrepresented	0.5420054200542 (4/738)	3.55460385438972 (249/7005)	-5.94007	1.14798e-06	SPCC1223.02;SPCC1281.04;SPBC16E9.16c;SPAC1002.19;
GO Biological Process	GO:0034470;	ncRNA processing	Underrepresented	1.21951219512195 (9/738)	4.82512491077802 (338/7005)	-5.86356	1.36911e-06	SPBC1685.06;SPSNORNA.46;SPSNORNA.05;SPSNRNA.07;SPSNORNA.44;SPSNORNA.39;SPSNORNA.29;SPSNORNA.40;SPSNRNA.03;
GO Biological Process	GO:0044255;	cellular lipid metabolic process	Underrepresented	0.40650406504065 (3/738)	3.24054246966453 (227/7005)	-5.78696	1.63319e-06	SPAC869.07c;SPAC4H3.08;SPBC16E9.16c;
GO Biological Process	GO:0006974;	cellular response to DNA damage stimulus	Underrepresented	0.677506775067751 (5/738)	3.79728765167737 (266/7005)	-5.77991	1.65992e-06	SPAC14C4.03;SPAC8E11.03c;SPAC23H3.15c;SPBC29A10.14;SPBC23G7.11;
GO Biological Process	GO:0006520;	cellular amino acid metabolic process	Underrepresented	0.2710027100271 (2/738)	2.89793004996431 (203/7005)	-5.69026	2.04051e-06	SPAC139.05;SPAC750.08c;
GO Biological Process	GO:0055086;	nucleobase-containing small molecule metabolic process	Underrepresented	0.40650406504065 (3/738)	3.16916488222698 (222/7005)	-5.63751	2.30403e-06	SPBC354.12;SPMIT.01;SPBPB21E7.01c;
GO Biological Process	GO:0033043;	regulation of organelle organization	Underrepresented	1.21951219512195 (9/738)	4.68236973590293 (328/7005)	-5.59349	2.54982e-06	SPAC14C4.03;SPBC1289.14;SPAC8E11.03c;SPCC285.07c;SPBC32H8.11;SPAC20H4.11c;SPBC1198.12;SPCC1906.04;SPBP4H10.10;
GO Biological Process	GO:0090407;	organophosphate biosynthetic process	Underrepresented	0.2710027100271 (2/738)	2.84082798001428 (199/7005)	-5.52864	2.96049e-06	SPBC725.03;SPCC1223.02;
GO Biological Process	GO:0010628;	positive regulation of gene expression	Underrepresented	0.2710027100271 (2/738)	2.85510349750178 (200/7005)	-5.51146	3.07991e-06	SPBC32H8.11;SPCC584.02;
GO Biological Process	GO:0061024;	membrane organization	Underrepresented	0.5420054200542 (4/738)	3.39757316202712 (238/7005)	-5.46227	3.44933e-06	SPCC188.12;SPAC24C9.15c;SPCC417.06c;SPCC338.12;
GO Biological Process	GO:0010498;	proteasomal protein catabolic process	Underrepresented	0.2710027100271 (2/738)	2.75517487508922 (193/7005)	-5.37276	4.23882e-06	SPCC1620.04c;SPBC1198.12;
GO Biological Process	GO:0051246;	regulation of protein metabolic process	Underrepresented	0.677506775067751 (5/738)	3.59743040685225 (252/7005)	-5.3313	4.6634e-06	SPAC20G4.03c;SPBC16E9.17c;SPAP8A3.04c;SPCC338.12;SPBC1347.03;
GO Biological Process	GO:0045935;	positive regulation of nucleobase-containing compound metabolic process	Underrepresented	0.40650406504065 (3/738)	3.05496074232691 (214/7005)	-5.31819	4.80631e-06	SPAC14C4.03;SPBC32H8.11;SPCC584.02;
GO Biological Process	GO:0051173;	positive regulation of nitrogen compound metabolic process	Underrepresented	0.40650406504065 (3/738)	3.05496074232691 (214/7005)	-5.31819	4.80631e-06	SPAC14C4.03;SPBC32H8.11;SPCC584.02;
GO Biological Process	GO:0044802;	single-organism membrane organization	Underrepresented	0.5420054200542 (4/738)	3.32619557458958 (233/7005)	-5.31404	4.85249e-06	SPCC188.12;SPAC24C9.15c;SPCC417.06c;SPCC338.12;
GO Biological Process	GO:0051726;	regulation of cell cycle	Underrepresented	1.0840108401084 (8/738)	4.29693076374019 (301/7005)	-5.21477	6.09854e-06	SPAC14C4.03;SPAC8E11.03c;SPCC285.07c;SPBC32H8.11;SPBC16E9.17c;SPBC1198.12;SPAP8A3.04c;SPCC1906.04;
GO Biological Process	GO:0043161;	proteasome-mediated ubiquitin-dependent protein catabolic process	Underrepresented	0.2710027100271 (2/738)	2.74089935760171 (192/7005)	-5.18981	6.45934e-06	SPCC1620.04c;SPBC1198.12;
GO Biological Process	GO:0007049;	cell cycle	Underrepresented	4.47154471544715 (33/738)	9.32191291934333 (653/7005)	-5.12293	7.53476e-06	SPAC22F3.02;SPAC15E1.07c;SPAC25G10.04c;SPBC2F12.09c;SPBC31F10.08;SPAC14C4.03;SPCC188.12;SPCC417.02;SPAC8E11.03c;SPBC21C3.18;SPAC6G10.06;SPCC285.07c;SPBC32H8.11;SPAC24C9.15c;SPBC56F2.03;SPBC16E9.17c;SPCC417.06c;SPBC1711.14;SPNCRNA.103;SPBC1718.02;SPAC27D7.13c;SPCC584.02;SPBC1105.14;SPAC222.15;SPCC11E10.03;SPAC20H4.11c;SPBC1198.12;SPBC8D2.19;SPAP8A3.04c;SPCC1906.04;SPBC29A10.14;SPBC1347.03;SPAC18G6…
GO Biological Process	GO:0032268;	regulation of cellular protein metabolic process	Underrepresented	0.677506775067751 (5/738)	3.49750178443969 (245/7005)	-5.02089	9.53036e-06	SPAC20G4.03c;SPBC16E9.17c;SPAP8A3.04c;SPCC338.12;SPBC1347.03;
GO Biological Process	GO:0051254;	positive regulation of RNA metabolic process	Underrepresented	0.2710027100271 (2/738)	2.61241970021413 (183/7005)	-4.87616	1.32997e-05	SPBC32H8.11;SPCC584.02;
GO Biological Process	GO:0006082;	organic acid metabolic process	Underrepresented	1.3550135501355 (10/738)	4.58244111349036 (321/7005)	-4.82777	1.48672e-05	SPBC354.12;SPAC186.09;SPAC186.08c;SPAPB1A11.03;SPAC4H3.08;SPAC139.05;SPBPB21E7.01c;SPAC750.08c;SPBC16E9.16c;SPAC3G9.11c;
GO Biological Process	GO:0006281;	DNA repair	Underrepresented	0.5420054200542 (4/738)	3.09778729478944 (217/7005)	-4.68477	2.06646e-05	SPAC8E11.03c;SPAC23H3.15c;SPBC29A10.14;SPBC23G7.11;
GO Biological Process	GO:0043436;	oxoacid metabolic process	Underrepresented	1.3550135501355 (10/738)	4.56816559600286 (320/7005)	-4.67539	2.1116e-05	SPBC354.12;SPAC186.09;SPAC186.08c;SPAPB1A11.03;SPAC4H3.08;SPAC139.05;SPBPB21E7.01c;SPAC750.08c;SPBC16E9.16c;SPAC3G9.11c;
GO Biological Process	GO:0045893;	positive regulation of transcription, DNA-templated	Underrepresented	0.2710027100271 (2/738)	2.49821556031406 (175/7005)	-4.54923	2.8234e-05	SPBC32H8.11;SPCC584.02;
GO Biological Process	GO:1903508;	positive regulation of nucleic acid-templated transcription	Underrepresented	0.2710027100271 (2/738)	2.49821556031406 (175/7005)	-4.54923	2.8234e-05	SPBC32H8.11;SPCC584.02;
GO Biological Process	GO:0016071;	mRNA metabolic process	Underrepresented	1.3550135501355 (10/738)	4.4825124910778 (314/7005)	-4.54313	2.8633e-05	SPSNRNA.02;SPBC1685.06;SPAC4G9.05;SPSNRNA.06;SPAC343.07;SPSNRNA.01;SPSNRNA.05;SPAC1610.03c;SPSNRNA.04;SPAC18G6.09c;
GO Biological Process	GO:1902680;	positive regulation of RNA biosynthetic process	Underrepresented	0.2710027100271 (2/738)	2.51249107780157 (176/7005)	-4.5417	2.87278e-05	SPBC32H8.11;SPCC584.02;
GO Biological Process	GO:0051130;	positive regulation of cellular component organization	Underrepresented	0.40650406504065 (3/738)	2.75517487508922 (193/7005)	-4.51817	3.03272e-05	SPAC14C4.03;SPBC32H8.11;SPBC1198.12;
GO Biological Process	GO:0035556;	intracellular signal transduction	Underrepresented	0.813008130081301 (6/738)	3.5260528194147 (247/7005)	-4.47256	3.36855e-05	SPAC6B12.03c;SPAC14C4.03;SPBC725.06c;SPCC417.06c;SPAC20H4.11c;SPBC8D2.19;
GO Biological Process	GO:0010564;	regulation of cell cycle process	Underrepresented	0.948509485094851 (7/738)	3.74018558172734 (262/7005)	-4.39705	4.0082e-05	SPAC14C4.03;SPAC8E11.03c;SPCC285.07c;SPBC32H8.11;SPBC1198.12;SPAP8A3.04c;SPCC1906.04;
GO Biological Process	GO:0019752;	carboxylic acid metabolic process	Underrepresented	1.3550135501355 (10/738)	4.45396145610278 (312/7005)	-4.39273	4.04827e-05	SPBC354.12;SPAC186.09;SPAC186.08c;SPAPB1A11.03;SPAC4H3.08;SPAC139.05;SPBPB21E7.01c;SPAC750.08c;SPBC16E9.16c;SPAC3G9.11c;
GO Biological Process	GO:0000819;	sister chromatid segregation	Underrepresented	0.2710027100271 (2/738)	2.45538900785153 (172/7005)	-4.37917	4.17671e-05	SPAC15E1.07c;SPBC29A10.14;
GO Biological Process	GO:0006753;	nucleoside phosphate metabolic process	Underrepresented	0.40650406504065 (3/738)	2.69807280513919 (189/7005)	-4.17559	6.6743e-05	SPBC354.12;SPMIT.01;SPBPB21E7.01c;
GO Biological Process	GO:0071826;	ribonucleoprotein complex subunit organization	Underrepresented	0.2710027100271 (2/738)	2.35546038543897 (165/7005)	-4.04363	9.0442e-05	SPSNRNA.02;SPSNRNA.05;
GO Biological Process	GO:0009117;	nucleotide metabolic process	Underrepresented	0.40650406504065 (3/738)	2.61241970021413 (183/7005)	-4.03962	9.12809e-05	SPBC354.12;SPMIT.01;SPBPB21E7.01c;
GO Biological Process	GO:0007059;	chromosome segregation	Underrepresented	0.677506775067751 (5/738)	3.11206281227695 (218/7005)	-3.94867	0.000112545	SPAC15E1.07c;SPCC417.02;SPNCRNA.103;SPAC222.15;SPBC29A10.14;
GO Biological Process	GO:0044087;	regulation of cellular component biogenesis	Underrepresented	0.2710027100271 (2/738)	2.29835831548894 (161/7005)	-3.88174	0.0001313	SPBC1289.14;SPAC20H4.11c;
GO Biological Process	GO:0022618;	ribonucleoprotein complex assembly	Underrepresented	0.2710027100271 (2/738)	2.22698072805139 (156/7005)	-3.72796	0.000187084	SPSNRNA.02;SPSNRNA.05;
GO Biological Process	GO:0045944;	positive regulation of transcription from RNA polymerase II promoter	Underrepresented	0.2710027100271 (2/738)	2.22698072805139 (156/7005)	-3.72796	0.000187084	SPBC32H8.11;SPCC584.02;
GO Biological Process	GO:0042592;	homeostatic process	Underrepresented	0.40650406504065 (3/738)	2.42683797287652 (170/7005)	-3.55887	0.00027614	SPAC22H10.13;SPCC1020.01c;SPBC839.06;
GO Biological Process	GO:1901361;	organic cyclic compound catabolic process	Underrepresented	0.40650406504065 (3/738)	2.42683797287652 (170/7005)	-3.55887	0.00027614	SPAC4G9.05;SPAC1610.03c;SPAC18G6.09c;
GO Biological Process	GO:0018193;	peptidyl-amino acid modification	Underrepresented	0.40650406504065 (3/738)	2.38401142041399 (167/7005)	-3.39937	0.000398684	SPBC21C3.18;SPBC725.06c;SPCC417.06c;
GO Biological Process	GO:0046700;	heterocycle catabolic process	Underrepresented	0.40650406504065 (3/738)	2.36973590292648 (166/7005)	-3.3993	0.000398745	SPAC4G9.05;SPAC1610.03c;SPAC18G6.09c;
GO Biological Process	GO:0006397;	mRNA processing	Underrepresented	0.948509485094851 (7/738)	3.3547466095646 (235/7005)	-3.37343	0.000423222	SPSNRNA.02;SPBC1685.06;SPSNRNA.06;SPAC343.07;SPSNRNA.01;SPSNRNA.05;SPSNRNA.04;
GO Biological Process	GO:0019439;	aromatic compound catabolic process	Underrepresented	0.40650406504065 (3/738)	2.35546038543897 (165/7005)	-3.2292	0.000589929	SPAC4G9.05;SPAC1610.03c;SPAC18G6.09c;
GO Biological Process	GO:0044270;	cellular nitrogen compound catabolic process	Underrepresented	0.40650406504065 (3/738)	2.35546038543897 (165/7005)	-3.2292	0.000589929	SPAC4G9.05;SPAC1610.03c;SPAC18G6.09c;
GO Biological Process	GO:0070887;	cellular response to chemical stimulus	Underrepresented	0.677506775067751 (5/738)	2.84082798001428 (199/7005)	-3.18504	0.000653077	SPBC16D10.08c;SPCC1795.06;SPAPB8E5.05;SPBC3E7.02c;SPAC13G7.02c;
GO Biological Process	GO:0006259;	DNA metabolic process	Underrepresented	2.4390243902439 (18/738)	5.46752319771592 (383/7005)	-3.10794	0.000779943	SPAC15E1.07c;SPAC25G10.04c;SPAC14C4.03;SPBC31F10.08;SPAC167.08;SPMIT.03;SPAC8E11.03c;SPMIT.02;SPBC32H8.11;SPBC16E9.17c;SPBC1711.14;SPBC1718.02;SPMIT.06;SPAC222.15;SPAC23H3.15c;SPBC29A10.14;SPBC23G7.11;SPAC19D5.09c;
GO Biological Process	GO:0016072;	rRNA metabolic process	Underrepresented	1.0840108401084 (8/738)	3.42612419700214 (240/7005)	-3.05797	0.000875042	SPSNORNA.46;SPSNORNA.05;SPSNRNA.07;SPSNORNA.44;SPSNORNA.39;SPSNORNA.29;SPSNORNA.40;SPSNRNA.03;
GO Biological Process	GO:0006364;	rRNA processing	Underrepresented	1.0840108401084 (8/738)	3.34047109207709 (234/7005)	-2.77614	0.0016744	SPSNORNA.46;SPSNORNA.05;SPSNRNA.07;SPSNORNA.44;SPSNORNA.39;SPSNORNA.29;SPSNORNA.40;SPSNRNA.03;
GO Biological Process	GO:0034655;	nucleobase-containing compound catabolic process	Underrepresented	0.40650406504065 (3/738)	2.19842969307637 (154/7005)	-2.75147	0.00177227	SPAC4G9.05;SPAC1610.03c;SPAC18G6.09c;
GO Biological Process	GO:0051186;	cofactor metabolic process	Underrepresented	0.5420054200542 (4/738)	2.41256245538901 (169/7005)	-2.65655	0.00220523	SPBC354.12;SPBC725.03;SPCC1223.02;SPBPB21E7.01c;
GO Biological Process	GO:0051301;	cell division	Underrepresented	1.21951219512195 (9/738)	3.34047109207709 (234/7005)	-2.3674	0.00429137	SPAC14C4.03;SPCC188.12;SPAC8E11.03c;SPCC285.07c;SPBC32H8.11;SPAC24C9.15c;SPAC20H4.11c;SPBC1198.12;SPCC1906.04;
GO Biological Process	GO:0007010;	cytoskeleton organization	Underrepresented	1.0840108401084 (8/738)	3.12633832976445 (219/7005)	-2.23055	0.00588102	SPAC15E1.07c;SPBC1289.14;SPCC417.02;SPBC21C3.18;SPCC11E10.03;SPAC20H4.11c;SPBC29A10.14;SPBC1347.03;
GO Biological Process	GO:0072521;	purine-containing compound metabolic process	Underrepresented	0.40650406504065 (3/738)	1.94147037830121 (136/7005)	-2.15984	0.00692086	SPBC354.12;SPMIT.01;SPBPB21E7.01c;
GO Biological Process	GO:0045787;	positive regulation of cell cycle	Underrepresented	0.40650406504065 (3/738)	1.87009279086367 (131/7005)	-2.00612	0.00985999	SPAC14C4.03;SPBC32H8.11;SPBC1198.12;
GO Biological Process	GO:0010638;	positive regulation of organelle organization	Underrepresented	0.40650406504065 (3/738)	1.89864382583869 (133/7005)	-2.00286	0.00993428	SPAC14C4.03;SPBC32H8.11;SPBC1198.12;
GO Biological Process	GO:0051302;	regulation of cell division	Underrepresented	0.813008130081301 (6/738)	2.56959314775161 (180/7005)	-2.00219	0.0099498	SPAC14C4.03;SPAC8E11.03c;SPCC285.07c;SPBC32H8.11;SPBC1198.12;SPCC1906.04;
GO Biological Process	GO:0045786;	negative regulation of cell cycle	Underrepresented	0.5420054200542 (4/738)	2.09850107066381 (147/7005)	-1.93621	0.0115821	SPAC14C4.03;SPCC285.07c;SPAP8A3.04c;SPCC1906.04;
GO Biological Process	GO:0006732;	coenzyme metabolic process	Underrepresented	0.5420054200542 (4/738)	2.12705210563883 (149/7005)	-1.92309	0.0119373	SPBC354.12;SPBC725.03;SPCC1223.02;SPBPB21E7.01c;
GO Biological Process	GO:0016310;	phosphorylation	Underrepresented	0.813008130081301 (6/738)	2.52676659528908 (177/7005)	-1.86042	0.0137904	SPMIT.01;SPBC21C3.18;SPBC725.06c;SPBC16E9.17c;SPCC417.06c;SPBC1347.03;
GO Biological Process	GO:0051640;	organelle localization	Underrepresented	0.40650406504065 (3/738)	1.84154175588865 (129/7005)	-1.85455	0.0139783	SPBC56F2.03;SPAC27D7.13c;SPCC11E10.03;
GO Biological Process	GO:0009116;	nucleoside metabolic process	Underrepresented	0.40650406504065 (3/738)	1.85581727337616 (130/7005)	-1.8478	0.014197	SPBC354.12;SPMIT.01;SPBPB21E7.01c;
GO Biological Process	GO:0051052;	regulation of DNA metabolic process	Underrepresented	0.40650406504065 (3/738)	1.85581727337616 (130/7005)	-1.8478	0.014197	SPAC14C4.03;SPAC8E11.03c;SPBC32H8.11;
GO Biological Process	GO:0055085;	transmembrane transport	Underrepresented	2.30352303523035 (17/738)	4.61099214846538 (323/7005)	-1.80705	0.0155936	SPMIT.01;SPAPB1A11.01;SPCC777.04;SPCPB1C11.02;SPCC663.14c;SPBC1348.05;SPBC23G7.13c;SPAP7G5.06;SPAC1F8.02c;SPCC576.17c;SPAC869.03c;SPCC1020.01c;SPAC2E1P3.02c;SPBC839.06;SPCC1235.13;SPBPB2B2.01;SPBC609.04;
GO Biological Process	GO:0009894;	regulation of catabolic process	Underrepresented	0.2710027100271 (2/738)	1.55603140613847 (109/7005)	-1.80616	0.0156258	SPBC725.06c;SPAC1610.03c;
GO Biological Process	GO:0008380;	RNA splicing	Underrepresented	0.813008130081301 (6/738)	2.44111349036403 (171/7005)	-1.73647	0.0183456	SPSNRNA.02;SPSNRNA.06;SPAC343.07;SPSNRNA.01;SPSNRNA.05;SPSNRNA.04;
GO Biological Process	GO:0090068;	positive regulation of cell cycle process	Underrepresented	0.40650406504065 (3/738)	1.77016416845111 (124/7005)	-1.71685	0.0191934	SPAC14C4.03;SPBC32H8.11;SPBC1198.12;
GO Biological Process	GO:0019693;	ribose phosphate metabolic process	Underrepresented	0.40650406504065 (3/738)	1.78443968593862 (125/7005)	-1.71398	0.0193206	SPBC354.12;SPMIT.01;SPBPB21E7.01c;
GO Biological Process	GO:0010672;	regulation of transcription from RNA polymerase II promoter during meiosis	Enriched	0.677506775067751 (5/738)	0.12847965738758 (9/7005)	-1.67341	0.0212122	SPAC22F3.02;SPBC2F12.09c;SPBC32H8.11;SPCC584.02;SPBC1105.14;
GO Biological Process	GO:0006314;	intron homing	Enriched	0.40650406504065 (3/738)	0.0428265524625268 (3/7005)	-1.65813	0.0219721	SPMIT.03;SPMIT.02;SPMIT.06;
GO Biological Process	GO:0045930;	negative regulation of mitotic cell cycle	Underrepresented	0.2710027100271 (2/738)	1.51320485367595 (106/7005)	-1.65562	0.0220993	SPAC14C4.03;SPAP8A3.04c;
GO Biological Process	GO:0044723;	single-organism carbohydrate metabolic process	Underrepresented	1.0840108401084 (8/738)	2.81227694503926 (197/7005)	-1.59954	0.0251453	SPBC354.12;SPAC22F8.05;SPBC14C8.05c;SPAC869.07c;SPBPB21E7.01c;SPBC1198.14c;SPCC191.11;SPBC4C3.08;
GO Biological Process	GO:0009119;	ribonucleoside metabolic process	Underrepresented	0.40650406504065 (3/738)	1.72733761598858 (121/7005)	-1.56832	0.0270196	SPBC354.12;SPMIT.01;SPBPB21E7.01c;
GO Biological Process	GO:1901657;	glycosyl compound metabolic process	Underrepresented	0.5420054200542 (4/738)	1.9271948608137 (135/7005)	-1.52084	0.030141	SPBC354.12;SPMIT.01;SPAC869.07c;SPBPB21E7.01c;
GO Biological Process	GO:0030029;	actin filament-based process	Underrepresented	0.2710027100271 (2/738)	1.45610278372591 (102/7005)	-1.50689	0.0311253	SPBC1289.14;SPAC20H4.11c;
GO Biological Process	GO:0031329;	regulation of cellular catabolic process	Underrepresented	0.2710027100271 (2/738)	1.47037830121342 (103/7005)	-1.49997	0.031625	SPBC725.06c;SPAC1610.03c;
GO Biological Process	GO:0042274;	ribosomal small subunit biogenesis	Underrepresented	0.2710027100271 (2/738)	1.48465381870093 (104/7005)	-1.4885	0.0324713	SPSNRNA.07;SPSNRNA.03;
GO Biological Process	GO:0000375;	RNA splicing, via transesterification reactions	Underrepresented	0.813008130081301 (6/738)	2.34118486795146 (164/7005)	-1.47987	0.0331231	SPSNRNA.02;SPSNRNA.06;SPAC343.07;SPSNRNA.01;SPSNRNA.05;SPSNRNA.04;
GO Biological Process	GO:0019725;	cellular homeostasis	Underrepresented	0.40650406504065 (3/738)	1.65596002855103 (116/7005)	-1.43141	0.0370328	SPAC22H10.13;SPCC1020.01c;SPBC839.06;
GO Biological Process	GO:0051037;	regulation of transcription during meiosis	Enriched	0.677506775067751 (5/738)	0.142755174875089 (10/7005)	-1.43141	0.0370328	SPAC22F3.02;SPBC2F12.09c;SPBC32H8.11;SPCC584.02;SPBC1105.14;
GO Biological Process	GO:0031399;	regulation of protein modification process	Underrepresented	0.40650406504065 (3/738)	1.68451106352605 (118/7005)	-1.4221	0.0378357	SPBC16E9.17c;SPAP8A3.04c;SPBC1347.03;
GO Biological Process	GO:0042221;	response to chemical	Underrepresented	1.49051490514905 (11/738)	3.29764453961456 (231/7005)	-1.41436	0.0385163	SPBC16D10.08c;SPCC1795.06;SPAPB1A11.01;SPBC1348.05;SPBC1198.01;SPCC576.17c;SPCC757.07c;SPAPB8E5.05;SPBC3E7.02c;SPBC609.04;SPAC13G7.02c;
GO Biological Process	GO:0006401;	RNA catabolic process	Underrepresented	0.40650406504065 (3/738)	1.69878658101356 (119/7005)	-1.41166	0.0387558	SPAC4G9.05;SPAC1610.03c;SPAC18G6.09c;
GO Biological Process	GO:0061640;	cytoskeleton-dependent cytokinesis	Underrepresented	0.2710027100271 (2/738)	1.38472519628837 (97/7005)	-1.35889	0.0437629	SPCC188.12;SPAC24C9.15c;
GO Biological Process	GO:0030036;	actin cytoskeleton organization	Underrepresented	0.2710027100271 (2/738)	1.39900071377587 (98/7005)	-1.35855	0.0437971	SPBC1289.14;SPAC20H4.11c;
GO Biological Process	GO:0051783;	regulation of nuclear division	Underrepresented	0.813008130081301 (6/738)	2.28408279800143 (160/7005)	-1.3521	0.0444528	SPAC14C4.03;SPAC8E11.03c;SPCC285.07c;SPBC32H8.11;SPBC1198.12;SPCC1906.04;
GO Biological Process	GO:0000377;	RNA splicing, via transesterification reactions with bulged adenosine as nucleophile	Underrepresented	0.813008130081301 (6/738)	2.31263383297645 (162/7005)	-1.34433	0.0452558	SPSNRNA.02;SPSNRNA.06;SPAC343.07;SPSNRNA.01;SPSNRNA.05;SPSNRNA.04;
GO Biological Process	GO:0000398;	mRNA splicing, via spliceosome	Underrepresented	0.813008130081301 (6/738)	2.31263383297645 (162/7005)	-1.34433	0.0452558	SPSNRNA.02;SPSNRNA.06;SPAC343.07;SPSNRNA.01;SPSNRNA.05;SPSNRNA.04;
GO Biological Process	GO:0000956;	nuclear-transcribed mRNA catabolic process	Underrepresented	0.2710027100271 (2/738)	1.42755174875089 (100/7005)	-1.34433	0.0452558	SPAC4G9.05;SPAC18G6.09c;
GO Biological Process	GO:0032259;	methylation	Underrepresented	0.2710027100271 (2/738)	1.42755174875089 (100/7005)	-1.34433	0.0452558	SPSNORNA.05;SPSNORNA.29;
GO Biological Process	GO:0043414;	macromolecule methylation	Underrepresented	0.2710027100271 (2/738)	1.42755174875089 (100/7005)	-1.34433	0.0452558	SPSNORNA.05;SPSNORNA.29;
GO Cellular Component	GO:0005623;	cell	Underrepresented	25.8807588075881 (191/738)	73.1905781584582 (5127/7005)	-175.558	2.76807e-176	SPSNRNA.02;SPAC186.07c;SPCC70.04c;SPACUNK4.17;SPAC1687.23c;SPAC6B12.03c;SPAPB8E5.10;SPAC22F3.02;SPBPB2B2.18;SPAC29E6.07;SPAC15E1.07c;SPAC10F6.15;SPCC338.18;SPBC6B1.03c;SPBC354.12;SPBC1685.06;SPBPB2B2.07c;SPRRNA.32;SPAC23H4.05c;SPAC4F8.08;SPAC25G10.04c;SPAC4F10.17;SPBC1348.07;SPBPB2B2.17c;SPBC1861.06c;SPAC22F8.05;SPAC6B12.16;SPAC29A4.12c;SPCC663.08c;SPCC4G3.03;SPBC2F12.09c;SPBC24C6.09c;SPAC14C4.03…
GO Cellular Component	GO:0044464;	cell part	Underrepresented	25.8807588075881 (191/738)	73.1905781584582 (5127/7005)	-175.558	2.76807e-176	SPSNRNA.02;SPAC186.07c;SPCC70.04c;SPACUNK4.17;SPAC1687.23c;SPAC6B12.03c;SPAPB8E5.10;SPAC22F3.02;SPBPB2B2.18;SPAC29E6.07;SPAC15E1.07c;SPAC10F6.15;SPCC338.18;SPBC6B1.03c;SPBC354.12;SPBC1685.06;SPBPB2B2.07c;SPRRNA.32;SPAC23H4.05c;SPAC4F8.08;SPAC25G10.04c;SPAC4F10.17;SPBC1348.07;SPBPB2B2.17c;SPBC1861.06c;SPAC22F8.05;SPAC6B12.16;SPAC29A4.12c;SPCC663.08c;SPCC4G3.03;SPBC2F12.09c;SPBC24C6.09c;SPAC14C4.03…
GO Cellular Component	GO:0005622;	intracellular	Underrepresented	24.6612466124661 (182/738)	71.8629550321199 (5034/7005)	-172.931	1.1725e-173	SPSNRNA.02;SPAC186.07c;SPCC70.04c;SPACUNK4.17;SPAC1687.23c;SPAC6B12.03c;SPAPB8E5.10;SPAC22F3.02;SPAC29E6.07;SPAC15E1.07c;SPAC10F6.15;SPCC338.18;SPBC6B1.03c;SPBC354.12;SPBC1685.06;SPBPB2B2.07c;SPRRNA.32;SPAC23H4.05c;SPAC4F8.08;SPAC25G10.04c;SPAC4F10.17;SPBC1348.07;SPBC1861.06c;SPAC22F8.05;SPAC6B12.16;SPAC29A4.12c;SPCC663.08c;SPCC4G3.03;SPBC2F12.09c;SPBC24C6.09c;SPAC14C4.03;SPBC31F10.08;SPAC3G6.07;…
GO Cellular Component	GO:0044424;	intracellular part	Underrepresented	24.6612466124661 (182/738)	71.8629550321199 (5034/7005)	-172.931	1.1725e-173	SPSNRNA.02;SPAC186.07c;SPCC70.04c;SPACUNK4.17;SPAC1687.23c;SPAC6B12.03c;SPAPB8E5.10;SPAC22F3.02;SPAC29E6.07;SPAC15E1.07c;SPAC10F6.15;SPCC338.18;SPBC6B1.03c;SPBC354.12;SPBC1685.06;SPBPB2B2.07c;SPRRNA.32;SPAC23H4.05c;SPAC4F8.08;SPAC25G10.04c;SPAC4F10.17;SPBC1348.07;SPBC1861.06c;SPAC22F8.05;SPAC6B12.16;SPAC29A4.12c;SPCC663.08c;SPCC4G3.03;SPBC2F12.09c;SPBC24C6.09c;SPAC14C4.03;SPBC31F10.08;SPAC3G6.07;…
GO Cellular Component	GO:0005575;	cellular component	Underrepresented	33.739837398374 (249/738)	76.7880085653105 (5379/7005)	-152.755	1.75681e-153	SPSNRNA.02;SPAC186.07c;SPCC70.04c;SPACUNK4.17;SPAC1687.23c;SPAC6B12.03c;SPAC27E2.12;SPAPB8E5.10;SPAC22F3.02;SPBPB2B2.18;SPAC29E6.07;SPAC15E1.07c;SPSNORNA.34;SPAC10F6.15;SPSNORNA.19;SPCC338.18;SPBC6B1.03c;SPBC354.12;SPBC1685.06;SPBPB2B2.07c;SPRRNA.32;SPAC23H4.05c;SPAC4F8.08;SPAC25G10.04c;SPSNORNA.32;SPBPB21E7.10;SPSNORNA.46;SPAC4F10.17;SPBC1348.07;SPBPB2B2.17c;SPBC1861.06c;SPAC22F8.05;SPAC6B12.16;…
GO Cellular Component	GO:0043226;	organelle	Underrepresented	22.4932249322493 (166/738)	63.226266952177 (4429/7005)	-122.953	1.11542e-123	SPSNRNA.02;SPAC186.07c;SPCC70.04c;SPACUNK4.17;SPAC1687.23c;SPAC6B12.03c;SPAPB8E5.10;SPAC22F3.02;SPAC29E6.07;SPAC15E1.07c;SPCC338.18;SPBC6B1.03c;SPBC1685.06;SPBPB2B2.07c;SPRRNA.32;SPAC23H4.05c;SPAC25G10.04c;SPAC4F10.17;SPBC1348.07;SPBC1861.06c;SPAC6B12.16;SPAC29A4.12c;SPCC663.08c;SPCC4G3.03;SPBC2F12.09c;SPBC24C6.09c;SPAC14C4.03;SPBC31F10.08;SPAC3G6.07;SPMIT.01;SPAC4G9.07;SPBC16D10.08c;SPAC186.09;S…
GO Cellular Component	GO:0043229;	intracellular organelle	Underrepresented	22.4932249322493 (166/738)	63.169164882227 (4425/7005)	-122.695	2.0204e-123	SPSNRNA.02;SPAC186.07c;SPCC70.04c;SPACUNK4.17;SPAC1687.23c;SPAC6B12.03c;SPAPB8E5.10;SPAC22F3.02;SPAC29E6.07;SPAC15E1.07c;SPCC338.18;SPBC6B1.03c;SPBC1685.06;SPBPB2B2.07c;SPRRNA.32;SPAC23H4.05c;SPAC25G10.04c;SPAC4F10.17;SPBC1348.07;SPBC1861.06c;SPAC6B12.16;SPAC29A4.12c;SPCC663.08c;SPCC4G3.03;SPBC2F12.09c;SPBC24C6.09c;SPAC14C4.03;SPBC31F10.08;SPAC3G6.07;SPMIT.01;SPAC4G9.07;SPBC16D10.08c;SPAC186.09;S…
GO Cellular Component	GO:0005737;	cytoplasm	Underrepresented	21.4092140921409 (158/738)	61.1705924339757 (4285/7005)	-116.957	1.10428e-117	SPAC186.07c;SPACUNK4.17;SPAC1687.23c;SPAC6B12.03c;SPAPB8E5.10;SPAC29E6.07;SPAC10F6.15;SPCC338.18;SPBC6B1.03c;SPBC354.12;SPBC1685.06;SPBPB2B2.07c;SPRRNA.32;SPAC23H4.05c;SPAC4F8.08;SPAC4F10.17;SPBC1348.07;SPBC1861.06c;SPAC22F8.05;SPAC29A4.12c;SPCC663.08c;SPCC4G3.03;SPBC24C6.09c;SPAC14C4.03;SPBC31F10.08;SPAC3G6.07;SPMIT.01;SPAC4G9.07;SPBC16D10.08c;SPAC4G9.05;SPAC186.09;SPCC965.07c;SPAC1F8.04c;SPAC22…
GO Cellular Component	GO:0043227;	membrane-bounded organelle	Underrepresented	20.8672086720867 (154/738)	59.6859386152748 (4181/7005)	-111.164	6.84971e-112	SPSNRNA.02;SPAC186.07c;SPCC70.04c;SPACUNK4.17;SPAC1687.23c;SPAC6B12.03c;SPAPB8E5.10;SPAC22F3.02;SPAC29E6.07;SPAC15E1.07c;SPCC338.18;SPBC6B1.03c;SPBC1685.06;SPBPB2B2.07c;SPAC23H4.05c;SPAC25G10.04c;SPAC4F10.17;SPBC1348.07;SPBC1861.06c;SPAC6B12.16;SPAC29A4.12c;SPCC663.08c;SPCC4G3.03;SPBC2F12.09c;SPBC24C6.09c;SPAC14C4.03;SPBC31F10.08;SPAC3G6.07;SPMIT.01;SPAC4G9.07;SPBC16D10.08c;SPAC186.09;SPCC965.07c…
GO Cellular Component	GO:0043231;	intracellular membrane-bounded organelle	Underrepresented	20.8672086720867 (154/738)	59.6288365453248 (4177/7005)	-111.035	9.23538e-112	SPSNRNA.02;SPAC186.07c;SPCC70.04c;SPACUNK4.17;SPAC1687.23c;SPAC6B12.03c;SPAPB8E5.10;SPAC22F3.02;SPAC29E6.07;SPAC15E1.07c;SPCC338.18;SPBC6B1.03c;SPBC1685.06;SPBPB2B2.07c;SPAC23H4.05c;SPAC25G10.04c;SPAC4F10.17;SPBC1348.07;SPBC1861.06c;SPAC6B12.16;SPAC29A4.12c;SPCC663.08c;SPCC4G3.03;SPBC2F12.09c;SPBC24C6.09c;SPAC14C4.03;SPBC31F10.08;SPAC3G6.07;SPMIT.01;SPAC4G9.07;SPBC16D10.08c;SPAC186.09;SPCC965.07c…
GO Cellular Component	GO:0044444;	cytoplasmic part	Underrepresented	19.5121951219512 (144/738)	54.9321912919343 (3848/7005)	-93.18	6.60697e-94	SPAC186.07c;SPACUNK4.17;SPAC1687.23c;SPAC6B12.03c;SPAPB8E5.10;SPAC29E6.07;SPAC10F6.15;SPCC338.18;SPBC6B1.03c;SPBC354.12;SPBC1685.06;SPBPB2B2.07c;SPRRNA.32;SPAC23H4.05c;SPAC4F10.17;SPBC1348.07;SPBC1861.06c;SPAC22F8.05;SPAC29A4.12c;SPCC663.08c;SPCC4G3.03;SPBC24C6.09c;SPAC14C4.03;SPBC31F10.08;SPAC3G6.07;SPMIT.01;SPAC4G9.07;SPBC16D10.08c;SPAC186.09;SPCC965.07c;SPAC1F8.04c;SPAC22F3.04;SPCC191.01;SPAPB…
GO Cellular Component	GO:0044422;	organelle part	Underrepresented	6.36856368563686 (47/738)	37.8443968593862 (2651/7005)	-92.9563	1.10586e-93	SPSNRNA.02;SPCC70.04c;SPAC15E1.07c;SPAC25G10.04c;SPAC14C4.03;SPMIT.01;SPAC4G9.07;SPBC16D10.08c;SPSNRNA.06;SPAC22F3.04;SPAPB1A11.01;SPMIT.03;SPAC31G5.10;SPCC188.12;SPAC343.07;SPSNRNA.07;SPCC417.02;SPAC8E11.03c;SPSNRNA.01;SPAPB1A11.03;SPBC1685.14c;SPMIT.02;SPBC1348.05;SPBC32H8.11;SPAC24C9.15c;SPBC56F2.03;SPBC16E9.17c;SPCC417.06c;SPNCRNA.103;SPBC1718.02;SPAC27D7.13c;SPCC584.02;SPMIT.06;SPAC222.15;SP…
GO Cellular Component	GO:0044446;	intracellular organelle part	Underrepresented	6.36856368563686 (47/738)	37.558886509636 (2631/7005)	-91.6237	2.37836e-92	SPSNRNA.02;SPCC70.04c;SPAC15E1.07c;SPAC25G10.04c;SPAC14C4.03;SPMIT.01;SPAC4G9.07;SPBC16D10.08c;SPSNRNA.06;SPAC22F3.04;SPAPB1A11.01;SPMIT.03;SPAC31G5.10;SPCC188.12;SPAC343.07;SPSNRNA.07;SPCC417.02;SPAC8E11.03c;SPSNRNA.01;SPAPB1A11.03;SPBC1685.14c;SPMIT.02;SPBC1348.05;SPBC32H8.11;SPAC24C9.15c;SPBC56F2.03;SPBC16E9.17c;SPCC417.06c;SPNCRNA.103;SPBC1718.02;SPAC27D7.13c;SPCC584.02;SPMIT.06;SPAC222.15;SP…
GO Cellular Component	GO:0032991;	macromolecular complex	Underrepresented	4.8780487804878 (36/738)	30.8922198429693 (2164/7005)	-72.9802	1.04655e-73	SPAC6B12.03c;SPAC15E1.07c;SPRRNA.32;SPAC25G10.04c;SPAC22F8.05;SPCC4G3.03;SPMIT.01;SPSNRNA.06;SPRRNA.52;SPCC188.12;SPAC343.07;SPSNRNA.07;SPCC417.02;SPRRNA.51;SPRRNA.50;SPCC1620.04c;SPBC32H8.11;SPAC24C9.15c;SPBC56F2.03;SPBC16E9.17c;SPRRNA.29;SPNCRNA.103;SPBPB21E7.01c;SPAC27D7.13c;SPCC584.02;SPAC222.15;SPSNORNA.29;SPCC11E10.03;SPRRNA.03;SPSNRNA.05;SPSNRNA.03;SPAC1610.03c;SPBC29A10.14;SPBC23G7.11;SPB…
GO Cellular Component	GO:0043234;	protein complex	Underrepresented	2.03252032520325 (15/738)	21.2990720913633 (1492/7005)	-56.0735	8.44358e-57	SPAC6B12.03c;SPAC15E1.07c;SPAC22F8.05;SPMIT.01;SPCC188.12;SPCC417.02;SPAC24C9.15c;SPBC56F2.03;SPBC16E9.17c;SPBPB21E7.01c;SPAC27D7.13c;SPCC11E10.03;SPBC29A10.14;SPBC1347.03;SPAC18G6.09c;
GO Cellular Component	GO:0005634;	nucleus	Underrepresented	13.9566395663957 (103/738)	38.8436830835118 (2721/7005)	-52.1143	7.68654e-53	SPSNRNA.02;SPAC186.07c;SPCC70.04c;SPACUNK4.17;SPAC6B12.03c;SPAC22F3.02;SPAC15E1.07c;SPBC6B1.03c;SPBC1685.06;SPAC25G10.04c;SPAC6B12.16;SPAC29A4.12c;SPCC4G3.03;SPCC663.08c;SPBC2F12.09c;SPBC24C6.09c;SPAC14C4.03;SPBC31F10.08;SPAC3G6.07;SPBC16D10.08c;SPAC186.09;SPCC965.07c;SPAC1F8.04c;SPSNRNA.06;SPCC191.01;SPBC28E12.02;SPAC31G5.10;SPBC725.03;SPBC23G7.10c;SPAC186.08c;SPAC343.07;SPSNRNA.07;SPCC417.02;SP…
GO Cellular Component	GO:0005829;	cytosol	Underrepresented	12.059620596206 (89/738)	33.0192719486081 (2313/7005)	-40.3029	4.97872e-41	SPAC186.07c;SPACUNK4.17;SPAC6B12.03c;SPBC6B1.03c;SPBC354.12;SPBC1685.06;SPRRNA.32;SPAC22F8.05;SPAC29A4.12c;SPCC4G3.03;SPCC663.08c;SPBC24C6.09c;SPAC14C4.03;SPBC31F10.08;SPAC3G6.07;SPBC16D10.08c;SPAC186.09;SPCC965.07c;SPAC1F8.04c;SPAC22F3.04;SPCC191.01;SPRRNA.52;SPBC28E12.02;SPCC188.12;SPBC725.03;SPBC23G7.10c;SPAC186.08c;SPCC417.02;SPBPB2B2.08;SPAC8E11.03c;SPBC21C3.18;SPRRNA.51;SPAC6G10.06;SPRRNA.5…
GO Cellular Component	GO:0031974;	membrane-enclosed lumen	Underrepresented	3.5230352303523 (26/738)	18.3012134189864 (1282/7005)	-34.2842	5.19745e-35	SPSNRNA.02;SPAC15E1.07c;SPAC25G10.04c;SPAC14C4.03;SPSNRNA.06;SPMIT.03;SPAC31G5.10;SPSNRNA.07;SPCC417.02;SPAC8E11.03c;SPSNRNA.01;SPAPB1A11.03;SPMIT.02;SPBC32H8.11;SPCC417.06c;SPBC1718.02;SPCC584.02;SPMIT.06;SPAC222.15;SPSNORNA.29;SPAC1006.01;SPCC757.07c;SPSNRNA.05;SPSNRNA.03;SPBC29A10.14;SPSNRNA.04;
GO Cellular Component	GO:0044428;	nuclear part	Underrepresented	3.65853658536585 (27/738)	18.5581727337616 (1300/7005)	-34.2278	5.9189e-35	SPSNRNA.02;SPCC70.04c;SPAC15E1.07c;SPAC25G10.04c;SPAC14C4.03;SPBC16D10.08c;SPSNRNA.06;SPAC31G5.10;SPAC343.07;SPSNRNA.07;SPCC417.02;SPAC8E11.03c;SPSNRNA.01;SPBC1685.14c;SPBC32H8.11;SPBC16E9.17c;SPCC417.06c;SPNCRNA.103;SPBC1718.02;SPCC584.02;SPAC222.15;SPSNORNA.29;SPBC365.12c;SPSNRNA.05;SPSNRNA.03;SPBC29A10.14;SPSNRNA.04;
GO Cellular Component	GO:0043233;	organelle lumen	Underrepresented	3.38753387533875 (25/738)	17.8443968593862 (1250/7005)	-33.5662	2.71526e-34	SPSNRNA.02;SPAC15E1.07c;SPAC25G10.04c;SPAC14C4.03;SPSNRNA.06;SPMIT.03;SPAC31G5.10;SPSNRNA.07;SPCC417.02;SPAC8E11.03c;SPSNRNA.01;SPMIT.02;SPBC32H8.11;SPCC417.06c;SPBC1718.02;SPCC584.02;SPMIT.06;SPAC222.15;SPSNORNA.29;SPAC1006.01;SPCC757.07c;SPSNRNA.05;SPSNRNA.03;SPBC29A10.14;SPSNRNA.04;
GO Cellular Component	GO:0070013;	intracellular organelle lumen	Underrepresented	3.38753387533875 (25/738)	17.8443968593862 (1250/7005)	-33.5662	2.71526e-34	SPSNRNA.02;SPAC15E1.07c;SPAC25G10.04c;SPAC14C4.03;SPSNRNA.06;SPMIT.03;SPAC31G5.10;SPSNRNA.07;SPCC417.02;SPAC8E11.03c;SPSNRNA.01;SPMIT.02;SPBC32H8.11;SPCC417.06c;SPBC1718.02;SPCC584.02;SPMIT.06;SPAC222.15;SPSNORNA.29;SPAC1006.01;SPCC757.07c;SPSNRNA.05;SPSNRNA.03;SPBC29A10.14;SPSNRNA.04;
GO Cellular Component	GO:0043228;	non-membrane-bounded organelle	Underrepresented	5.42005420054201 (40/738)	20.9992862241256 (1471/7005)	-32.6183	2.40803e-33	SPSNRNA.02;SPAC15E1.07c;SPRRNA.32;SPAC25G10.04c;SPAC14C4.03;SPSNRNA.06;SPAC22F3.04;SPRRNA.52;SPMIT.03;SPBC1289.14;SPAC31G5.10;SPCC188.12;SPSNRNA.07;SPCC417.02;SPAC8E11.03c;SPRRNA.51;SPRRNA.50;SPSNRNA.01;SPMIT.02;SPBC32H8.11;SPAC24C9.15c;SPBC56F2.03;SPBC16E9.17c;SPCC417.06c;SPRRNA.29;SPBC1718.02;SPAC27D7.13c;SPCC584.02;SPMIT.06;SPAC222.15;SPSNORNA.29;SPBC32H8.06;SPCC11E10.03;SPRRNA.03;SPSNRNA.05;S…
GO Cellular Component	GO:0043232;	intracellular non-membrane-bounded organelle	Underrepresented	5.42005420054201 (40/738)	20.9992862241256 (1471/7005)	-32.6183	2.40803e-33	SPSNRNA.02;SPAC15E1.07c;SPRRNA.32;SPAC25G10.04c;SPAC14C4.03;SPSNRNA.06;SPAC22F3.04;SPRRNA.52;SPMIT.03;SPBC1289.14;SPAC31G5.10;SPCC188.12;SPSNRNA.07;SPCC417.02;SPAC8E11.03c;SPRRNA.51;SPRRNA.50;SPSNRNA.01;SPMIT.02;SPBC32H8.11;SPAC24C9.15c;SPBC56F2.03;SPBC16E9.17c;SPCC417.06c;SPRRNA.29;SPBC1718.02;SPAC27D7.13c;SPCC584.02;SPMIT.06;SPAC222.15;SPSNORNA.29;SPBC32H8.06;SPCC11E10.03;SPRRNA.03;SPSNRNA.05;S…
GO Cellular Component	GO:0031090;	organelle membrane	Underrepresented	0.813008130081301 (6/738)	10.8208422555318 (758/7005)	-27.5991	2.51736e-28	SPMIT.01;SPAC4G9.07;SPAPB1A11.01;SPBC1348.05;SPAC23C11.06c;SPBP4H10.10;
GO Cellular Component	GO:0031981;	nuclear lumen	Underrepresented	2.710027100271 (20/738)	14.3040685224839 (1002/7005)	-25.8146	1.53249e-26	SPSNRNA.02;SPAC15E1.07c;SPAC25G10.04c;SPAC14C4.03;SPSNRNA.06;SPAC31G5.10;SPSNRNA.07;SPCC417.02;SPAC8E11.03c;SPSNRNA.01;SPBC32H8.11;SPCC417.06c;SPBC1718.02;SPCC584.02;SPAC222.15;SPSNORNA.29;SPSNRNA.05;SPSNRNA.03;SPBC29A10.14;SPSNRNA.04;
GO Cellular Component	GO:0016020;	membrane	Underrepresented	7.85907859078591 (58/738)	20.3997144896503 (1429/7005)	-19.8605	1.37891e-20	SPCC70.04c;SPAC27E2.12;SPAPB8E5.10;SPBPB2B2.18;SPCC338.18;SPBPB2B2.07c;SPBC1348.07;SPBPB2B2.17c;SPMIT.01;SPAC4G9.07;SPAPB1A11.01;SPBC1289.14;SPCC777.04;SPBC14C8.05c;SPAC977.02;SPAC343.07;SPCPB1C11.02;SPAC6G10.06;SPCC285.07c;SPAC212.08c;SPCC663.14c;SPBC1348.05;SPBC23G7.13c;SPAC56F8.12;SPBC1348.03;SPCC417.06c;SPAP7G5.06;SPAC15E1.02c;SPAC1002.20;SPAC1F8.02c;SPBC3H7.08c;SPAC977.18;SPCC576.17c;SPAC20H…
GO Cellular Component	GO:0098588;	bounding membrane of organelle	Underrepresented	0.5420054200542 (4/738)	7.73733047822984 (542/7005)	-19.216	6.08174e-20	SPAC4G9.07;SPAPB1A11.01;SPBC1348.05;SPAC23C11.06c;
GO Cellular Component	GO:0012505;	endomembrane system	Underrepresented	3.92953929539295 (29/738)	14.1184867951463 (989/7005)	-18.8828	1.30973e-19	SPCC70.04c;SPCC338.18;SPBPB2B2.07c;SPBPB2B2.17c;SPBC1861.06c;SPAC4G9.07;SPBC16D10.08c;SPCC777.04;SPBC14C8.05c;SPAC977.02;SPCPB1C11.02;SPAC6G10.06;SPAC212.08c;SPBC1685.14c;SPAC56F8.12;SPBC16E9.17c;SPCPJ732.03;SPBC1198.01;SPAP7G5.06;SPAC1F8.02c;SPBC4C3.08;SPAC869.03c;SPBC365.12c;SPAPB24D3.07c;SPAC25H1.09;SPBPB2B2.01;SPCC338.02;SPBC609.04;SPAC1250.02;
GO Cellular Component	GO:1902494;	catalytic complex	Underrepresented	0.40650406504065 (3/738)	6.79514632405425 (476/7005)	-17.1583	6.94534e-18	SPAC22F8.05;SPBC16E9.17c;SPBPB21E7.01c;
GO Cellular Component	GO:0044425;	membrane part	Underrepresented	6.63956639566396 (49/738)	17.5731620271235 (1231/7005)	-17.1266	7.47158e-18	SPCC70.04c;SPAC27E2.12;SPAPB8E5.10;SPCC338.18;SPBPB2B2.07c;SPBC1348.07;SPBPB2B2.17c;SPMIT.01;SPAPB1A11.01;SPBC1289.14;SPCC777.04;SPAC977.02;SPCPB1C11.02;SPAC6G10.06;SPCC285.07c;SPAC212.08c;SPCC663.14c;SPBC1348.05;SPBC23G7.13c;SPAC56F8.12;SPBC1348.03;SPAP7G5.06;SPAC15E1.02c;SPAC1002.20;SPAC1F8.02c;SPBC3H7.08c;SPCC576.17c;SPAC20H4.11c;SPAC869.03c;SPBC30B4.09;SPAC5D6.10c;SPAC23C11.06c;SPBPB2B2.14c;S…
GO Cellular Component	GO:0044427;	chromosomal part	Underrepresented	1.21951219512195 (9/738)	8.05139186295503 (564/7005)	-15.3308	4.66899e-16	SPAC15E1.07c;SPAC25G10.04c;SPAC14C4.03;SPCC417.02;SPBC32H8.11;SPBC1718.02;SPCC584.02;SPAC222.15;SPBC29A10.14;
GO Cellular Component	GO:0005739;	mitochondrion	Underrepresented	2.9810298102981 (22/738)	10.9778729478944 (769/7005)	-14.5003	3.15982e-15	SPAC1687.23c;SPAPB8E5.10;SPAC29E6.07;SPAC23H4.05c;SPAC4F10.17;SPMIT.01;SPMIT.03;SPAC6C3.03c;SPAPB1A11.03;SPMIT.02;SPAC869.06c;SPAC167.06c;SPCC191.10;SPAC750.08c;SPMIT.06;SPBC11C11.06c;SPAC1786.04;SPBC3H7.08c;SPAC5D6.10c;SPCC757.07c;SPBP4H10.10;SPAC6C3.05;
GO Cellular Component	GO:0030529;	ribonucleoprotein complex	Underrepresented	1.8970189701897 (14/738)	8.93647394718059 (626/7005)	-14.0077	9.82462e-15	SPRRNA.32;SPSNRNA.06;SPRRNA.52;SPAC343.07;SPSNRNA.07;SPRRNA.51;SPRRNA.50;SPRRNA.29;SPNCRNA.103;SPSNORNA.29;SPRRNA.03;SPSNRNA.05;SPSNRNA.03;SPAC1610.03c;
GO Cellular Component	GO:0044429;	mitochondrial part	Underrepresented	0.948509485094851 (7/738)	6.80942184154176 (477/7005)	-13.2521	5.59655e-14	SPMIT.01;SPMIT.03;SPAPB1A11.03;SPMIT.02;SPMIT.06;SPCC757.07c;SPBP4H10.10;
GO Cellular Component	GO:0005694;	chromosome	Underrepresented	1.76151761517615 (13/738)	8.30835117773019 (582/7005)	-12.957	1.10396e-13	SPAC15E1.07c;SPAC25G10.04c;SPAC14C4.03;SPMIT.03;SPCC417.02;SPAC8E11.03c;SPMIT.02;SPBC32H8.11;SPBC1718.02;SPCC584.02;SPMIT.06;SPAC222.15;SPBC29A10.14;
GO Cellular Component	GO:0044454;	nuclear chromosome part	Underrepresented	1.21951219512195 (9/738)	7.18058529621699 (503/7005)	-12.5751	2.66031e-13	SPAC15E1.07c;SPAC25G10.04c;SPAC14C4.03;SPCC417.02;SPBC32H8.11;SPBC1718.02;SPCC584.02;SPAC222.15;SPBC29A10.14;
GO Cellular Component	GO:1990234;	transferase complex	Underrepresented	0.2710027100271 (2/738)	5.01070663811563 (351/7005)	-12.4827	3.29097e-13	SPAC22F8.05;SPBC16E9.17c;
GO Cellular Component	GO:0005783;	endoplasmic reticulum	Underrepresented	1.76151761517615 (13/738)	8.13704496788009 (570/7005)	-12.4712	3.37909e-13	SPCC338.18;SPBPB2B2.07c;SPCC777.04;SPBC14C8.05c;SPCPB1C11.02;SPAC212.08c;SPAC1F8.02c;SPBC4C3.08;SPBC365.12c;SPAPB24D3.07c;SPAC25H1.09;SPBPB2B2.01;SPAC1250.02;
GO Cellular Component	GO:0000228;	nuclear chromosome	Underrepresented	1.3550135501355 (10/738)	7.35189150606709 (515/7005)	-12.2732	5.33139e-13	SPAC15E1.07c;SPAC25G10.04c;SPAC14C4.03;SPCC417.02;SPAC8E11.03c;SPBC32H8.11;SPBC1718.02;SPCC584.02;SPAC222.15;SPBC29A10.14;
GO Cellular Component	GO:0000785;	chromatin	Underrepresented	0.677506775067751 (5/738)	5.7530335474661 (403/7005)	-11.7767	1.67206e-12	SPAC25G10.04c;SPBC32H8.11;SPCC584.02;SPAC222.15;SPBC29A10.14;
GO Cellular Component	GO:0016021;	integral component of membrane	Underrepresented	5.82655826558266 (43/738)	14.1898643825839 (994/7005)	-11.5875	2.58513e-12	SPCC70.04c;SPAC27E2.12;SPAPB8E5.10;SPCC338.18;SPBPB2B2.07c;SPBC1348.07;SPBPB2B2.17c;SPMIT.01;SPAPB1A11.01;SPCC777.04;SPAC977.02;SPCPB1C11.02;SPAC6G10.06;SPCC285.07c;SPCC663.14c;SPBC1348.05;SPBC23G7.13c;SPAC56F8.12;SPBC1348.03;SPAP7G5.06;SPAC15E1.02c;SPAC1002.20;SPBC3H7.08c;SPCC576.17c;SPAC869.03c;SPBC30B4.09;SPAC5D6.10c;SPAC23C11.06c;SPBPB2B2.14c;SPCC1906.04;SPCC1020.01c;SPAC27F1.10;SPBP4H10.10;S…
GO Cellular Component	GO:0031224;	intrinsic component of membrane	Underrepresented	6.23306233062331 (46/738)	14.6324054246966 (1025/7005)	-11.2651	5.43068e-12	SPCC70.04c;SPAC27E2.12;SPAPB8E5.10;SPCC338.18;SPBPB2B2.07c;SPBC1348.07;SPBPB2B2.17c;SPMIT.01;SPAPB1A11.01;SPCC777.04;SPAC977.02;SPCPB1C11.02;SPAC6G10.06;SPCC285.07c;SPAC212.08c;SPCC663.14c;SPBC1348.05;SPBC23G7.13c;SPAC56F8.12;SPBC1348.03;SPAP7G5.06;SPAC15E1.02c;SPAC1002.20;SPAC1F8.02c;SPBC3H7.08c;SPCC576.17c;SPAC869.03c;SPBC30B4.09;SPAC5D6.10c;SPAC23C11.06c;SPBPB2B2.14c;SPCC1906.04;SPCC1020.01c;S…
GO Cellular Component	GO:0000790;	nuclear chromatin	Underrepresented	0.677506775067751 (5/738)	5.56745182012848 (390/7005)	-11.0669	8.5728e-12	SPAC25G10.04c;SPBC32H8.11;SPCC584.02;SPAC222.15;SPBC29A10.14;
GO Cellular Component	GO:0031967;	organelle envelope	Underrepresented	1.0840108401084 (8/738)	5.78158458244111 (405/7005)	-9.24054	5.74728e-10	SPCC70.04c;SPMIT.01;SPBC16D10.08c;SPAPB1A11.03;SPBC1685.14c;SPBC16E9.17c;SPBC365.12c;SPBP4H10.10;
GO Cellular Component	GO:0031975;	envelope	Underrepresented	1.0840108401084 (8/738)	5.78158458244111 (405/7005)	-9.24054	5.74728e-10	SPCC70.04c;SPMIT.01;SPBC16D10.08c;SPAPB1A11.03;SPBC1685.14c;SPBC16E9.17c;SPBC365.12c;SPBP4H10.10;
GO Cellular Component	GO:0005740;	mitochondrial envelope	Underrepresented	0.40650406504065 (3/738)	3.81156316916488 (267/7005)	-7.63594	2.31237e-08	SPMIT.01;SPAPB1A11.03;SPBP4H10.10;
GO Cellular Component	GO:0031966;	mitochondrial membrane	Underrepresented	0.2710027100271 (2/738)	3.41184867951463 (239/7005)	-7.39237	4.05163e-08	SPMIT.01;SPBP4H10.10;
GO Cellular Component	GO:0005730;	nucleolus	Underrepresented	1.3550135501355 (10/738)	5.46752319771592 (383/7005)	-7.01429	9.67625e-08	SPSNRNA.02;SPSNRNA.06;SPAC31G5.10;SPSNRNA.07;SPSNRNA.01;SPCC417.06c;SPSNORNA.29;SPSNRNA.05;SPSNRNA.03;SPSNRNA.04;
GO Cellular Component	GO:0005840;	ribosome	Underrepresented	0.813008130081301 (6/738)	4.02569593147752 (282/7005)	-5.83435	1.46437e-06	SPRRNA.32;SPRRNA.52;SPRRNA.51;SPRRNA.50;SPRRNA.29;SPRRNA.03;
GO Cellular Component	GO:0005759;	mitochondrial matrix	Underrepresented	0.5420054200542 (4/738)	3.31192005710207 (232/7005)	-5.31404	4.85249e-06	SPMIT.03;SPMIT.02;SPMIT.06;SPCC757.07c;
GO Cellular Component	GO:0019866;	organelle inner membrane	Underrepresented	0.2710027100271 (2/738)	2.7123483226267 (190/7005)	-5.21069	6.15621e-06	SPMIT.01;SPBP4H10.10;
GO Cellular Component	GO:0005743;	mitochondrial inner membrane	Underrepresented	0.2710027100271 (2/738)	2.61241970021413 (183/7005)	-4.87616	1.32997e-05	SPMIT.01;SPBP4H10.10;
GO Cellular Component	GO:0005856;	cytoskeleton	Underrepresented	1.6260162601626 (12/738)	4.9536045681656 (347/7005)	-4.63096	2.33905e-05	SPAC22F3.04;SPBC1289.14;SPCC188.12;SPAC24C9.15c;SPBC56F2.03;SPBC16E9.17c;SPCC417.06c;SPAC27D7.13c;SPBC32H8.06;SPCC11E10.03;SPBC29A10.14;SPBC1347.03;
GO Cellular Component	GO:0044430;	cytoskeletal part	Underrepresented	1.49051490514905 (11/738)	4.66809421841542 (327/7005)	-4.36362	4.32892e-05	SPAC22F3.04;SPCC188.12;SPAC24C9.15c;SPBC56F2.03;SPBC16E9.17c;SPCC417.06c;SPAC27D7.13c;SPBC32H8.06;SPCC11E10.03;SPBC29A10.14;SPBC1347.03;
GO Cellular Component	GO:0005794;	Golgi apparatus	Underrepresented	1.8970189701897 (14/738)	5.26766595289079 (369/7005)	-4.33643	4.60866e-05	SPCC338.18;SPBPB2B2.07c;SPBC1861.06c;SPAC4G9.07;SPCC777.04;SPBC14C8.05c;SPAC56F8.12;SPCPJ732.03;SPBC1198.01;SPAP7G5.06;SPBC4C3.08;SPAC869.03c;SPCC338.02;SPBC609.04;
GO Cellular Component	GO:0032153;	cell division site	Underrepresented	1.49051490514905 (11/738)	4.61099214846538 (323/7005)	-4.22521	5.9538e-05	SPBC6B1.03c;SPCC188.12;SPCC663.14c;SPAC24C9.15c;SPBC56F2.03;SPBC19C7.04c;SPAPB17E12.09;SPBC32H8.06;SPAC20H4.11c;SPCC1020.01c;SPCC1235.13;
GO Cellular Component	GO:0098687;	chromosomal region	Underrepresented	0.40650406504065 (3/738)	2.69807280513919 (189/7005)	-4.17559	6.6743e-05	SPAC15E1.07c;SPCC417.02;SPBC29A10.14;
GO Cellular Component	GO:0072686;	mitotic spindle	Underrepresented	0.5420054200542 (4/738)	2.8836545324768 (202/7005)	-4.05963	8.71707e-05	SPAC22F3.04;SPBC56F2.03;SPAC27D7.13c;SPBC32H8.06;
GO Cellular Component	GO:0044445;	cytosolic part	Underrepresented	0.948509485094851 (7/738)	3.28336902212705 (230/7005)	-3.23047	0.000588209	SPRRNA.32;SPRRNA.52;SPRRNA.51;SPRRNA.50;SPRRNA.29;SPBPB21E7.01c;SPRRNA.03;
GO Cellular Component	GO:0005819;	spindle	Underrepresented	0.948509485094851 (7/738)	3.32619557458958 (233/7005)	-3.21375	0.0006113	SPAC22F3.04;SPBC56F2.03;SPCC417.06c;SPAC27D7.13c;SPBC32H8.06;SPBC29A10.14;SPBC1347.03;
GO Cellular Component	GO:0071944;	cell periphery	Underrepresented	3.65853658536585 (27/738)	7.05210563882941 (494/7005)	-2.95174	0.00111754	SPBPB2B2.18;SPAC10F6.15;SPAPB1A11.01;SPBC1289.14;SPCC188.12;SPBC2G2.17c;SPAC212.08c;SPCC663.14c;SPBC1348.05;SPAC24C9.15c;SPBC23G7.13c;SPAC27D7.13c;SPAC1F8.02c;SPAC977.18;SPCC576.17c;SPAC20H4.11c;SPAC869.03c;SPBC365.12c;SPAP8A3.04c;SPCC1020.01c;SPAC2E1P3.02c;SPAC25H1.09;SPBC839.06;SPCC1235.13;SPBC609.04;SPBC1347.03;SPAC13G7.02c;
GO Cellular Component	GO:0044448;	cell cortex part	Underrepresented	0.5420054200542 (4/738)	2.46966452533904 (173/7005)	-2.80277	0.0015748	SPCC188.12;SPAC24C9.15c;SPAC27D7.13c;SPBC1347.03;
GO Cellular Component	GO:0022626;	cytosolic ribosome	Underrepresented	0.813008130081301 (6/738)	2.85510349750178 (200/7005)	-2.70211	0.00198557	SPRRNA.32;SPRRNA.52;SPRRNA.51;SPRRNA.50;SPRRNA.29;SPRRNA.03;
GO Cellular Component	GO:0051286;	cell tip	Underrepresented	0.948509485094851 (7/738)	3.06923625981442 (215/7005)	-2.66571	0.00215918	SPBC6B1.03c;SPAP7G5.06;SPAC27D7.13c;SPAPB17E12.09;SPAC20H4.11c;SPCC1020.01c;SPCC1235.13;
GO Cellular Component	GO:0060187;	cell pole	Underrepresented	0.948509485094851 (7/738)	3.06923625981442 (215/7005)	-2.66571	0.00215918	SPBC6B1.03c;SPAP7G5.06;SPAC27D7.13c;SPAPB17E12.09;SPAC20H4.11c;SPCC1020.01c;SPCC1235.13;
GO Cellular Component	GO:0005938;	cell cortex	Underrepresented	0.813008130081301 (6/738)	2.79800142755175 (196/7005)	-2.56058	0.00275053	SPAC10F6.15;SPCC188.12;SPAC24C9.15c;SPAC27D7.13c;SPAC20H4.11c;SPBC1347.03;
GO Cellular Component	GO:0000775;	chromosome, centromeric region	Underrepresented	0.40650406504065 (3/738)	1.98429693076374 (139/7005)	-2.31187	0.0048767	SPAC15E1.07c;SPCC417.02;SPBC29A10.14;
GO Cellular Component	GO:0015630;	microtubule cytoskeleton	Underrepresented	1.49051490514905 (11/738)	3.65453247680228 (256/7005)	-2.12054	0.00757635	SPAC22F3.04;SPCC188.12;SPAC24C9.15c;SPBC56F2.03;SPBC16E9.17c;SPCC417.06c;SPAC27D7.13c;SPBC32H8.06;SPCC11E10.03;SPBC29A10.14;SPBC1347.03;
GO Cellular Component	GO:0005774;	vacuolar membrane	Underrepresented	0.5420054200542 (4/738)	2.02712348322627 (142/7005)	-1.7976	0.0159368	SPAC4G9.07;SPAPB1A11.01;SPBC1348.05;SPAC23C11.06c;
GO Cellular Component	GO:0044732;	mitotic spindle pole body	Underrepresented	0.5420054200542 (4/738)	2.01284796573876 (141/7005)	-1.64764	0.0225093	SPAC22F3.04;SPBC56F2.03;SPAC27D7.13c;SPBC32H8.06;
GO Cellular Component	GO:0000922;	spindle pole	Underrepresented	0.813008130081301 (6/738)	2.38401142041399 (167/7005)	-1.6056	0.0247972	SPAC22F3.04;SPBC56F2.03;SPCC417.06c;SPAC27D7.13c;SPBC32H8.06;SPBC1347.03;
GO Cellular Component	GO:0000329;	fungal-type vacuole membrane	Underrepresented	0.5420054200542 (4/738)	1.9129193433262 (134/7005)	-1.52084	0.030141	SPAC4G9.07;SPAPB1A11.01;SPBC1348.05;SPAC23C11.06c;
GO Cellular Component	GO:0030684;	preribosome	Underrepresented	0.2710027100271 (2/738)	1.48465381870093 (104/7005)	-1.4885	0.0324713	SPSNRNA.07;SPSNRNA.03;
GO Cellular Component	GO:0044437;	vacuolar part	Underrepresented	0.677506775067751 (5/738)	2.15560314061385 (151/7005)	-1.48753	0.0325438	SPAC4G9.07;SPAPB1A11.01;SPBC1348.05;SPAC23C11.06c;SPAC1006.01;
GO Cellular Component	GO:0005816;	spindle pole body	Underrepresented	0.813008130081301 (6/738)	2.28408279800143 (160/7005)	-1.3521	0.0444528	SPAC22F3.04;SPBC56F2.03;SPCC417.06c;SPAC27D7.13c;SPBC32H8.06;SPBC1347.03;
GO Molecular Function	GO:0003674;	molecular function	Underrepresented	33.739837398374 (249/738)	76.5596002855104 (5363/7005)	-150.672	2.12878e-151	SPSNRNA.02;SPAC186.07c;SPCC70.04c;SPACUNK4.17;SPAC1687.23c;SPAC6B12.03c;SPAC27E2.12;SPAPB8E5.10;SPAC22F3.02;SPBPB2B2.18;SPAC29E6.07;SPAC15E1.07c;SPSNORNA.34;SPAC10F6.15;SPSNORNA.19;SPCC338.18;SPBC6B1.03c;SPBC354.12;SPBC1685.06;SPBPB2B2.07c;SPRRNA.32;SPAC23H4.05c;SPAC4F8.08;SPAC25G10.04c;SPSNORNA.32;SPBPB21E7.10;SPSNORNA.46;SPAC4F10.17;SPBC1348.07;SPBPB2B2.17c;SPBC1861.06c;SPAC22F8.05;SPAC6B12.16;…
GO Molecular Function	GO:0005488;	binding	Underrepresented	12.059620596206 (89/738)	42.2412562455389 (2959/7005)	-75.7168	1.91939e-76	SPSNRNA.02;SPAC186.07c;SPAC22F3.02;SPAC15E1.07c;SPSNORNA.34;SPBC354.12;SPBC1685.06;SPAC25G10.04c;SPSNORNA.32;SPSNORNA.46;SPBC2F12.09c;SPAC14C4.03;SPMIT.01;SPAC167.08;SPBC16D10.08c;SPAC4G9.05;SPCC1795.06;SPAC186.09;SPAC1F8.04c;SPSNRNA.06;SPMIT.03;SPBC1289.14;SPBC28E12.02;SPAC31G5.10;SPCC188.12;SPBC725.03;SPBC23G7.10c;SPSNORNA.05;SPAC343.07;SPSNRNA.07;SPAC8E11.03c;SPBC21C3.18;SPAPB1A11.03;SPAC22H10…
GO Molecular Function	GO:0003824;	catalytic activity	Underrepresented	10.2981029810298 (76/738)	30.2926481084939 (2122/7005)	-39.1921	6.42605e-40	SPAC186.07c;SPACUNK4.17;SPBC354.12;SPBC1685.06;SPAC22F8.05;SPCC663.08c;SPBC24C6.09c;SPAC14C4.03;SPMIT.01;SPAC167.08;SPBC16D10.08c;SPAC186.09;SPCC965.07c;SPAC1F8.04c;SPAC22F3.04;SPMIT.03;SPCC188.12;SPBC725.03;SPBC23G7.10c;SPBC14C8.05c;SPAC186.08c;SPAC869.07c;SPAC8E11.03c;SPBC21C3.18;SPBC2G2.17c;SPAC6G10.06;SPAPB1A11.03;SPMIT.02;SPCC1223.02;SPBC725.06c;SPAC20G4.03c;SPAC869.08;SPCC1281.04;SPAC24C9.1…
GO Molecular Function	GO:0097159;	organic cyclic compound binding	Underrepresented	7.72357723577236 (57/738)	24.9393290506781 (1747/7005)	-33.7918	1.61509e-34	SPSNRNA.02;SPAC186.07c;SPAC22F3.02;SPSNORNA.34;SPBC354.12;SPBC1685.06;SPSNORNA.32;SPSNORNA.46;SPBC2F12.09c;SPAC14C4.03;SPBC16D10.08c;SPAC4G9.05;SPAC186.09;SPSNRNA.06;SPMIT.03;SPBC28E12.02;SPAC31G5.10;SPCC188.12;SPBC725.03;SPBC23G7.10c;SPSNORNA.05;SPAC343.07;SPSNRNA.07;SPAC8E11.03c;SPBC21C3.18;SPAPB1A11.03;SPMIT.02;SPBC725.06c;SPSNORNA.44;SPAC20G4.03c;SPBC32H8.11;SPAC24C9.15c;SPCC417.06c;SPSNORNA.…
GO Molecular Function	GO:1901363;	heterocyclic compound binding	Underrepresented	7.72357723577236 (57/738)	24.796573875803 (1737/7005)	-33.4021	3.96148e-34	SPSNRNA.02;SPAC186.07c;SPAC22F3.02;SPSNORNA.34;SPBC354.12;SPBC1685.06;SPSNORNA.32;SPSNORNA.46;SPBC2F12.09c;SPAC14C4.03;SPBC16D10.08c;SPAC4G9.05;SPAC186.09;SPSNRNA.06;SPMIT.03;SPBC28E12.02;SPAC31G5.10;SPCC188.12;SPBC725.03;SPBC23G7.10c;SPSNORNA.05;SPAC343.07;SPSNRNA.07;SPAC8E11.03c;SPBC21C3.18;SPAPB1A11.03;SPMIT.02;SPBC725.06c;SPSNORNA.44;SPAC20G4.03c;SPBC32H8.11;SPAC24C9.15c;SPCC417.06c;SPSNORNA.…
GO Molecular Function	GO:0005515;	protein binding	Underrepresented	2.9810298102981 (22/738)	16.7166309778729 (1171/7005)	-32.2311	5.87345e-33	SPAC15E1.07c;SPAC25G10.04c;SPBC16D10.08c;SPCC1795.06;SPBC1289.14;SPAC8E11.03c;SPCC1620.04c;SPAC20G4.03c;SPBC16E9.17c;SPNCRNA.103;SPAC27D7.13c;SPAC222.15;SPCC11E10.03;SPAC20H4.11c;SPBC1198.12;SPBC365.12c;SPAPB8E5.05;SPBC3E7.02c;SPBC119.04;SPBC29A10.14;SPAC13G7.02c;SPAC18G6.09c;
GO Molecular Function	GO:0043167;	ion binding	Underrepresented	5.14905149051491 (38/738)	20.2997858672377 (1422/7005)	-31.662	2.17793e-32	SPBC1685.06;SPAC14C4.03;SPMIT.01;SPAC167.08;SPBC16D10.08c;SPAC186.09;SPAC1F8.04c;SPCC188.12;SPBC725.03;SPBC23G7.10c;SPAC8E11.03c;SPBC21C3.18;SPAPB1A11.03;SPAC22H10.13;SPAC869.06c;SPBC725.06c;SPAC20G4.03c;SPAC24C9.15c;SPCC417.06c;SPBC1198.01;SPBPB21E7.01c;SPBC1718.02;SPCC584.02;SPBC1105.14;SPBC1198.14c;SPAC5H10.04;SPBC16E9.16c;SPAC20H4.11c;SPBC8D2.19;SPCC1020.01c;SPCC757.07c;SPAC1002.19;SPAC3G9.11…
GO Molecular Function	GO:0003676;	nucleic acid binding	Underrepresented	4.0650406504065 (30/738)	16.2312633832976 (1137/7005)	-24.4692	3.39434e-25	SPSNRNA.02;SPAC22F3.02;SPSNORNA.34;SPSNORNA.32;SPSNORNA.46;SPBC2F12.09c;SPAC4G9.05;SPSNRNA.06;SPMIT.03;SPBC28E12.02;SPAC31G5.10;SPSNORNA.05;SPAC343.07;SPSNRNA.07;SPAC8E11.03c;SPMIT.02;SPSNORNA.44;SPBC32H8.11;SPSNORNA.39;SPBC1718.02;SPCC584.02;SPMIT.06;SPBC1105.14;SPSNORNA.29;SPCC320.07c;SPSNORNA.40;SPSNRNA.05;SPSNRNA.03;SPAC1610.03c;SPBC23G7.11;
GO Molecular Function	GO:0016740;	transferase activity	Underrepresented	2.1680216802168 (16/738)	11.3775874375446 (797/7005)	-19.8078	1.55669e-20	SPBC1685.06;SPAC22F8.05;SPAC14C4.03;SPAC167.08;SPCC965.07c;SPBC21C3.18;SPBC725.06c;SPAC20G4.03c;SPAC869.08;SPBC16E9.17c;SPCC417.06c;SPBC1348.04;SPBC1718.02;SPBC4C3.08;SPBC8D2.19;SPAC19D5.09c;
GO Molecular Function	GO:0003723;	RNA binding	Underrepresented	2.4390243902439 (18/738)	10.7780157030692 (755/7005)	-16.5363	2.90858e-17	SPSNRNA.02;SPSNORNA.34;SPSNORNA.32;SPSNORNA.46;SPAC4G9.05;SPSNRNA.06;SPBC28E12.02;SPSNORNA.05;SPAC343.07;SPSNRNA.07;SPSNORNA.44;SPSNORNA.39;SPSNORNA.29;SPCC320.07c;SPSNORNA.40;SPSNRNA.05;SPSNRNA.03;SPAC1610.03c;
GO Molecular Function	GO:0043169;	cation binding	Underrepresented	2.710027100271 (20/738)	11.1063526052819 (778/7005)	-16.0656	8.59805e-17	SPBC1685.06;SPMIT.01;SPAC167.08;SPAC186.09;SPAC1F8.04c;SPAC22H10.13;SPAC869.06c;SPBC1198.01;SPBPB21E7.01c;SPBC1718.02;SPCC584.02;SPBC1105.14;SPBC1198.14c;SPCC1020.01c;SPCC757.07c;SPAC1002.19;SPAC3G9.11c;SPCC70.12c;SPAC25H1.09;SPAC19D5.09c;
GO Molecular Function	GO:0046872;	metal ion binding	Underrepresented	2.710027100271 (20/738)	11.0064239828694 (771/7005)	-15.9085	1.23457e-16	SPBC1685.06;SPMIT.01;SPAC167.08;SPAC186.09;SPAC1F8.04c;SPAC22H10.13;SPAC869.06c;SPBC1198.01;SPBPB21E7.01c;SPBC1718.02;SPCC584.02;SPBC1105.14;SPBC1198.14c;SPCC1020.01c;SPCC757.07c;SPAC1002.19;SPAC3G9.11c;SPCC70.12c;SPAC25H1.09;SPAC19D5.09c;
GO Molecular Function	GO:0016787;	hydrolase activity	Underrepresented	3.7940379403794 (28/738)	12.790863668808 (896/7005)	-15.7898	1.62245e-16	SPAC167.08;SPBC16D10.08c;SPAC1F8.04c;SPMIT.03;SPCC188.12;SPBC14C8.05c;SPAC869.07c;SPAC8E11.03c;SPBC2G2.17c;SPMIT.02;SPAC24C9.15c;SPAPB1A11.02;SPMIT.06;SPBC1198.14c;SPCC191.11;SPAC20H4.11c;SPAC869.04;SPAC23C11.06c;SPAC1006.01;SPCC1020.01c;SPAC1002.19;SPBP4H10.10;SPAC4H3.03c;SPAC25H1.09;SPBC839.06;SPBC23G7.11;SPAC19D5.09c;SPAC13G7.02c;
GO Molecular Function	GO:0043168;	anion binding	Underrepresented	2.9810298102981 (22/738)	11.3633119200571 (796/7005)	-15.4666	3.4154e-16	SPBC1685.06;SPAC14C4.03;SPBC16D10.08c;SPAC186.09;SPCC188.12;SPBC725.03;SPBC23G7.10c;SPAC8E11.03c;SPBC21C3.18;SPAPB1A11.03;SPBC725.06c;SPAC20G4.03c;SPAC24C9.15c;SPCC417.06c;SPAC5H10.04;SPBC16E9.16c;SPAC20H4.11c;SPBC8D2.19;SPCC1020.01c;SPAC3G9.11c;SPBC839.06;SPAC13G7.02c;
GO Molecular Function	GO:0001882;	nucleoside binding	Underrepresented	2.1680216802168 (16/738)	9.19343326195574 (644/7005)	-13.3619	4.34625e-14	SPBC1685.06;SPAC14C4.03;SPBC16D10.08c;SPCC188.12;SPAC8E11.03c;SPBC21C3.18;SPBC725.06c;SPAC20G4.03c;SPAC24C9.15c;SPCC417.06c;SPBC16E9.16c;SPAC20H4.11c;SPBC8D2.19;SPCC1020.01c;SPBC839.06;SPAC13G7.02c;
GO Molecular Function	GO:0017076;	purine nucleotide binding	Underrepresented	2.1680216802168 (16/738)	9.19343326195574 (644/7005)	-13.3619	4.34625e-14	SPBC1685.06;SPAC14C4.03;SPBC16D10.08c;SPCC188.12;SPAC8E11.03c;SPBC21C3.18;SPBC725.06c;SPAC20G4.03c;SPAC24C9.15c;SPCC417.06c;SPBC16E9.16c;SPAC20H4.11c;SPBC8D2.19;SPCC1020.01c;SPBC839.06;SPAC13G7.02c;
GO Molecular Function	GO:0032549;	ribonucleoside binding	Underrepresented	2.1680216802168 (16/738)	9.17915774446824 (643/7005)	-13.3619	4.34625e-14	SPBC1685.06;SPAC14C4.03;SPBC16D10.08c;SPCC188.12;SPAC8E11.03c;SPBC21C3.18;SPBC725.06c;SPAC20G4.03c;SPAC24C9.15c;SPCC417.06c;SPBC16E9.16c;SPAC20H4.11c;SPBC8D2.19;SPCC1020.01c;SPBC839.06;SPAC13G7.02c;
GO Molecular Function	GO:0001883;	purine nucleoside binding	Underrepresented	2.1680216802168 (16/738)	9.1220556745182 (639/7005)	-13.2018	6.28376e-14	SPBC1685.06;SPAC14C4.03;SPBC16D10.08c;SPCC188.12;SPAC8E11.03c;SPBC21C3.18;SPBC725.06c;SPAC20G4.03c;SPAC24C9.15c;SPCC417.06c;SPBC16E9.16c;SPAC20H4.11c;SPBC8D2.19;SPCC1020.01c;SPBC839.06;SPAC13G7.02c;
GO Molecular Function	GO:0032550;	purine ribonucleoside binding	Underrepresented	2.1680216802168 (16/738)	9.1220556745182 (639/7005)	-13.2018	6.28376e-14	SPBC1685.06;SPAC14C4.03;SPBC16D10.08c;SPCC188.12;SPAC8E11.03c;SPBC21C3.18;SPBC725.06c;SPAC20G4.03c;SPAC24C9.15c;SPCC417.06c;SPBC16E9.16c;SPAC20H4.11c;SPBC8D2.19;SPCC1020.01c;SPBC839.06;SPAC13G7.02c;
GO Molecular Function	GO:0032555;	purine ribonucleotide binding	Underrepresented	2.1680216802168 (16/738)	9.13633119200571 (640/7005)	-13.2017	6.28451e-14	SPBC1685.06;SPAC14C4.03;SPBC16D10.08c;SPCC188.12;SPAC8E11.03c;SPBC21C3.18;SPBC725.06c;SPAC20G4.03c;SPAC24C9.15c;SPCC417.06c;SPBC16E9.16c;SPAC20H4.11c;SPBC8D2.19;SPCC1020.01c;SPBC839.06;SPAC13G7.02c;
GO Molecular Function	GO:0035639;	purine ribonucleoside triphosphate binding	Underrepresented	2.1680216802168 (16/738)	9.07922912205568 (636/7005)	-13.0419	9.08114e-14	SPBC1685.06;SPAC14C4.03;SPBC16D10.08c;SPCC188.12;SPAC8E11.03c;SPBC21C3.18;SPBC725.06c;SPAC20G4.03c;SPAC24C9.15c;SPCC417.06c;SPBC16E9.16c;SPAC20H4.11c;SPBC8D2.19;SPCC1020.01c;SPBC839.06;SPAC13G7.02c;
GO Molecular Function	GO:0032559;	adenyl ribonucleotide binding	Underrepresented	1.76151761517615 (13/738)	7.89436117059243 (553/7005)	-11.8107	1.54625e-12	SPBC1685.06;SPAC14C4.03;SPBC16D10.08c;SPAC8E11.03c;SPBC21C3.18;SPBC725.06c;SPAC20G4.03c;SPCC417.06c;SPBC16E9.16c;SPBC8D2.19;SPCC1020.01c;SPBC839.06;SPAC13G7.02c;
GO Molecular Function	GO:0030554;	adenyl nucleotide binding	Underrepresented	1.76151761517615 (13/738)	7.93718772305496 (556/7005)	-11.8036	1.57199e-12	SPBC1685.06;SPAC14C4.03;SPBC16D10.08c;SPAC8E11.03c;SPBC21C3.18;SPBC725.06c;SPAC20G4.03c;SPCC417.06c;SPBC16E9.16c;SPBC8D2.19;SPCC1020.01c;SPBC839.06;SPAC13G7.02c;
GO Molecular Function	GO:0036094;	small molecule binding	Underrepresented	3.5230352303523 (26/738)	10.8493932905068 (760/7005)	-11.7635	1.72385e-12	SPAC186.07c;SPBC354.12;SPBC1685.06;SPAC14C4.03;SPBC16D10.08c;SPAC186.09;SPCC188.12;SPBC725.03;SPBC23G7.10c;SPAC8E11.03c;SPBC21C3.18;SPAPB1A11.03;SPBC725.06c;SPAC20G4.03c;SPAC24C9.15c;SPCC417.06c;SPAC750.08c;SPAC5H10.04;SPBC16E9.16c;SPAC20H4.11c;SPBC8D2.19;SPCC1020.01c;SPAC186.02c;SPAC3G9.11c;SPBC839.06;SPAC13G7.02c;
GO Molecular Function	GO:0097367;	carbohydrate derivative binding	Underrepresented	2.710027100271 (20/738)	9.53604568165596 (668/7005)	-11.7331	1.84867e-12	SPBC1685.06;SPAC14C4.03;SPBC16D10.08c;SPCC188.12;SPBC725.03;SPBC23G7.10c;SPAC8E11.03c;SPBC21C3.18;SPAPB1A11.03;SPBC725.06c;SPAC20G4.03c;SPAC24C9.15c;SPCC417.06c;SPAC5H10.04;SPBC16E9.16c;SPAC20H4.11c;SPBC8D2.19;SPCC1020.01c;SPBC839.06;SPAC13G7.02c;
GO Molecular Function	GO:0005524;	ATP binding	Underrepresented	1.76151761517615 (13/738)	7.85153461812991 (550/7005)	-11.6582	2.19671e-12	SPBC1685.06;SPAC14C4.03;SPBC16D10.08c;SPAC8E11.03c;SPBC21C3.18;SPBC725.06c;SPAC20G4.03c;SPCC417.06c;SPBC16E9.16c;SPBC8D2.19;SPCC1020.01c;SPBC839.06;SPAC13G7.02c;
GO Molecular Function	GO:0000166;	nucleotide binding	Underrepresented	3.2520325203252 (24/738)	10.378301213419 (727/7005)	-11.637	2.30685e-12	SPAC186.07c;SPBC354.12;SPBC1685.06;SPAC14C4.03;SPBC16D10.08c;SPCC188.12;SPBC725.03;SPBC23G7.10c;SPAC8E11.03c;SPBC21C3.18;SPAPB1A11.03;SPBC725.06c;SPAC20G4.03c;SPAC24C9.15c;SPCC417.06c;SPAC750.08c;SPAC5H10.04;SPBC16E9.16c;SPAC20H4.11c;SPBC8D2.19;SPCC1020.01c;SPAC186.02c;SPBC839.06;SPAC13G7.02c;
GO Molecular Function	GO:1901265;	nucleoside phosphate binding	Underrepresented	3.2520325203252 (24/738)	10.378301213419 (727/7005)	-11.637	2.30685e-12	SPAC186.07c;SPBC354.12;SPBC1685.06;SPAC14C4.03;SPBC16D10.08c;SPCC188.12;SPBC725.03;SPBC23G7.10c;SPAC8E11.03c;SPBC21C3.18;SPAPB1A11.03;SPBC725.06c;SPAC20G4.03c;SPAC24C9.15c;SPCC417.06c;SPAC750.08c;SPAC5H10.04;SPBC16E9.16c;SPAC20H4.11c;SPBC8D2.19;SPCC1020.01c;SPAC186.02c;SPBC839.06;SPAC13G7.02c;
GO Molecular Function	GO:0032553;	ribonucleotide binding	Underrepresented	2.710027100271 (20/738)	9.4361170592434 (661/7005)	-11.5864	2.59177e-12	SPBC1685.06;SPAC14C4.03;SPBC16D10.08c;SPCC188.12;SPBC725.03;SPBC23G7.10c;SPAC8E11.03c;SPBC21C3.18;SPAPB1A11.03;SPBC725.06c;SPAC20G4.03c;SPAC24C9.15c;SPCC417.06c;SPAC5H10.04;SPBC16E9.16c;SPAC20H4.11c;SPBC8D2.19;SPCC1020.01c;SPBC839.06;SPAC13G7.02c;
GO Molecular Function	GO:0060090;	binding, bridging	Underrepresented	0.2710027100271 (2/738)	3.71163454675232 (260/7005)	-8.24447	5.69542e-09	SPCC188.12;SPAC24C9.15c;
GO Molecular Function	GO:0016462;	pyrophosphatase activity	Underrepresented	1.0840108401084 (8/738)	5.01070663811563 (351/7005)	-7.1774	6.64666e-08	SPBC16D10.08c;SPCC188.12;SPAC8E11.03c;SPAC24C9.15c;SPAC20H4.11c;SPCC1020.01c;SPBC839.06;SPAC13G7.02c;
GO Molecular Function	GO:0016817;	hydrolase activity, acting on acid anhydrides	Underrepresented	1.0840108401084 (8/738)	5.01070663811563 (351/7005)	-7.1774	6.64666e-08	SPBC16D10.08c;SPCC188.12;SPAC8E11.03c;SPAC24C9.15c;SPAC20H4.11c;SPCC1020.01c;SPBC839.06;SPAC13G7.02c;
GO Molecular Function	GO:0016818;	hydrolase activity, acting on acid anhydrides, in phosphorus-containing anhydrides	Underrepresented	1.0840108401084 (8/738)	5.01070663811563 (351/7005)	-7.1774	6.64666e-08	SPBC16D10.08c;SPCC188.12;SPAC8E11.03c;SPAC24C9.15c;SPAC20H4.11c;SPCC1020.01c;SPBC839.06;SPAC13G7.02c;
GO Molecular Function	GO:0016788;	hydrolase activity, acting on ester bonds	Underrepresented	0.5420054200542 (4/738)	3.89721627408994 (273/7005)	-6.9097	1.23113e-07	SPMIT.03;SPMIT.02;SPMIT.06;SPBC1198.14c;
GO Molecular Function	GO:0003677;	DNA binding	Underrepresented	1.6260162601626 (12/738)	5.85296216987866 (410/7005)	-6.74369	1.80431e-07	SPAC22F3.02;SPBC2F12.09c;SPMIT.03;SPAC31G5.10;SPAC8E11.03c;SPMIT.02;SPBC32H8.11;SPBC1718.02;SPCC584.02;SPMIT.06;SPBC1105.14;SPBC23G7.11;
GO Molecular Function	GO:0005198;	structural molecule activity	Underrepresented	0.948509485094851 (7/738)	4.53961456102784 (318/7005)	-6.50315	3.13945e-07	SPRRNA.32;SPRRNA.52;SPBC1289.14;SPRRNA.51;SPRRNA.50;SPRRNA.29;SPRRNA.03;
GO Molecular Function	GO:0017111;	nucleoside-triphosphatase activity	Underrepresented	1.0840108401084 (8/738)	4.69664525339044 (329/7005)	-6.25526	5.55566e-07	SPBC16D10.08c;SPCC188.12;SPAC8E11.03c;SPAC24C9.15c;SPAC20H4.11c;SPCC1020.01c;SPBC839.06;SPAC13G7.02c;
GO Molecular Function	GO:0046914;	transition metal ion binding	Underrepresented	0.5420054200542 (4/738)	3.6830835117773 (258/7005)	-6.24979	5.62619e-07	SPAC22H10.13;SPBC1198.01;SPCC584.02;SPCC70.12c;
GO Molecular Function	GO:0016772;	transferase activity, transferring phosphorus-containing groups	Underrepresented	1.3550135501355 (10/738)	4.69664525339044 (329/7005)	-5.1112	7.74102e-06	SPBC1685.06;SPAC14C4.03;SPAC167.08;SPBC21C3.18;SPBC725.06c;SPAC20G4.03c;SPBC16E9.17c;SPCC417.06c;SPBC8D2.19;SPAC19D5.09c;
GO Molecular Function	GO:0003735;	structural constituent of ribosome	Underrepresented	0.813008130081301 (6/738)	3.74018558172734 (262/7005)	-5.07436	8.42631e-06	SPRRNA.32;SPRRNA.52;SPRRNA.51;SPRRNA.50;SPRRNA.29;SPRRNA.03;
GO Molecular Function	GO:0008270;	zinc ion binding	Underrepresented	0.40650406504065 (3/738)	2.95503211991435 (207/7005)	-4.99105	1.02083e-05	SPAC22H10.13;SPBC1198.01;SPCC70.12c;
GO Molecular Function	GO:0044877;	macromolecular complex binding	Underrepresented	0.5420054200542 (4/738)	3.06923625981442 (215/7005)	-4.51726	3.03908e-05	SPBC1289.14;SPCC1620.04c;SPBC1198.12;SPBC29A10.14;
GO Molecular Function	GO:0098772;	molecular function regulator	Underrepresented	0.677506775067751 (5/738)	3.21199143468951 (225/7005)	-4.25696	5.53398e-05	SPCC1620.04c;SPBC16E9.17c;SPCC338.12;SPBC119.04;SPAC18G6.09c;
GO Molecular Function	GO:0016887;	ATPase activity	Underrepresented	0.677506775067751 (5/738)	2.59814418272662 (182/7005)	-2.60489	0.00248377	SPBC16D10.08c;SPAC8E11.03c;SPCC1020.01c;SPBC839.06;SPAC13G7.02c;
GO Molecular Function	GO:0030234;	enzyme regulator activity	Underrepresented	0.677506775067751 (5/738)	2.61241970021413 (183/7005)	-2.59815	0.00252261	SPCC1620.04c;SPBC16E9.17c;SPCC338.12;SPBC119.04;SPAC18G6.09c;
GO Molecular Function	GO:0016301;	kinase activity	Underrepresented	0.948509485094851 (7/738)	3.01213418986438 (211/7005)	-2.52687	0.00297253	SPAC14C4.03;SPBC21C3.18;SPBC725.06c;SPAC20G4.03c;SPBC16E9.17c;SPCC417.06c;SPBC8D2.19;
GO Molecular Function	GO:0000496;	base pairing	Underrepresented	1.0840108401084 (8/738)	3.21199143468951 (225/7005)	-2.51007	0.00308982	SPSNORNA.34;SPSNORNA.32;SPSNORNA.46;SPSNORNA.05;SPSNORNA.44;SPSNORNA.39;SPSNORNA.29;SPSNORNA.40;
GO Molecular Function	GO:0000498;	base pairing with RNA	Underrepresented	1.0840108401084 (8/738)	3.197715917202 (224/7005)	-2.51007	0.00308982	SPSNORNA.34;SPSNORNA.32;SPSNORNA.46;SPSNORNA.05;SPSNORNA.44;SPSNORNA.39;SPSNORNA.29;SPSNORNA.40;
GO Molecular Function	GO:0005215;	transporter activity	Underrepresented	2.1680216802168 (16/738)	4.78229835831549 (335/7005)	-2.46277	0.00344535	SPMIT.01;SPAPB1A11.01;SPCC777.04;SPCPB1C11.02;SPCC663.14c;SPBC1348.05;SPBC23G7.13c;SPAP7G5.06;SPCC576.17c;SPAC869.03c;SPCC1020.01c;SPAC2E1P3.02c;SPBC839.06;SPCC1235.13;SPBPB2B2.01;SPBC609.04;
GO Molecular Function	GO:0016741;	transferase activity, transferring one-carbon groups	Underrepresented	0.2710027100271 (2/738)	1.72733761598858 (121/7005)	-2.27459	0.0053139	SPAC869.08;SPBC1348.04;
GO Molecular Function	GO:0019899;	enzyme binding	Underrepresented	0.2710027100271 (2/738)	1.74161313347609 (122/7005)	-2.26919	0.00538037	SPBC16E9.17c;SPAC20H4.11c;
GO Molecular Function	GO:0008168;	methyltransferase activity	Underrepresented	0.2710027100271 (2/738)	1.598857958601 (112/7005)	-1.78363	0.0164578	SPAC869.08;SPBC1348.04;
GO Molecular Function	GO:0022892;	substrate-specific transporter activity	Underrepresented	1.8970189701897 (14/738)	4.05424696645253 (284/7005)	-1.71005	0.0194963	SPMIT.01;SPAPB1A11.01;SPCC777.04;SPCPB1C11.02;SPBC23G7.13c;SPAP7G5.06;SPCC576.17c;SPAC869.03c;SPCC1020.01c;SPAC2E1P3.02c;SPBC839.06;SPCC1235.13;SPBPB2B2.01;SPBC609.04;
GO Molecular Function	GO:0016773;	phosphotransferase activity, alcohol group as acceptor	Underrepresented	0.948509485094851 (7/738)	2.64097073518915 (185/7005)	-1.58282	0.0261326	SPAC14C4.03;SPBC21C3.18;SPBC725.06c;SPAC20G4.03c;SPBC16E9.17c;SPCC417.06c;SPBC8D2.19;
GO Molecular Function	GO:0004518;	nuclease activity	Underrepresented	0.40650406504065 (3/738)	1.72733761598858 (121/7005)	-1.56832	0.0270196	SPMIT.03;SPMIT.02;SPMIT.06;
GO Molecular Function	GO:0022857;	transmembrane transporter activity	Underrepresented	2.1680216802168 (16/738)	4.31120628122769 (302/7005)	-1.56157	0.0274428	SPMIT.01;SPAPB1A11.01;SPCC777.04;SPCPB1C11.02;SPCC663.14c;SPBC1348.05;SPBC23G7.13c;SPAP7G5.06;SPCC576.17c;SPAC869.03c;SPCC1020.01c;SPAC2E1P3.02c;SPBC839.06;SPCC1235.13;SPBPB2B2.01;SPBC609.04;
GO Molecular Function	GO:0008233;	peptidase activity	Underrepresented	0.5420054200542 (4/738)	1.94147037830121 (136/7005)	-1.51789	0.0303464	SPAC167.08;SPAC1006.01;SPBP4H10.10;SPAC19D5.09c;
GO Molecular Function	GO:0070011;	peptidase activity, acting on L-amino acid peptides	Underrepresented	0.5420054200542 (4/738)	1.85581727337616 (130/7005)	-1.38519	0.0411915	SPAC167.08;SPAC1006.01;SPBP4H10.10;SPAC19D5.09c;
Gene Expression		Induced Dbr1 deletion	Enriched	27.3712737127371 (202/738)	4.92505353319058 (345/7005)	-111.528	2.96765e-112	SPNCRNA.1033;SPNCRNA.673;SPNCRNA.497;SPNCRNA.15;SPCC70.04c;SPNCRNA.1399;SPNCRNA.1638;SPAC6B12.03c;SPAPB8E5.10;SPAC22F3.02;SPNCRNA.1082;SPNCRNA.1126;SPNCRNA.1217;SPBC354.12;SPNCRNA.1472;SPNCRNA.986;SPAC23H4.05c;SPNCRNA.1354;SPNCRNA.847;SPNCRNA.643;SPAC4F10.17;SPNCRNA.1661;SPNCRNA.850;SPNCRNA.1051;SPNCRNA.1071;SPNCRNA.570;SPAC6B12.16;SPAC29A4.12c;SPCC4G3.03;SPNCRNA.1530;SPBC2F12.09c;SPBC24C6.09c;SP…
Gene Expression		Meiosis sporulation module	Enriched	11.1111111111111 (82/738)	3.88294075660243 (272/7005)	-17.3487	4.48003e-18	SPCC70.04c;SPAC6B12.03c;SPAPB8E5.10;SPAC22F3.02;SPAC10F6.15;SPCC338.18;SPBC6B1.03c;SPBC1685.06;SPBPB2B2.07c;SPAC4F10.17;SPBC1861.06c;SPAC22F8.05;SPAC29A4.12c;SPBC2F12.09c;SPBC31F10.08;SPAC4G9.07;SPAC4G9.05;SPCC1795.06;SPAC1F8.04c;SPAC22F3.04;SPCC191.01;SPCC188.12;SPAC6C3.07;SPBC14C8.05c;SPAC343.07;SPAC8E11.03c;SPBC21C3.18;SPAC6G10.06;SPCC285.07c;SPAC22H10.13;SPCC1620.04c;SPCC663.14c;SPBC32H8.11;S…
Gene Expression		Lowly expressed	Enriched	13.8211382113821 (102/738)	5.62455389007852 (394/7005)	-16.6207	2.39472e-17	SPAC186.07c;SPAC1687.23c;SPAC6B12.03c;SPAC22F3.02;SPAC15E1.07c;SPAC10F6.15;SPCC338.18;SPBC6B1.03c;SPBC1685.06;SPAC23H4.05c;SPAC4F8.08;SPAC4F10.17;SPBC1861.06c;SPAC6B12.16;SPCC4G3.03;SPBC2F12.09c;SPBC24C6.09c;SPAC14C4.03;SPBC31F10.08;SPAC3G6.07;SPAC4G9.07;SPAC4G9.05;SPAC186.09;SPAC1F8.04c;SPAC22F3.04;SPBC354.11c;SPBC1289.14;SPBC28E12.02;SPCC777.04;SPBC23G7.10c;SPAC6C3.07;SPAC6C3.03c;SPAC186.08c;SP…
Gene Expression		Induced pat1.114 mutant	Underrepresented	0.40650406504065 (3/738)	5.39614561027837 (378/7005)	-12.666	2.15786e-13	SPCC1795.06;SPNCRNA.586;SPSNRNA.05;
Gene Expression		Late meiotic genes	Enriched	6.50406504065041 (48/738)	1.99857244825125 (140/7005)	-12.0424	9.06959e-13	SPACUNK4.17;SPAPB8E5.10;SPBC6B1.03c;SPAC4F10.17;SPCC4G3.03;SPBC24C6.09c;SPAC3G6.07;SPMIT.01;SPCC191.01;SPBC725.03;SPAC869.07c;SPBC2G2.17c;SPAPB1A11.03;SPBC1685.14c;SPMIT.02;SPAC869.06c;SPCC663.14c;SPBC725.06c;SPAC869.08;SPCC1281.04;SPAC5H10.02c;SPCC1393.12;SPAC4H3.08;SPAC513.02;SPCC737.04;SPAC139.05;SPAC869.09;SPBC1198.01;SPAC22G7.11c;SPMIT.06;SPBC1105.14;SPAC343.20;SPAC15E1.02c;SPBC3H7.08c;SPCC1…
Gene Expression		Stress module	Enriched	5.96205962059621 (44/738)	1.94147037830121 (136/7005)	-9.99933	1.00155e-10	SPACUNK4.17;SPCC338.18;SPAC22F8.05;SPCC4G3.03;SPBC24C6.09c;SPAC3G6.07;SPBC16D10.08c;SPCC191.01;SPBC1289.14;SPBC725.03;SPBC23G7.10c;SPAPB1A11.03;SPAC22H10.13;SPAC27D7.09c;SPAC167.06c;SPCC1393.12;SPAC4H3.08;SPAC513.02;SPAC139.05;SPAC22G7.11c;SPBC1105.14;SPAC15E1.02c;SPBC56F2.06;SPBC11C11.06c;SPBC16E9.16c;SPCC16A11.15c;SPAC23H3.15c;SPAC977.13c;SPAC23C11.06c;SPBC365.12c;SPAC19G12.09;SPAP8A3.04c;SPCC7…
Gene Expression		Highly expressed genes	Underrepresented	1.3550135501355 (10/738)	6.5524625267666 (459/7005)	-9.98565	1.0336e-10	SPBC354.12;SPCC965.07c;SPMIT.02;SPCC1223.02;SPAC750.01;SPAC750.08c;SPAP8A3.04c;SPCC1020.01c;SPCC1235.13;SPAC13G7.02c;
Gene Expression		Atf1 activated	Enriched	3.92953929539295 (29/738)	0.970735189150607 (68/7005)	-9.60249	2.49751e-10	SPACUNK4.17;SPAC22F8.05;SPBC24C6.09c;SPBC725.03;SPBC23G7.10c;SPAC22H10.13;SPAC27D7.09c;SPAC167.06c;SPCC1393.12;SPAC4H3.08;SPAC513.02;SPAC139.05;SPAC15E1.02c;SPBC11C11.06c;SPBC16E9.16c;SPCC16A11.15c;SPAC23H3.15c;SPAC977.13c;SPAC23C11.06c;SPAC19G12.09;SPBC365.12c;SPAP8A3.04c;SPCC757.07c;SPAC26F1.11;SPCC338.12;SPBC3E7.02c;SPAC22A12.17c;SPBC21C3.19;SPAC637.03;
Gene Expression		Sporulation module	Enriched	7.04607046070461 (52/738)	2.68379728765168 (188/7005)	-9.07743	8.36696e-10	SPACUNK4.17;SPAC6B12.03c;SPAPB8E5.10;SPAC22F3.02;SPBC6B1.03c;SPCC338.18;SPAC4F10.17;SPCC663.08c;SPCC4G3.03;SPBC2F12.09c;SPBC24C6.09c;SPAC3G6.07;SPBC16D10.08c;SPCC965.07c;SPBC725.03;SPAC869.07c;SPBC2G2.17c;SPAC6G10.06;SPAPB1A11.03;SPAC869.06c;SPCC663.14c;SPBC725.06c;SPAC869.08;SPAC5H10.02c;SPCC1259.14c;SPCC1393.12;SPAC4H3.08;SPCPJ732.03;SPAC513.02;SPAC139.05;SPAC869.09;SPBC1198.01;SPAC22G7.11c;SPB…
Gene Expression		Caffeine and Rapamycin repressed	Underrepresented	0.5420054200542 (4/738)	4.46823697359029 (313/7005)	-8.75147	1.77229e-09	SPSNORNA.05;SPAC343.07;SPNCRNA.197;SPSNORNA.31;
Gene Expression		Atf31 targets	Enriched	4.0650406504065 (30/738)	1.19914346895075 (84/7005)	-7.7309	1.85824e-08	SPAPB8E5.10;SPAC22F3.02;SPBC6B1.03c;SPAC4F10.17;SPCC4G3.03;SPCC663.08c;SPCC965.07c;SPBC28E12.02;SPAC869.07c;SPAPB1A11.03;SPAC869.06c;SPCC663.14c;SPBC725.06c;SPAC869.08;SPAC5H10.02c;SPCC1259.14c;SPAC4H3.08;SPAC869.09;SPBC1198.01;SPAC22G7.11c;SPBC3H7.08c;SPCC320.07c;SPAC1F7.06;SPAC23C11.06c;SPBC365.12c;SPCC1020.01c;SPAC186.02c;SPBC3E7.02c;SPCC663.06c;SPCC757.02c;
Gene Expression		Induced usp102 mutant	Enriched	2.57452574525745 (19/738)	0.642398286937901 (45/7005)	-5.97736	1.05351e-06	SPACUNK4.17;SPAC29E6.07;SPAC25G10.04c;SPCC191.01;SPAC27D7.09c;SPAC4H3.08;SPCC737.04;SPBC56F2.06;SPBC19C7.04c;SPBC16E9.16c;SPAC23H3.15c;SPAC23C11.06c;SPAC1006.01;SPAPB24D3.07c;SPCC338.12;SPBC3E7.02c;SPBC21C3.19;SPAC13G7.02c;SPAC637.03;
Gene Expression		Cell cycle periodically expressed	Underrepresented	2.710027100271 (20/738)	7.10920770877944 (498/7005)	-5.79636	1.59822e-06	SPBPB2B2.18;SPBC16D10.08c;SPCC965.07c;SPCPB1C11.02;SPAC27D7.09c;SPAC20G4.03c;SPAP7G5.06;SPBC1105.14;SPAC343.20;SPBC11C11.06c;SPBC19C7.04c;SPAC1006.01;SPAPB24D3.07c;SPAC1002.19;SPCC338.12;SPBC3E7.02c;SPBC21C3.19;SPBPB2B2.01;SPAC637.03;SPAC18G6.09c;
Gene Expression		Induced pan3 mutant	Enriched	2.03252032520325 (15/738)	0.428265524625268 (30/7005)	-5.74835	1.78503e-06	SPAC22F8.05;SPAC22H10.13;SPAC27D7.09c;SPBC11C11.06c;SPBC19C7.04c;SPBC16E9.16c;SPAC23H3.15c;SPAC19G12.09;SPAP8A3.04c;SPCC757.07c;SPCC338.12;SPBC3E7.02c;SPBC21C3.19;SPBPB2B2.01;SPAC637.03;
Gene Expression		Induced Amo1 mutant	Enriched	2.30352303523035 (17/738)	0.542469664525339 (38/7005)	-5.72205	1.8965e-06	SPACUNK4.17;SPAC22F8.05;SPCC965.07c;SPAC27D7.09c;SPAC4H3.08;SPBC56F2.06;SPBC11C11.06c;SPBC19C7.04c;SPAC23H3.15c;SPAC23C11.06c;SPAP8A3.04c;SPCC757.07c;SPCC338.12;SPBC3E7.02c;SPBC21C3.19;SPAC13G7.02c;SPAC637.03;
Gene Expression		Caffeine and Rapamycin induced	Enriched	8.53658536585366 (63/738)	4.33975731620271 (304/7005)	-5.6293	2.348e-06	SPCC70.04c;SPBPB2B2.18;SPNCRNA.532;SPAC22F8.05;SPCC663.08c;SPCC4G3.03;SPBC24C6.09c;SPBC16D10.08c;SPCC965.07c;SPAC1F8.04c;SPCC191.01;SPBC354.11c;SPNCRNA.472;SPBC725.03;SPBC23G7.10c;SPAC6C3.03c;SPNCRNA.31;SPAC869.07c;SPBPB2B2.08;SPAC22H10.13;SPAC27D7.09c;SPAC20G4.03c;SPAC869.08;SPAC24C9.15c;SPAC167.06c;SPBC1348.03;SPAC4H3.08;SPAC513.02;SPCC737.04;SPBPB21E7.01c;SPAP7G5.06;SPCPB16A4.06c;SPAC15E1.02c;…
Gene Expression		Red1 RNA targets	Enriched	2.03252032520325 (15/738)	0.485367594575303 (34/7005)	-4.88467	1.30417e-05	SPCC338.18;SPNCRNA.242;SPNCRNA.491;SPNCRNA.359;SPNCRNA.371;SPBC32H8.11;SPCC737.04;SPNCRNA.103;SPAC222.15;SPAC57A10.04;SPCC11E10.03;SPNCRNA.230;SPNCRNA.144;SPNCRNA.254;SPBC29A10.14;
Gene Expression		Atf1 module	Underrepresented	0.40650406504065 (3/738)	2.8836545324768 (202/7005)	-4.83892	1.44903e-05	SPAC1006.01;SPCC18B5.02c;SPAC18G6.09c;
Gene Expression		Reproduction module	Enriched	7.72357723577236 (57/738)	4.22555317630264 (296/7005)	-4.01049	9.76143e-05	SPCC70.04c;SPAC6B12.03c;SPCC338.18;SPAC4F10.17;SPAC22F8.05;SPAC29A4.12c;SPCC4G3.03;SPBC24C6.09c;SPCC1795.06;SPAC1F8.04c;SPCC191.01;SPAC31G5.10;SPCC188.12;SPBC725.03;SPAC869.07c;SPCC417.02;SPCPB1C11.02;SPCC285.07c;SPAC22H10.13;SPBC1685.14c;SPAC20G4.03c;SPAC869.08;SPAC167.06c;SPCC1393.12;SPAC513.02;SPAC22G7.11c;SPAP7G5.06;SPBC1105.14;SPAC15E1.02c;SPBC56F2.06;SPBC1198.14c;SPBC19C7.04c;SPBC16E9.16c;S…
Gene Expression		Induced red1 mutant	Enriched	2.57452574525745 (19/738)	0.899357601713062 (63/7005)	-3.482	0.000329609	SPAC22F3.02;SPAC15E1.07c;SPAC29E6.07;SPAC25G10.04c;SPAC6B12.16;SPAC14C4.03;SPCC70.09c;SPBC32H8.11;SPBC1711.14;SPBC1718.02;SPAC27D7.13c;SPAC222.15;SPAC5H10.04;SPAPB17E12.09;SPAC57A10.04;SPCC11E10.03;SPAP27G11.08c;SPCC830.04c;SPBC29A10.14;
Gene Expression		Oxidative Stess Cluster 2	Underrepresented	0.813008130081301 (6/738)	3.0406852248394 (213/7005)	-3.12864	0.000743627	SPBC16D10.08c;SPCC70.09c;SPBC19C7.04c;SPAPB24D3.07c;SPBC3E7.02c;SPAC13G7.02c;
Gene Expression		Induced Pab2 mutant exon intron signal	Enriched	2.03252032520325 (15/738)	0.813704496788009 (57/7005)	-1.92274	0.0119469	SPCC70.04c;SPBPB2B2.18;SPAC6B12.16;SPAC14C4.03;SPAC4G9.05;SPAC22F3.04;SPAC343.07;SPBC16E9.17c;SPCPJ732.03;SPBC1711.14;SPAC222.15;SPAP27G11.08c;SPAPB8E5.05;SPAC1610.03c;SPAC1250.02;
Gene Expression		Induced SPBC56F2 08c mutant	Enriched	0.813008130081301 (6/738)	0.171306209850107 (12/7005)	-1.8565	0.0139155	SPBC23G7.13c;SPBC1198.14c;SPCC191.11;SPAC3G9.11c;SPBC3E7.02c;SPAC637.03;
Gene Expression		Best periodic genes	Underrepresented	0.5420054200542 (4/738)	1.9271948608137 (135/7005)	-1.52084	0.030141	SPAP7G5.06;SPAC343.20;SPBC19C7.04c;SPCC338.12;
Gene Expression		Induced diploid cells	Underrepresented	0.2710027100271 (2/738)	1.38472519628837 (97/7005)	-1.35889	0.0437629	SPSNORNA.26;SPNCRNA.254;
Gene Expression		Zfs1 RNA targets	Underrepresented	0.677506775067751 (5/738)	2.09850107066381 (147/7005)	-1.35489	0.0441685	SPBPB2B2.18;SPMIT.01;SPNCRNA.31;SPBC32H8.11;SPBP4H10.10;
Gene Features		Intron-containing genes	Underrepresented	9.75609756097561 (72/738)	36.4311206281228 (2552/7005)	-64.5532	2.79757e-65	SPAPB8E5.05;SPAC186.08c;SPAC30D11.02c;SPAPB17E12.09;SPAC19A8.16;SPBC1711.14;SPCPB16A4.07;SPAC4G9.05;SPAC343.07;SPCC70.04c;SPAC1610.03c;SPAC27E2.12;SPAPB8E5.10;SPAC8E11.03c;SPBPB2B2.18;SPBC21C3.18;SPAC57A10.04;SPBPB21E7.02c;SPAC16E8.05c;SPBPB2B2.14c;SPSNRNA.06;SPCC569.09;SPBC6B1.03c;SPBC354.12;SPBC1685.06;SPAC24C9.15c;SPBC8D2.19;SPNCRNA.56;SPBPB2B2.07c;SPBPB21E7.11;SPCC576.16c;SPBC29A10.14;SPAC6G1…
Gene Features		Intron-less genes	Enriched	90.2439024390244 (666/738)	63.5546038543897 (4452/7005)	-64.5532	2.79757e-65	SPNCRNA.173;SPNCRNA.1033;SPNCRNA.485;SPNCRNA.1633;SPNCRNA.673;SPNCRNA.1026;SPNCRNA.497;SPSNRNA.02;SPNCRNA.1367;SPNCRNA.816;SPNCRNA.15;SPAC186.07c;SPNCRNA.1399;SPNCRNA.734;SPNCRNA.1638;SPNCRNA.318;SPACUNK4.17;SPNCRNA.821;SPAC6B12.03c;SPAC1687.23c;SPNCRNA.901;SPNCRNA.1107;SPNCRNA.921;SPAC22F3.02;SPAC15E1.07c;SPNCRNA.704;SPAC29E6.07;SPNCRNA.1082;SPSNORNA.34;SPAC10F6.15;SPNCRNA.1582;SPNCRNA.1126;SPNC…
Gene Features		Genetic diversity (pi) among non-clonal strains	Higher	0.00312753	0.00246415	-3.32084	0.0004777	SPAC977.02;SPAC22F3.02;SPAC22G7.11c;SPAC30D11.02c;SPAC56F8.12;SPAC57A10.04;SPAC5D6.10c;SPAC167.08;SPAC343.07;SPAC1002.20;SPAC1002.19;SPAC20H4.11c;SPAC4G9.05;SPAC6C3.03c;SPAC6C3.05;SPAC6C3.07;SPAC2E1P3.02c;SPAPB1A11.01;SPAC31G5.10;SPAC3G9.11c;SPAP7G5.06;SPAC19G12.09;SPAC25G10.04c;SPAC22F8.05;SPAC20G4.03c;SPAPB8E5.05;SPAPB8E5.10;SPAC1006.01;SPAC14C4.03;SPAC3G6.07;SPAC186.02c;SPAC1F8.04c;SPAC5H10.04…
Phenotypes (FYPO)	FYPO:0002057;	cell population viability	Underrepresented	27.2357723577236 (201/738)	70.7780157030692 (4958/7005)	-145.751	1.774e-146	SPAC186.07c;SPCC70.04c;SPACUNK4.17;SPAC1687.23c;SPAC6B12.03c;SPAC27E2.12;SPAPB8E5.10;SPAC22F3.02;SPBPB2B2.18;SPAC29E6.07;SPAC15E1.07c;SPAC10F6.15;SPCC338.18;SPBC6B1.03c;SPBC354.12;SPBC1685.06;SPBPB2B2.07c;SPAC4F8.08;SPAC25G10.04c;SPSNORNA.46;SPAC4F10.17;SPBC1348.07;SPBC1861.06c;SPAC22F8.05;SPAC6B12.16;SPAC29A4.12c;SPCC663.08c;SPCC4G3.03;SPBC2F12.09c;SPBC24C6.09c;SPAC14C4.03;SPBC31F10.08;SPAC4G9.0…
Phenotypes (FYPO)	FYPO:0000003;	cell population phenotype	Underrepresented	27.5067750677507 (203/738)	70.9778729478944 (4972/7005)	-145.539	2.89352e-146	SPAC186.07c;SPCC70.04c;SPACUNK4.17;SPAC1687.23c;SPAC6B12.03c;SPAC27E2.12;SPAPB8E5.10;SPAC22F3.02;SPBPB2B2.18;SPAC29E6.07;SPAC15E1.07c;SPAC10F6.15;SPCC338.18;SPBC6B1.03c;SPBC354.12;SPBC1685.06;SPBPB2B2.07c;SPAC4F8.08;SPAC25G10.04c;SPSNORNA.46;SPAC4F10.17;SPBC1348.07;SPBC1861.06c;SPAC22F8.05;SPAC6B12.16;SPAC29A4.12c;SPCC663.08c;SPCC4G3.03;SPBC2F12.09c;SPBC24C6.09c;SPAC14C4.03;SPBC31F10.08;SPAC3G6.0…
Phenotypes (FYPO)	FYPO:0000004;	cell viability	Underrepresented	26.0162601626016 (192/738)	69.650249821556 (4879/7005)	-145.232	5.85649e-146	SPAC186.07c;SPCC70.04c;SPACUNK4.17;SPAC1687.23c;SPAC6B12.03c;SPAC27E2.12;SPAPB8E5.10;SPAC22F3.02;SPBPB2B2.18;SPAC29E6.07;SPAC15E1.07c;SPAC10F6.15;SPCC338.18;SPBC6B1.03c;SPBC354.12;SPBC1685.06;SPBPB2B2.07c;SPAC4F8.08;SPAC25G10.04c;SPAC4F10.17;SPBC1348.07;SPBC1861.06c;SPAC22F8.05;SPAC6B12.16;SPAC29A4.12c;SPCC663.08c;SPCC4G3.03;SPBC2F12.09c;SPBC24C6.09c;SPAC14C4.03;SPBC31F10.08;SPAC4G9.07;SPBC16D10.…
Phenotypes (FYPO)	FYPO:0000136;	cellular physical quality phenotype	Underrepresented	26.5582655826558 (196/738)	70.0927908636688 (4910/7005)	-145.033	9.27251e-146	SPSNRNA.02;SPAC186.07c;SPCC70.04c;SPACUNK4.17;SPAC1687.23c;SPAC6B12.03c;SPAC27E2.12;SPAPB8E5.10;SPAC22F3.02;SPBPB2B2.18;SPAC29E6.07;SPAC15E1.07c;SPAC10F6.15;SPCC338.18;SPBC6B1.03c;SPBC354.12;SPBC1685.06;SPBPB2B2.07c;SPAC4F8.08;SPAC25G10.04c;SPAC4F10.17;SPBC1348.07;SPBC1861.06c;SPAC22F8.05;SPAC6B12.16;SPAC29A4.12c;SPCC663.08c;SPCC4G3.03;SPBC2F12.09c;SPBC24C6.09c;SPAC14C4.03;SPBC31F10.08;SPAC4G9.07…
Phenotypes (FYPO)	FYPO:0000001;	phenotype	Underrepresented	28.0487804878049 (207/738)	71.2348322626695 (4990/7005)	-144.06	8.71421e-145	SPSNRNA.02;SPAC186.07c;SPCC70.04c;SPACUNK4.17;SPAC1687.23c;SPAC6B12.03c;SPAC27E2.12;SPAPB8E5.10;SPAC22F3.02;SPBPB2B2.18;SPAC29E6.07;SPAC15E1.07c;SPAC10F6.15;SPCC338.18;SPBC6B1.03c;SPBC354.12;SPBC1685.06;SPBPB2B2.07c;SPAC4F8.08;SPAC25G10.04c;SPSNORNA.46;SPAC4F10.17;SPBC1348.07;SPBC1861.06c;SPAC22F8.05;SPAC6B12.16;SPAC29A4.12c;SPCC663.08c;SPCC4G3.03;SPBC2F12.09c;SPBC24C6.09c;SPAC14C4.03;SPBC31F10.0…
Phenotypes (FYPO)	FYPO:0000002;	cell phenotype	Underrepresented	27.5067750677507 (203/738)	70.6352605281941 (4948/7005)	-142.977	1.0536e-143	SPSNRNA.02;SPAC186.07c;SPCC70.04c;SPACUNK4.17;SPAC1687.23c;SPAC6B12.03c;SPAC27E2.12;SPAPB8E5.10;SPAC22F3.02;SPBPB2B2.18;SPAC29E6.07;SPAC15E1.07c;SPAC10F6.15;SPCC338.18;SPBC6B1.03c;SPBC354.12;SPBC1685.06;SPBPB2B2.07c;SPAC4F8.08;SPAC25G10.04c;SPSNORNA.46;SPAC4F10.17;SPBC1348.07;SPBC1861.06c;SPAC22F8.05;SPAC6B12.16;SPAC29A4.12c;SPCC663.08c;SPCC4G3.03;SPBC2F12.09c;SPBC24C6.09c;SPAC14C4.03;SPBC31F10.0…
Phenotypes (FYPO)	FYPO:0001321;	cellular physical quality phenotype during vegetative growth	Underrepresented	26.5582655826558 (196/738)	68.4653818700928 (4796/7005)	-132.826	1.49193e-133	SPSNRNA.02;SPAC186.07c;SPCC70.04c;SPACUNK4.17;SPAC1687.23c;SPAC6B12.03c;SPAC27E2.12;SPAPB8E5.10;SPAC22F3.02;SPBPB2B2.18;SPAC29E6.07;SPAC15E1.07c;SPAC10F6.15;SPCC338.18;SPBC6B1.03c;SPBC354.12;SPBC1685.06;SPBPB2B2.07c;SPAC4F8.08;SPAC25G10.04c;SPAC4F10.17;SPBC1348.07;SPBC1861.06c;SPAC22F8.05;SPAC6B12.16;SPAC29A4.12c;SPCC663.08c;SPCC4G3.03;SPBC2F12.09c;SPBC24C6.09c;SPAC14C4.03;SPBC31F10.08;SPAC4G9.07…
Phenotypes (FYPO)	FYPO:0001320;	vegetative cell phenotype	Underrepresented	27.3712737127371 (202/738)	69.0221270521056 (4835/7005)	-131.645	2.26496e-132	SPSNRNA.02;SPAC186.07c;SPCC70.04c;SPACUNK4.17;SPAC1687.23c;SPAC6B12.03c;SPAC27E2.12;SPAPB8E5.10;SPAC22F3.02;SPBPB2B2.18;SPAC29E6.07;SPAC15E1.07c;SPAC10F6.15;SPCC338.18;SPBC6B1.03c;SPBC354.12;SPBC1685.06;SPBPB2B2.07c;SPAC4F8.08;SPAC25G10.04c;SPSNORNA.46;SPAC4F10.17;SPBC1348.07;SPBC1861.06c;SPAC22F8.05;SPAC6B12.16;SPAC29A4.12c;SPCC663.08c;SPCC4G3.03;SPBC2F12.09c;SPBC24C6.09c;SPAC14C4.03;SPBC31F10.0…
Phenotypes (FYPO)	FYPO:0001985;	abnormal phenotype	Underrepresented	20.5962059620596 (152/738)	58.1156316916488 (4071/7005)	-103.973	1.06466e-104	SPSNRNA.02;SPCC70.04c;SPACUNK4.17;SPAC6B12.03c;SPAC22F3.02;SPBPB2B2.18;SPAC29E6.07;SPAC15E1.07c;SPAC10F6.15;SPBC6B1.03c;SPBC354.12;SPBC1685.06;SPBPB2B2.07c;SPAC4F8.08;SPAC25G10.04c;SPSNORNA.46;SPAC4F10.17;SPBC1348.07;SPBC1861.06c;SPAC6B12.16;SPCC663.08c;SPBC2F12.09c;SPAC14C4.03;SPBC31F10.08;SPAC3G6.07;SPBC16D10.08c;SPCC1795.06;SPCC965.07c;SPAC22F3.04;SPAPB1A11.01;SPBC1289.14;SPBC28E12.02;SPAC31G5…
Phenotypes (FYPO)	FYPO:0003037;	abnormal cell phenotype	Underrepresented	13.550135501355 (100/738)	44.0827980014276 (3088/7005)	-75.2453	5.68416e-76	SPSNRNA.02;SPACUNK4.17;SPAC6B12.03c;SPAC22F3.02;SPAC29E6.07;SPAC15E1.07c;SPBC354.12;SPBC1685.06;SPBPB2B2.07c;SPAC25G10.04c;SPSNORNA.46;SPBC1861.06c;SPAC6B12.16;SPBC2F12.09c;SPAC14C4.03;SPBC31F10.08;SPBC16D10.08c;SPCC1795.06;SPAC22F3.04;SPBC1289.14;SPBC28E12.02;SPAC31G5.10;SPCC188.12;SPAC6C3.07;SPAC6C3.03c;SPBC14C8.05c;SPAC343.07;SPCC417.02;SPAC8E11.03c;SPBC21C3.18;SPAC6G10.06;SPSNRNA.01;SPAPB1A11…
Phenotypes (FYPO)	FYPO:0005447;	abnormal biological process	Underrepresented	19.2411924119241 (142/738)	50.8065667380443 (3559/7005)	-74.7049	1.97276e-75	SPSNRNA.02;SPACUNK4.17;SPAC22F3.02;SPBPB2B2.18;SPAC29E6.07;SPAC15E1.07c;SPAC10F6.15;SPBC6B1.03c;SPBC354.12;SPBC1685.06;SPBPB2B2.07c;SPAC4F8.08;SPAC25G10.04c;SPSNORNA.46;SPBC1348.07;SPBC1861.06c;SPAC6B12.16;SPCC663.08c;SPBC2F12.09c;SPAC14C4.03;SPBC31F10.08;SPAC3G6.07;SPBC16D10.08c;SPCC1795.06;SPCC965.07c;SPAC22F3.04;SPAPB1A11.01;SPBC1289.14;SPBC28E12.02;SPAC31G5.10;SPCC188.12;SPAC6C3.03c;SPAC6C3.0…
Phenotypes (FYPO)	FYPO:0000300;	biological process phenotype	Underrepresented	21.0027100271003 (155/738)	52.5481798715203 (3681/7005)	-73.5615	2.74471e-74	SPSNRNA.02;SPACUNK4.17;SPAC22F3.02;SPBPB2B2.18;SPAC29E6.07;SPAC15E1.07c;SPAC10F6.15;SPBC6B1.03c;SPBC354.12;SPBC1685.06;SPBPB2B2.07c;SPAC4F8.08;SPAC25G10.04c;SPSNORNA.46;SPBC1348.07;SPBC1861.06c;SPAC6B12.16;SPCC663.08c;SPBC2F12.09c;SPAC14C4.03;SPBC31F10.08;SPAC3G6.07;SPAC4G9.07;SPBC16D10.08c;SPCC1795.06;SPCC965.07c;SPAC22F3.04;SPCC191.01;SPAPB1A11.01;SPBC1289.14;SPBC28E12.02;SPAC31G5.10;SPCC188.12…
Phenotypes (FYPO)	FYPO:0000257;	normal phenotype	Underrepresented	26.5582655826558 (196/738)	57.8729478943612 (4054/7005)	-70.9708	1.06951e-71	SPSNRNA.02;SPAC186.07c;SPCC70.04c;SPACUNK4.17;SPAC1687.23c;SPAC6B12.03c;SPAPB8E5.10;SPAC22F3.02;SPBPB2B2.18;SPAC29E6.07;SPAC15E1.07c;SPAC10F6.15;SPCC338.18;SPBC6B1.03c;SPBC354.12;SPBC1685.06;SPBPB2B2.07c;SPAC4F8.08;SPAC25G10.04c;SPSNORNA.46;SPAC4F10.17;SPBC1348.07;SPBC1861.06c;SPAC22F8.05;SPAC6B12.16;SPAC29A4.12c;SPCC663.08c;SPCC4G3.03;SPBC2F12.09c;SPBC24C6.09c;SPAC14C4.03;SPBC31F10.08;SPAC4G9.07…
Phenotypes (FYPO)	FYPO:0004638;	abnormal cellular physical quality phenotype	Underrepresented	8.67208672086721 (64/738)	36.3311920057102 (2545/7005)	-70.5099	3.09121e-71	SPSNRNA.02;SPACUNK4.17;SPAC6B12.03c;SPAC22F3.02;SPAC29E6.07;SPBC1685.06;SPBPB2B2.07c;SPAC25G10.04c;SPBC2F12.09c;SPAC14C4.03;SPBC16D10.08c;SPBC1289.14;SPAC31G5.10;SPAC6C3.07;SPAC6C3.03c;SPBC14C8.05c;SPAC343.07;SPCC417.02;SPCPB1C11.02;SPAC8E11.03c;SPBC21C3.18;SPCC1620.04c;SPBC1685.14c;SPCC663.14c;SPBC725.06c;SPAC20G4.03c;SPBC32H8.11;SPAC24C9.15c;SPBC1348.03;SPAPB1A11.02;SPAC139.05;SPCC417.06c;SPNCR…
Phenotypes (FYPO)	FYPO:0000049;	inviable cell	Underrepresented	1.49051490514905 (11/738)	23.3975731620271 (1639/7005)	-69.4984	3.17392e-70	SPAC4F10.17;SPCC417.02;SPCC663.14c;SPBC32H8.11;SPAC4H3.08;SPAPB17E12.09;SPBC1198.12;SPBC365.12c;SPBC119.04;SPBC21C3.19;SPSNRNA.04;
Phenotypes (FYPO)	FYPO:0002058;	viable cell population	Underrepresented	26.9647696476965 (199/738)	57.3019271948608 (4014/7005)	-66.5619	2.74238e-67	SPAC186.07c;SPCC70.04c;SPACUNK4.17;SPAC1687.23c;SPAC6B12.03c;SPAC27E2.12;SPAPB8E5.10;SPAC22F3.02;SPBPB2B2.18;SPAC29E6.07;SPAC15E1.07c;SPAC10F6.15;SPCC338.18;SPBC6B1.03c;SPBC354.12;SPBC1685.06;SPBPB2B2.07c;SPAC4F8.08;SPAC25G10.04c;SPSNORNA.46;SPAC4F10.17;SPBC1348.07;SPBC1861.06c;SPAC22F8.05;SPAC6B12.16;SPAC29A4.12c;SPCC663.08c;SPCC4G3.03;SPBC2F12.09c;SPBC24C6.09c;SPAC14C4.03;SPBC31F10.08;SPAC4G9.0…
Phenotypes (FYPO)	FYPO:0002060;	viable vegetative cell population	Underrepresented	26.9647696476965 (199/738)	57.1020699500357 (4000/7005)	-65.5678	2.70507e-66	SPAC186.07c;SPCC70.04c;SPACUNK4.17;SPAC1687.23c;SPAC6B12.03c;SPAC27E2.12;SPAPB8E5.10;SPAC22F3.02;SPBPB2B2.18;SPAC29E6.07;SPAC15E1.07c;SPAC10F6.15;SPCC338.18;SPBC6B1.03c;SPBC354.12;SPBC1685.06;SPBPB2B2.07c;SPAC4F8.08;SPAC25G10.04c;SPSNORNA.46;SPAC4F10.17;SPBC1348.07;SPBC1861.06c;SPAC22F8.05;SPAC6B12.16;SPAC29A4.12c;SPCC663.08c;SPCC4G3.03;SPBC2F12.09c;SPBC24C6.09c;SPAC14C4.03;SPBC31F10.08;SPAC4G9.0…
Phenotypes (FYPO)	FYPO:0001312;	normal vegetative phenotype	Underrepresented	25.609756097561 (189/738)	55.6602426837973 (3899/7005)	-65.3408	4.56212e-66	SPSNRNA.02;SPAC186.07c;SPCC70.04c;SPACUNK4.17;SPAC1687.23c;SPAC6B12.03c;SPAPB8E5.10;SPAC22F3.02;SPBPB2B2.18;SPAC29E6.07;SPAC15E1.07c;SPAC10F6.15;SPCC338.18;SPBC6B1.03c;SPBC354.12;SPBC1685.06;SPBPB2B2.07c;SPAC4F8.08;SPAC25G10.04c;SPAC4F10.17;SPBC1348.07;SPBC1861.06c;SPAC22F8.05;SPAC6B12.16;SPAC29A4.12c;SPCC663.08c;SPCC4G3.03;SPBC2F12.09c;SPBC24C6.09c;SPAC14C4.03;SPBC31F10.08;SPAC4G9.07;SPBC16D10.0…
Phenotypes (FYPO)	FYPO:0004639;	abnormal cellular physical quality phenotype during vegetative growth	Underrepresented	4.8780487804878 (36/738)	29.0221270521056 (2033/7005)	-65.1806	6.598e-66	SPSNRNA.02;SPACUNK4.17;SPAC22F3.02;SPBC1685.06;SPAC25G10.04c;SPBC2F12.09c;SPBC16D10.08c;SPBC1289.14;SPAC31G5.10;SPAC6C3.07;SPBC14C8.05c;SPCC417.02;SPCPB1C11.02;SPBC725.06c;SPAC20G4.03c;SPBC32H8.11;SPAC24C9.15c;SPBC1348.03;SPNCRNA.103;SPBC1105.14;SPAC343.20;SPAC15E1.02c;SPAC5H10.04;SPAC30D11.02c;SPAC23H3.15c;SPBC8D2.19;SPAP8A3.04c;SPCC70.12c;SPBC119.04;SPBC839.06;SPCC757.02c;SPCC1235.13;SPSNRNA.04…
Phenotypes (FYPO)	FYPO:0002059;	inviable cell population	Underrepresented	1.21951219512195 (9/738)	21.6416845110635 (1516/7005)	-64.9675	1.07767e-65	SPAC14C4.03;SPAC4G9.05;SPSNRNA.01;SPAC20G4.03c;SPAC4H3.08;SPAPB17E12.09;SPAC23H3.15c;SPBC365.12c;SPSNRNA.04;
Phenotypes (FYPO)	FYPO:0002061;	inviable vegetative cell population	Underrepresented	1.21951219512195 (9/738)	21.4275517487509 (1501/7005)	-63.9751	1.05909e-64	SPAC14C4.03;SPAC4G9.05;SPSNRNA.01;SPAC20G4.03c;SPAC4H3.08;SPAPB17E12.09;SPAC23H3.15c;SPBC365.12c;SPSNRNA.04;
Phenotypes (FYPO)	FYPO:0001489;	inviable vegetative cell	Underrepresented	1.0840108401084 (8/738)	20 (1401/7005)	-59.5934	2.55022e-60	SPCC417.02;SPBC32H8.11;SPAC4H3.08;SPAPB17E12.09;SPBC365.12c;SPBC119.04;SPBC21C3.19;SPSNRNA.04;
Phenotypes (FYPO)	FYPO:0000139;	cell population growth phenotype	Underrepresented	15.5826558265583 (115/738)	42.6266952177016 (2986/7005)	-58.6605	2.18532e-59	SPAC22F3.02;SPBPB2B2.18;SPAC29E6.07;SPAC10F6.15;SPBC6B1.03c;SPBC354.12;SPBC1685.06;SPAC4F8.08;SPAC25G10.04c;SPSNORNA.46;SPBC1348.07;SPCC663.08c;SPBC2F12.09c;SPAC14C4.03;SPAC3G6.07;SPBC16D10.08c;SPCC1795.06;SPCC965.07c;SPAC22F3.04;SPAPB1A11.01;SPBC1289.14;SPCC188.12;SPAC6C3.07;SPBC14C8.05c;SPAC186.08c;SPAC869.07c;SPSNRNA.07;SPCC417.02;SPCPB1C11.02;SPAC8E11.03c;SPBC21C3.18;SPAC6G10.06;SPSNRNA.01;SP…
Phenotypes (FYPO)	FYPO:0001358;	vegetative cell population growth phenotype	Underrepresented	15.5826558265583 (115/738)	42.5838686652391 (2983/7005)	-58.4115	3.87719e-59	SPAC22F3.02;SPBPB2B2.18;SPAC29E6.07;SPAC10F6.15;SPBC6B1.03c;SPBC354.12;SPBC1685.06;SPAC4F8.08;SPAC25G10.04c;SPSNORNA.46;SPBC1348.07;SPCC663.08c;SPBC2F12.09c;SPAC14C4.03;SPAC3G6.07;SPBC16D10.08c;SPCC1795.06;SPCC965.07c;SPAC22F3.04;SPAPB1A11.01;SPBC1289.14;SPCC188.12;SPAC6C3.07;SPBC14C8.05c;SPAC186.08c;SPAC869.07c;SPSNRNA.07;SPCC417.02;SPCPB1C11.02;SPAC8E11.03c;SPBC21C3.18;SPAC6G10.06;SPSNRNA.01;SP…
Phenotypes (FYPO)	FYPO:0000045;	abnormal cell population growth	Underrepresented	13.8211382113821 (102/738)	40.3283369022127 (2825/7005)	-58.255	5.55953e-59	SPAC22F3.02;SPBPB2B2.18;SPAC29E6.07;SPAC10F6.15;SPBC6B1.03c;SPBC354.12;SPBC1685.06;SPAC4F8.08;SPSNORNA.46;SPBC1348.07;SPCC663.08c;SPBC2F12.09c;SPAC14C4.03;SPAC3G6.07;SPBC16D10.08c;SPCC1795.06;SPCC965.07c;SPAC22F3.04;SPAPB1A11.01;SPBC1289.14;SPCC188.12;SPAC6C3.07;SPBC14C8.05c;SPAC186.08c;SPSNRNA.07;SPCC417.02;SPCPB1C11.02;SPAC8E11.03c;SPBC21C3.18;SPAC6G10.06;SPSNRNA.01;SPAPB1A11.03;SPAC22H10.13;SP…
Phenotypes (FYPO)	FYPO:0001356;	abnormal vegetative cell population growth	Underrepresented	13.8211382113821 (102/738)	40.0999286224126 (2809/7005)	-57.4381	3.64634e-58	SPAC22F3.02;SPBPB2B2.18;SPAC29E6.07;SPAC10F6.15;SPBC6B1.03c;SPBC354.12;SPBC1685.06;SPAC4F8.08;SPSNORNA.46;SPBC1348.07;SPCC663.08c;SPBC2F12.09c;SPAC14C4.03;SPAC3G6.07;SPBC16D10.08c;SPCC1795.06;SPCC965.07c;SPAC22F3.04;SPAPB1A11.01;SPBC1289.14;SPCC188.12;SPAC6C3.07;SPBC14C8.05c;SPAC186.08c;SPSNRNA.07;SPCC417.02;SPCPB1C11.02;SPAC8E11.03c;SPBC21C3.18;SPAC6G10.06;SPSNRNA.01;SPAPB1A11.03;SPAC22H10.13;SP…
Phenotypes (FYPO)	FYPO:0000005;	abnormal cell morphology	Underrepresented	3.65853658536585 (27/738)	24.8394004282655 (1740/7005)	-57.193	6.41262e-58	SPAC6B12.03c;SPAC22F3.02;SPBC1685.06;SPBC2F12.09c;SPBC1289.14;SPAC343.07;SPCC417.02;SPAC8E11.03c;SPCC663.14c;SPBC32H8.11;SPAPB1A11.02;SPCC417.06c;SPBC1105.14;SPAPB17E12.09;SPBC32H8.06;SPAC20H4.11c;SPAC23H3.15c;SPAP8A3.04c;SPCC757.07c;SPCC70.12c;SPBC119.04;SPAC1610.03c;SPCC663.06c;SPBC29A10.14;SPSNRNA.04;SPBC1347.03;SPAC18G6.09c;
Phenotypes (FYPO)	FYPO:0001126;	abnormal cell shape	Underrepresented	2.9810298102981 (22/738)	23.169164882227 (1623/7005)	-55.7276	1.87231e-56	SPAC6B12.03c;SPAC22F3.02;SPBC1685.06;SPBC2F12.09c;SPBC1289.14;SPAC343.07;SPCC417.02;SPAC8E11.03c;SPCC663.14c;SPAPB1A11.02;SPBC1105.14;SPAPB17E12.09;SPBC32H8.06;SPAC20H4.11c;SPAC23H3.15c;SPAP8A3.04c;SPCC757.07c;SPCC70.12c;SPCC663.06c;SPSNRNA.04;SPBC1347.03;SPAC18G6.09c;
Phenotypes (FYPO)	FYPO:0000124;	viable cell	Underrepresented	25.609756097561 (189/738)	52.7765881513205 (3697/7005)	-53.5657	2.71829e-54	SPAC186.07c;SPCC70.04c;SPACUNK4.17;SPAC1687.23c;SPAC6B12.03c;SPAC27E2.12;SPAPB8E5.10;SPAC22F3.02;SPBPB2B2.18;SPAC29E6.07;SPAC15E1.07c;SPAC10F6.15;SPCC338.18;SPBC6B1.03c;SPBC354.12;SPBC1685.06;SPBPB2B2.07c;SPAC4F8.08;SPAC25G10.04c;SPAC4F10.17;SPBC1348.07;SPBC1861.06c;SPAC22F8.05;SPAC6B12.16;SPAC29A4.12c;SPCC663.08c;SPCC4G3.03;SPBC2F12.09c;SPBC24C6.09c;SPAC14C4.03;SPBC31F10.08;SPAC4G9.07;SPBC16D10.…
Phenotypes (FYPO)	FYPO:0001491;	viable vegetative cell	Underrepresented	25.609756097561 (189/738)	52.7194860813704 (3693/7005)	-53.3069	4.93269e-54	SPAC186.07c;SPCC70.04c;SPACUNK4.17;SPAC1687.23c;SPAC6B12.03c;SPAC27E2.12;SPAPB8E5.10;SPAC22F3.02;SPBPB2B2.18;SPAC29E6.07;SPAC15E1.07c;SPAC10F6.15;SPCC338.18;SPBC6B1.03c;SPBC354.12;SPBC1685.06;SPBPB2B2.07c;SPAC4F8.08;SPAC25G10.04c;SPAC4F10.17;SPBC1348.07;SPBC1861.06c;SPAC22F8.05;SPAC6B12.16;SPAC29A4.12c;SPCC663.08c;SPCC4G3.03;SPBC2F12.09c;SPBC24C6.09c;SPAC14C4.03;SPBC31F10.08;SPAC4G9.07;SPBC16D10.…
Phenotypes (FYPO)	FYPO:0000672;	normal cell morphology	Underrepresented	25.0677506775068 (185/738)	51.9200571020699 (3637/7005)	-52.3852	4.11949e-53	SPAC186.07c;SPCC70.04c;SPACUNK4.17;SPAC1687.23c;SPAC6B12.03c;SPAPB8E5.10;SPAC22F3.02;SPBPB2B2.18;SPAC29E6.07;SPAC15E1.07c;SPAC10F6.15;SPCC338.18;SPBC6B1.03c;SPBC354.12;SPBC1685.06;SPBPB2B2.07c;SPAC4F8.08;SPAC25G10.04c;SPAC4F10.17;SPBC1348.07;SPBC1861.06c;SPAC22F8.05;SPAC6B12.16;SPAC29A4.12c;SPCC663.08c;SPCC4G3.03;SPBC2F12.09c;SPBC24C6.09c;SPAC14C4.03;SPBC31F10.08;SPAC4G9.07;SPBC16D10.08c;SPAC4G9.…
Phenotypes (FYPO)	FYPO:0001315;	normal vegetative cell morphology	Underrepresented	25.0677506775068 (185/738)	51.8486795146324 (3632/7005)	-52.1068	7.81914e-53	SPAC186.07c;SPCC70.04c;SPACUNK4.17;SPAC1687.23c;SPAC6B12.03c;SPAPB8E5.10;SPAC22F3.02;SPBPB2B2.18;SPAC29E6.07;SPAC15E1.07c;SPAC10F6.15;SPCC338.18;SPBC6B1.03c;SPBC354.12;SPBC1685.06;SPBPB2B2.07c;SPAC4F8.08;SPAC25G10.04c;SPAC4F10.17;SPBC1348.07;SPBC1861.06c;SPAC22F8.05;SPAC6B12.16;SPAC29A4.12c;SPCC663.08c;SPCC4G3.03;SPBC2F12.09c;SPBC24C6.09c;SPAC14C4.03;SPBC31F10.08;SPAC4G9.07;SPBC16D10.08c;SPAC4G9.…
Phenotypes (FYPO)	FYPO:0000114;	cellular process phenotype	Underrepresented	14.9051490514905 (110/738)	38.3154889364739 (2684/7005)	-45.8948	1.27408e-46	SPSNRNA.02;SPACUNK4.17;SPAC22F3.02;SPAC29E6.07;SPAC15E1.07c;SPBC354.12;SPBC1685.06;SPBPB2B2.07c;SPAC25G10.04c;SPSNORNA.46;SPBC1861.06c;SPAC6B12.16;SPBC2F12.09c;SPAC14C4.03;SPBC31F10.08;SPAC4G9.07;SPBC16D10.08c;SPCC1795.06;SPAC22F3.04;SPCC191.01;SPBC1289.14;SPBC28E12.02;SPAC31G5.10;SPCC188.12;SPAC6C3.07;SPAC6C3.03c;SPBC14C8.05c;SPAC343.07;SPCC417.02;SPBPB2B2.08;SPAC8E11.03c;SPBC21C3.18;SPAC6G10.06…
Phenotypes (FYPO)	FYPO:0000628;	abnormal cellular process	Underrepresented	12.4661246612466 (92/738)	35.1891506067095 (2465/7005)	-45.8594	1.38233e-46	SPSNRNA.02;SPACUNK4.17;SPAC29E6.07;SPAC15E1.07c;SPBC354.12;SPBC1685.06;SPBPB2B2.07c;SPAC25G10.04c;SPSNORNA.46;SPBC1861.06c;SPAC6B12.16;SPBC2F12.09c;SPAC14C4.03;SPBC31F10.08;SPBC16D10.08c;SPCC1795.06;SPAC22F3.04;SPBC1289.14;SPBC28E12.02;SPAC31G5.10;SPCC188.12;SPAC6C3.03c;SPAC6C3.07;SPBC14C8.05c;SPAC343.07;SPCC417.02;SPAC8E11.03c;SPBC21C3.18;SPAC6G10.06;SPSNRNA.01;SPAPB1A11.03;SPAC22H10.13;SPCC1620…
Phenotypes (FYPO)	FYPO:0001118;	abnormal vegetative cell morphology	Underrepresented	1.49051490514905 (11/738)	17.2876516773733 (1211/7005)	-45.2315	5.86768e-46	SPAC22F3.02;SPBC2F12.09c;SPBC1289.14;SPCC417.02;SPBC32H8.11;SPBC1105.14;SPAC23H3.15c;SPAP8A3.04c;SPCC70.12c;SPSNRNA.04;SPAC18G6.09c;
Phenotypes (FYPO)	FYPO:0002683;	increased sensitivity to chemical	Underrepresented	10.4336043360434 (77/738)	30.9493219129193 (2168/7005)	-40.7739	1.68319e-41	SPAC22F3.02;SPBPB2B2.18;SPAC29E6.07;SPAC10F6.15;SPBC6B1.03c;SPBC354.12;SPBC1685.06;SPAC4F8.08;SPBC1348.07;SPBC2F12.09c;SPAC14C4.03;SPAC3G6.07;SPBC16D10.08c;SPCC965.07c;SPAC22F3.04;SPAPB1A11.01;SPBC1289.14;SPCC188.12;SPAC6C3.07;SPBC14C8.05c;SPAC186.08c;SPCC417.02;SPCPB1C11.02;SPAC8E11.03c;SPBC21C3.18;SPAC6G10.06;SPAC22H10.13;SPAC1556.06;SPBC1685.14c;SPCC663.14c;SPBC725.06c;SPCC1281.04;SPAC24C9.15c…
Phenotypes (FYPO)	FYPO:0000127;	increased sensitivity to chemical during vegetative growth	Underrepresented	10.4336043360434 (77/738)	30.9207708779443 (2166/7005)	-40.7662	1.71328e-41	SPAC22F3.02;SPBPB2B2.18;SPAC29E6.07;SPAC10F6.15;SPBC6B1.03c;SPBC354.12;SPBC1685.06;SPAC4F8.08;SPBC1348.07;SPBC2F12.09c;SPAC14C4.03;SPAC3G6.07;SPBC16D10.08c;SPCC965.07c;SPAC22F3.04;SPAPB1A11.01;SPBC1289.14;SPCC188.12;SPAC6C3.07;SPBC14C8.05c;SPAC186.08c;SPCC417.02;SPCPB1C11.02;SPAC8E11.03c;SPBC21C3.18;SPAC6G10.06;SPAC22H10.13;SPAC1556.06;SPBC1685.14c;SPCC663.14c;SPBC725.06c;SPCC1281.04;SPAC24C9.15c…
Phenotypes (FYPO)	FYPO:0002196;	abnormal vegetative cell shape	Underrepresented	1.3550135501355 (10/738)	15.4746609564597 (1084/7005)	-39.5917	2.56061e-40	SPAC22F3.02;SPBC2F12.09c;SPBC1289.14;SPCC417.02;SPBC1105.14;SPAC23H3.15c;SPAP8A3.04c;SPCC70.12c;SPSNRNA.04;SPAC18G6.09c;
Phenotypes (FYPO)	FYPO:0001362;	abnormal cellular process during vegetative growth	Underrepresented	4.6070460704607 (34/738)	21.0135617416131 (1472/7005)	-36.9643	1.08574e-37	SPSNRNA.02;SPBC354.12;SPAC25G10.04c;SPSNORNA.46;SPBC2F12.09c;SPBC16D10.08c;SPCC1795.06;SPBC14C8.05c;SPCC417.02;SPAC8E11.03c;SPAC6G10.06;SPSNRNA.01;SPSNORNA.44;SPAC5H10.02c;SPSNORNA.39;SPAC27D7.13c;SPAC343.20;SPAC15E1.02c;SPAC222.15;SPAC5H10.04;SPAC1F8.02c;SPCC11E10.03;SPAC1F7.06;SPAC1006.01;SPAP8A3.04c;SPSNORNA.40;SPCC757.07c;SPSNRNA.03;SPBC3E7.02c;SPBC839.06;SPBC29A10.14;SPSNRNA.04;SPAC13G7.02c;…
Phenotypes (FYPO)	FYPO:0001331;	cellular process phenotype during vegetative growth	Underrepresented	5.96205962059621 (44/738)	23.0977872947894 (1618/7005)	-36.6592	2.19188e-37	SPSNRNA.02;SPBC354.12;SPAC25G10.04c;SPSNORNA.46;SPBC2F12.09c;SPAC14C4.03;SPBC31F10.08;SPBC16D10.08c;SPCC1795.06;SPBC14C8.05c;SPCC417.02;SPAC8E11.03c;SPAC6G10.06;SPSNRNA.01;SPSNORNA.44;SPBC32H8.11;SPAC5H10.02c;SPBC1711.14;SPSNORNA.39;SPNCRNA.103;SPBC1718.02;SPAC27D7.13c;SPAC343.20;SPAC15E1.02c;SPAC222.15;SPAC5H10.04;SPAC1F8.02c;SPCC11E10.03;SPBC1198.12;SPAC1F7.06;SPBC365.12c;SPAC1006.01;SPAP8A3.04…
Phenotypes (FYPO)	FYPO:0000059;	abnormal mitotic cell cycle	Underrepresented	1.21951219512195 (9/738)	14.0185581727338 (982/7005)	-35.4195	3.80611e-36	SPBC2F12.09c;SPBC16D10.08c;SPCC1795.06;SPBC1289.14;SPCC417.02;SPAC343.20;SPAP8A3.04c;SPSNRNA.04;SPAC18G6.09c;
Phenotypes (FYPO)	FYPO:0002451;	inviable vegetative cell with abnormal cell shape	Underrepresented	0.40650406504065 (3/738)	11.5917201998572 (812/7005)	-34.2824	5.21863e-35	SPCC417.02;SPAPB17E12.09;SPSNRNA.04;
Phenotypes (FYPO)	FYPO:0002177;	viable vegetative cell with normal cell morphology	Underrepresented	23.9837398373984 (177/738)	44.4682369735903 (3115/7005)	-31.2256	5.94893e-32	SPAC186.07c;SPCC70.04c;SPACUNK4.17;SPAC1687.23c;SPAPB8E5.10;SPAC22F3.02;SPBPB2B2.18;SPAC29E6.07;SPAC15E1.07c;SPAC10F6.15;SPCC338.18;SPBC6B1.03c;SPBC354.12;SPBC1685.06;SPBPB2B2.07c;SPAC4F8.08;SPAC25G10.04c;SPAC4F10.17;SPBC1348.07;SPBC1861.06c;SPAC22F8.05;SPAC6B12.16;SPAC29A4.12c;SPCC663.08c;SPCC4G3.03;SPBC2F12.09c;SPBC24C6.09c;SPAC14C4.03;SPBC31F10.08;SPAC4G9.07;SPBC16D10.08c;SPAC4G9.05;SPCC1795.0…
Phenotypes (FYPO)	FYPO:0000631;	cell cycle phenotype	Underrepresented	7.45257452574526 (55/738)	23.6688079942898 (1658/7005)	-31.1698	6.76435e-32	SPAC29E6.07;SPAC15E1.07c;SPAC25G10.04c;SPBC1861.06c;SPAC6B12.16;SPBC2F12.09c;SPAC14C4.03;SPBC31F10.08;SPBC16D10.08c;SPCC1795.06;SPAC22F3.04;SPBC1289.14;SPBC28E12.02;SPCC188.12;SPAC6C3.07;SPBC14C8.05c;SPAC343.07;SPCC417.02;SPAC8E11.03c;SPBC21C3.18;SPAPB1A11.03;SPAC22H10.13;SPCC1620.04c;SPBC32H8.11;SPAC869.08;SPBC56F2.03;SPAC56F8.12;SPAPB1A11.02;SPAC139.05;SPCC417.06c;SPBC27.03;SPBC1711.14;SPNCRNA.…
Phenotypes (FYPO)	FYPO:0006633;	increased cell length	Underrepresented	1.8970189701897 (14/738)	14.2612419700214 (999/7005)	-31.0906	8.11752e-32	SPAC22F3.02;SPBC1685.06;SPBC2F12.09c;SPBC1289.14;SPCC417.02;SPAC8E11.03c;SPCC663.14c;SPAPB1A11.02;SPBC1105.14;SPBC32H8.06;SPAP8A3.04c;SPCC70.12c;SPSNRNA.04;SPAC18G6.09c;
Phenotypes (FYPO)	FYPO:0001127;	abnormal cell size	Underrepresented	2.4390243902439 (18/738)	15.2748037116345 (1070/7005)	-30.8911	1.28512e-31	SPAC22F3.02;SPBC1685.06;SPBC2F12.09c;SPBC1289.14;SPAC343.07;SPCC417.02;SPAC8E11.03c;SPCC663.14c;SPBC32H8.11;SPAPB1A11.02;SPCC417.06c;SPBC1105.14;SPBC32H8.06;SPAP8A3.04c;SPCC70.12c;SPBC119.04;SPSNRNA.04;SPAC18G6.09c;
Phenotypes (FYPO)	FYPO:0000011;	abnormal cell cycle	Underrepresented	7.45257452574526 (55/738)	23.5260528194147 (1648/7005)	-30.5997	2.51338e-31	SPAC29E6.07;SPAC15E1.07c;SPAC25G10.04c;SPBC1861.06c;SPAC6B12.16;SPBC2F12.09c;SPAC14C4.03;SPBC31F10.08;SPBC16D10.08c;SPCC1795.06;SPAC22F3.04;SPBC1289.14;SPBC28E12.02;SPCC188.12;SPAC6C3.07;SPBC14C8.05c;SPAC343.07;SPCC417.02;SPAC8E11.03c;SPBC21C3.18;SPAPB1A11.03;SPAC22H10.13;SPCC1620.04c;SPBC32H8.11;SPAC869.08;SPBC56F2.03;SPAC56F8.12;SPAPB1A11.02;SPAC139.05;SPCC417.06c;SPBC27.03;SPBC1711.14;SPNCRNA.…
Phenotypes (FYPO)	FYPO:0001322;	abnormal subcellular component during vegetative growth	Underrepresented	1.21951219512195 (9/738)	12.4910778015703 (875/7005)	-29.9274	1.18187e-30	SPAC6C3.07;SPBC14C8.05c;SPCC417.02;SPNCRNA.103;SPAC343.20;SPAC15E1.02c;SPAC5H10.04;SPCC757.02c;SPAC13G7.02c;
Phenotypes (FYPO)	FYPO:0000046;	decreased cell population growth	Underrepresented	2.9810298102981 (22/738)	15.98857958601 (1120/7005)	-29.8688	1.3526e-30	SPAC22F3.02;SPSNORNA.46;SPBC2F12.09c;SPAC14C4.03;SPBC16D10.08c;SPBC1289.14;SPSNRNA.07;SPCC417.02;SPSNRNA.01;SPBC56F2.03;SPBC23G7.13c;SPBC1105.14;SPBC1198.14c;SPAC5H10.04;SPCC191.11;SPAP8A3.04c;SPBP4H10.10;SPAC6C3.05;SPAC1610.03c;SPBC29A10.14;SPSNRNA.04;SPAC18G6.09c;
Phenotypes (FYPO)	FYPO:0001355;	decreased vegetative cell population growth	Underrepresented	2.9810298102981 (22/738)	15.8458244111349 (1110/7005)	-29.2893	5.13723e-30	SPAC22F3.02;SPSNORNA.46;SPBC2F12.09c;SPAC14C4.03;SPBC16D10.08c;SPBC1289.14;SPSNRNA.07;SPCC417.02;SPSNRNA.01;SPBC56F2.03;SPBC23G7.13c;SPBC1105.14;SPBC1198.14c;SPAC5H10.04;SPCC191.11;SPAP8A3.04c;SPBP4H10.10;SPAC6C3.05;SPAC1610.03c;SPBC29A10.14;SPSNRNA.04;SPAC18G6.09c;
Phenotypes (FYPO)	FYPO:0001122;	elongated vegetative cell	Underrepresented	1.21951219512195 (9/738)	12.2198429693076 (856/7005)	-29.1416	7.21825e-30	SPAC22F3.02;SPBC2F12.09c;SPBC1289.14;SPCC417.02;SPBC1105.14;SPAP8A3.04c;SPCC70.12c;SPSNRNA.04;SPAC18G6.09c;
Phenotypes (FYPO)	FYPO:0000017;	elongated cell	Underrepresented	1.8970189701897 (14/738)	13.1334760885082 (920/7005)	-27.1404	7.23724e-28	SPAC22F3.02;SPBC1685.06;SPBC2F12.09c;SPBC1289.14;SPCC417.02;SPAC8E11.03c;SPCC663.14c;SPAPB1A11.02;SPBC1105.14;SPBC32H8.06;SPAP8A3.04c;SPCC70.12c;SPSNRNA.04;SPAC18G6.09c;
Phenotypes (FYPO)	FYPO:0001353;	abnormal cellular component organization during vegetative growth	Underrepresented	1.8970189701897 (14/738)	13.0620985010707 (915/7005)	-26.9584	1.10046e-27	SPSNRNA.02;SPBC2F12.09c;SPBC16D10.08c;SPCC1795.06;SPBC14C8.05c;SPCC417.02;SPAC343.20;SPAC15E1.02c;SPAC5H10.04;SPCC11E10.03;SPCC757.07c;SPSNRNA.04;SPAC13G7.02c;SPAC18G6.09c;
Phenotypes (FYPO)	FYPO:0000334;	cellular component organization phenotype	Underrepresented	8.53658536585366 (63/738)	23.3404710920771 (1635/7005)	-25.424	3.76729e-26	SPSNRNA.02;SPACUNK4.17;SPAC29E6.07;SPAC15E1.07c;SPBC1685.06;SPBPB2B2.07c;SPAC25G10.04c;SPAC6B12.16;SPBC2F12.09c;SPAC14C4.03;SPBC31F10.08;SPBC16D10.08c;SPCC1795.06;SPAC31G5.10;SPAC6C3.03c;SPBC14C8.05c;SPAC343.07;SPCC417.02;SPAC8E11.03c;SPBC21C3.18;SPAPB1A11.03;SPAC22H10.13;SPBC1685.14c;SPCC663.14c;SPBC32H8.11;SPBC56F2.03;SPAPB1A11.02;SPAC513.02;SPAC139.05;SPCC417.06c;SPBC27.03;SPNCRNA.103;SPBPB21E…
Phenotypes (FYPO)	FYPO:0000335;	abnormal cellular component organization	Underrepresented	8.53658536585366 (63/738)	23.3404710920771 (1635/7005)	-25.424	3.76729e-26	SPSNRNA.02;SPACUNK4.17;SPAC29E6.07;SPAC15E1.07c;SPBC1685.06;SPBPB2B2.07c;SPAC25G10.04c;SPAC6B12.16;SPBC2F12.09c;SPAC14C4.03;SPBC31F10.08;SPBC16D10.08c;SPCC1795.06;SPAC31G5.10;SPAC6C3.03c;SPBC14C8.05c;SPAC343.07;SPCC417.02;SPAC8E11.03c;SPBC21C3.18;SPAPB1A11.03;SPAC22H10.13;SPBC1685.14c;SPCC663.14c;SPBC32H8.11;SPBC56F2.03;SPAPB1A11.02;SPAC513.02;SPAC139.05;SPCC417.06c;SPBC27.03;SPNCRNA.103;SPBPB21E…
Phenotypes (FYPO)	FYPO:0001337;	localization phenotype during vegetative growth	Underrepresented	1.76151761517615 (13/738)	11.5346181299072 (808/7005)	-22.7325	1.85126e-23	SPBC16D10.08c;SPCC417.02;SPBC32H8.11;SPAC5H10.02c;SPNCRNA.103;SPAC27D7.13c;SPAC222.15;SPAC1F8.02c;SPAC1F7.06;SPBC365.12c;SPBC3E7.02c;SPAC1610.03c;SPBC839.06;
Phenotypes (FYPO)	FYPO:0000287;	abnormal subcellular component	Underrepresented	5.01355013550136 (37/738)	16.7023554603854 (1170/7005)	-21.3448	4.52039e-22	SPACUNK4.17;SPAC29E6.07;SPBC1685.06;SPBPB2B2.07c;SPAC25G10.04c;SPAC14C4.03;SPAC31G5.10;SPAC6C3.03c;SPAC6C3.07;SPBC14C8.05c;SPAC343.07;SPCC417.02;SPCPB1C11.02;SPBC21C3.18;SPBC1685.14c;SPAC20G4.03c;SPBC32H8.11;SPAC24C9.15c;SPAC139.05;SPNCRNA.103;SPBC1718.02;SPAC27D7.13c;SPAC343.20;SPAC15E1.02c;SPAC222.15;SPAC5H10.04;SPBC11C11.06c;SPBC1198.12;SPAC30D11.02c;SPBC119.04;SPAC22A12.17c;SPBC29A10.14;SPCC7…
Phenotypes (FYPO)	FYPO:0001323;	altered level of substance in cell during vegetative growth	Underrepresented	1.8970189701897 (14/738)	11.2062812276945 (785/7005)	-20.9485	1.12598e-21	SPSNRNA.02;SPAC22F3.02;SPBC2F12.09c;SPBC16D10.08c;SPBC14C8.05c;SPBC725.06c;SPBC32H8.11;SPBC1348.03;SPBC8D2.19;SPCC70.12c;SPBC119.04;SPBC839.06;SPSNRNA.04;SPAC13G7.02c;
Phenotypes (FYPO)	FYPO:0002197;	viable vegetative cell with abnormal cell shape	Underrepresented	1.6260162601626 (12/738)	10.5210563882941 (737/7005)	-20.4999	3.16298e-21	SPAC6B12.03c;SPAC22F3.02;SPBC2F12.09c;SPCC417.02;SPBC1105.14;SPAC20H4.11c;SPAC23H3.15c;SPAP8A3.04c;SPCC757.07c;SPCC70.12c;SPCC663.06c;SPAC18G6.09c;
Phenotypes (FYPO)	FYPO:0000443;	abnormal protein localization during vegetative growth	Underrepresented	0.677506775067751 (5/738)	8.39400428265525 (588/7005)	-20.1664	6.81671e-21	SPBC16D10.08c;SPAC5H10.02c;SPAC27D7.13c;SPAC1F8.02c;SPAC1F7.06;
Phenotypes (FYPO)	FYPO:0002734;	abnormal cell cycle process	Underrepresented	7.31707317073171 (54/738)	19.6573875802998 (1377/7005)	-20.0234	9.47521e-21	SPAC29E6.07;SPAC15E1.07c;SPAC25G10.04c;SPBC1861.06c;SPAC6B12.16;SPBC2F12.09c;SPAC14C4.03;SPBC31F10.08;SPBC16D10.08c;SPCC1795.06;SPAC22F3.04;SPBC28E12.02;SPCC188.12;SPAC6C3.07;SPBC14C8.05c;SPAC343.07;SPCC417.02;SPAC8E11.03c;SPBC21C3.18;SPAPB1A11.03;SPAC22H10.13;SPCC1620.04c;SPBC32H8.11;SPAC869.08;SPBC56F2.03;SPAC56F8.12;SPAPB1A11.02;SPAC139.05;SPCC417.06c;SPBC27.03;SPBC1711.14;SPNCRNA.103;SPBPB21E…
Phenotypes (FYPO)	FYPO:0002737;	abnormal mitotic cell cycle process	Underrepresented	1.0840108401084 (8/738)	9.19343326195574 (644/7005)	-19.7812	1.65491e-20	SPBC2F12.09c;SPBC16D10.08c;SPCC1795.06;SPCC417.02;SPAC343.20;SPAP8A3.04c;SPSNRNA.04;SPAC18G6.09c;
Phenotypes (FYPO)	FYPO:0000266;	sensitive to DNA damaging agents	Underrepresented	3.5230352303523 (26/738)	13.4475374732334 (942/7005)	-18.964	1.0865e-19	SPBPB2B2.18;SPBC1685.06;SPAC14C4.03;SPAC22F3.04;SPAPB1A11.01;SPBC1289.14;SPCC417.02;SPAC22H10.13;SPAC1556.06;SPBC1685.14c;SPCC663.14c;SPBC56F2.03;SPBC1921.04c;SPCC584.02;SPBC1198.14c;SPAC23H3.15c;SPAC869.04;SPBC365.12c;SPAP8A3.04c;SPCC757.07c;SPAC186.02c;SPBC3E7.02c;SPAC2E1P3.02c;SPCC70.12c;SPAC1610.03c;SPAC13G7.02c;
Phenotypes (FYPO)	FYPO:0002151;	inviable spore	Underrepresented	0.2710027100271 (2/738)	6.90935046395432 (484/7005)	-18.9011	1.25578e-19	SPAC4H3.08;SPBC1198.12;
Phenotypes (FYPO)	FYPO:0000989;	altered level of substance in cell	Underrepresented	2.84552845528455 (21/738)	12.2483940042827 (858/7005)	-18.6948	2.0194e-19	SPSNRNA.02;SPAC22F3.02;SPBC2F12.09c;SPBC16D10.08c;SPBC14C8.05c;SPCC1620.04c;SPBC725.06c;SPBC32H8.11;SPBC1348.03;SPNCRNA.103;SPCC584.02;SPBC1105.14;SPBC1198.12;SPBC8D2.19;SPCC70.12c;SPBC119.04;SPAC1610.03c;SPBC839.06;SPBC29A10.14;SPSNRNA.04;SPAC13G7.02c;
Phenotypes (FYPO)	FYPO:0001319;	normal cellular process during vegetative growth	Underrepresented	2.30352303523035 (17/738)	11.1491791577445 (781/7005)	-18.3073	4.92846e-19	SPSNRNA.02;SPAC25G10.04c;SPBC31F10.08;SPAC14C4.03;SPSNRNA.01;SPBC32H8.11;SPBC1711.14;SPNCRNA.103;SPBC1718.02;SPAC222.15;SPAC1F8.02c;SPBC1198.12;SPBC365.12c;SPAC1610.03c;SPSNRNA.04;SPBC1347.03;SPAC13G7.02c;
Phenotypes (FYPO)	FYPO:0001490;	inviable elongated vegetative cell	Underrepresented	0.2710027100271 (2/738)	6.5667380442541 (460/7005)	-17.7823	1.65089e-18	SPCC417.02;SPSNRNA.04;
Phenotypes (FYPO)	FYPO:0000186;	abnormal cell division	Underrepresented	0.948509485094851 (7/738)	8.03711634546752 (563/7005)	-17.1157	7.66101e-18	SPBC2F12.09c;SPBC16D10.08c;SPCC1795.06;SPCC417.02;SPAC343.20;SPSNRNA.04;SPAC18G6.09c;
Phenotypes (FYPO)	FYPO:0000047;	normal cell population growth	Underrepresented	4.8780487804878 (36/738)	14.8750892219843 (1042/7005)	-16.8665	1.35975e-17	SPBC1685.06;SPAC25G10.04c;SPSNORNA.46;SPBC2F12.09c;SPBC16D10.08c;SPCC965.07c;SPAC6C3.07;SPBC14C8.05c;SPAC869.07c;SPSNRNA.07;SPSNRNA.01;SPSNORNA.44;SPBC32H8.11;SPAC56F8.12;SPBC1711.14;SPCPB16A4.07;SPSNORNA.39;SPAC27D7.13c;SPBC1105.14;SPCC11E10.03;SPCC191.11;SPBC4C3.08;SPBC13G1.16;SPBC30B4.09;SPBC365.12c;SPCC1020.01c;SPSNORNA.40;SPCC757.07c;SPAC1002.19;SPCC70.12c;SPAC1610.03c;SPBC839.06;SPBC29A10.1…
Phenotypes (FYPO)	FYPO:0000652;	molecular function phenotype	Underrepresented	2.1680216802168 (16/738)	10.406852248394 (729/7005)	-16.8626	1.37204e-17	SPAC14C4.03;SPCC1795.06;SPCC965.07c;SPAPB1A11.01;SPAC869.07c;SPAC27D7.13c;SPCC584.02;SPAC1F8.02c;SPCC11E10.03;SPAC1006.01;SPAP8A3.04c;SPCC757.07c;SPAPB8E5.05;SPCC70.12c;SPBC119.04;SPSNRNA.04;
Phenotypes (FYPO)	FYPO:0000328;	abnormal protein metabolic process during vegetative growth	Underrepresented	0.40650406504065 (3/738)	6.59528907922912 (462/7005)	-16.6396	2.29304e-17	SPBC16D10.08c;SPAC1006.01;SPAP8A3.04c;
Phenotypes (FYPO)	FYPO:0001357;	normal vegetative cell population growth	Underrepresented	4.8780487804878 (36/738)	14.7751605995717 (1035/7005)	-16.546	2.84456e-17	SPBC1685.06;SPAC25G10.04c;SPSNORNA.46;SPBC2F12.09c;SPBC16D10.08c;SPCC965.07c;SPAC6C3.07;SPBC14C8.05c;SPAC869.07c;SPSNRNA.07;SPSNRNA.01;SPSNORNA.44;SPBC32H8.11;SPAC56F8.12;SPBC1711.14;SPCPB16A4.07;SPSNORNA.39;SPAC27D7.13c;SPBC1105.14;SPCC11E10.03;SPCC191.11;SPBC4C3.08;SPBC13G1.16;SPBC30B4.09;SPBC365.12c;SPCC1020.01c;SPSNORNA.40;SPCC757.07c;SPAC1002.19;SPCC70.12c;SPAC1610.03c;SPBC839.06;SPBC29A10.1…
Phenotypes (FYPO)	FYPO:0000138;	localization phenotype	Underrepresented	3.38753387533875 (25/738)	12.3054960742327 (862/7005)	-16.3465	4.50268e-17	SPAC15E1.07c;SPAC25G10.04c;SPAC14C4.03;SPBC16D10.08c;SPCC188.12;SPAC343.07;SPCC417.02;SPBC21C3.18;SPBC32H8.11;SPAC24C9.15c;SPAC5H10.02c;SPNCRNA.103;SPBC1718.02;SPAC27D7.13c;SPCC584.02;SPAC222.15;SPAC1F8.02c;SPCC11E10.03;SPAC1F7.06;SPBC365.12c;SPBC3E7.02c;SPAC1610.03c;SPBC839.06;SPBC29A10.14;SPBC1347.03;
Phenotypes (FYPO)	FYPO:0000329;	abnormal protein modification during vegetative growth	Underrepresented	0.2710027100271 (2/738)	6.12419700214133 (429/7005)	-16.3132	4.86143e-17	SPBC16D10.08c;SPAP8A3.04c;
Phenotypes (FYPO)	FYPO:0005448;	abolished biological process	Underrepresented	3.38753387533875 (25/738)	12.2769450392577 (860/7005)	-16.1805	6.59984e-17	SPSNRNA.02;SPAC15E1.07c;SPBC1685.06;SPAC25G10.04c;SPAC14C4.03;SPBC31F10.08;SPCC1795.06;SPCC188.12;SPAC8E11.03c;SPBC21C3.18;SPCC663.14c;SPBC32H8.11;SPAC24C9.15c;SPAPB1A11.02;SPNCRNA.103;SPAC27D7.13c;SPCC584.02;SPBC1198.14c;SPAC1F8.02c;SPBC32H8.06;SPCC11E10.03;SPAC1006.01;SPBC119.04;SPBC29A10.14;SPBC1347.03;
Phenotypes (FYPO)	FYPO:0000142;	gene expression phenotype	Underrepresented	3.5230352303523 (26/738)	12.4768022840828 (874/7005)	-16.1567	6.97089e-17	SPSNRNA.02;SPAC22F3.02;SPBC354.12;SPBC2F12.09c;SPBC16D10.08c;SPCC1795.06;SPBC14C8.05c;SPAC6G10.06;SPSNRNA.01;SPCC1620.04c;SPBC32H8.11;SPBC1348.03;SPNCRNA.103;SPCC584.02;SPBC1105.14;SPAC1F8.02c;SPBC1198.12;SPAPB8E5.05;SPSNRNA.03;SPBC3E7.02c;SPCC70.12c;SPBC119.04;SPAC1610.03c;SPBC29A10.14;SPSNRNA.04;SPAC13G7.02c;
Phenotypes (FYPO)	FYPO:0000032;	abnormal cytokinesis	Underrepresented	0.2710027100271 (2/738)	6.0813704496788 (426/7005)	-16.1297	7.4175e-17	SPBC2F12.09c;SPCC417.02;
Phenotypes (FYPO)	FYPO:0002333;	protein localization phenotype	Underrepresented	2.4390243902439 (18/738)	10.4782298358315 (734/7005)	-15.7012	1.98972e-16	SPAC15E1.07c;SPAC25G10.04c;SPAC14C4.03;SPBC16D10.08c;SPCC188.12;SPAC343.07;SPBC21C3.18;SPAC24C9.15c;SPAC5H10.02c;SPNCRNA.103;SPBC1718.02;SPAC27D7.13c;SPCC584.02;SPAC1F8.02c;SPAC1F7.06;SPBC365.12c;SPBC29A10.14;SPBC1347.03;
Phenotypes (FYPO)	FYPO:0001348;	cellular metabolism phenotype during vegetative growth	Underrepresented	3.38753387533875 (25/738)	12.062812276945 (845/7005)	-15.6963	2.01239e-16	SPSNRNA.02;SPBC354.12;SPAC25G10.04c;SPSNORNA.46;SPAC14C4.03;SPBC31F10.08;SPBC16D10.08c;SPAC8E11.03c;SPAC6G10.06;SPSNRNA.01;SPSNORNA.44;SPBC32H8.11;SPBC1711.14;SPSNORNA.39;SPNCRNA.103;SPAC222.15;SPAC1F8.02c;SPBC1198.12;SPAC1006.01;SPAP8A3.04c;SPSNORNA.40;SPSNRNA.03;SPBC29A10.14;SPSNRNA.04;SPBC1347.03;
Phenotypes (FYPO)	FYPO:0002494;	abnormal protein modification	Underrepresented	0.5420054200542 (4/738)	6.63811563169165 (465/7005)	-15.5704	2.68924e-16	SPBC16D10.08c;SPBC32H8.11;SPAP8A3.04c;SPBC29A10.14;
Phenotypes (FYPO)	FYPO:0001354;	abnormal cellular component assembly during vegetative growth	Underrepresented	0.5420054200542 (4/738)	6.50963597430407 (456/7005)	-15.216	6.08091e-16	SPSNRNA.02;SPBC2F12.09c;SPCC417.02;SPCC757.07c;
Phenotypes (FYPO)	FYPO:0001363;	abnormal metabolic process during vegetative growth	Underrepresented	2.4390243902439 (18/738)	10.2783725910064 (720/7005)	-15.0209	9.52927e-16	SPSNRNA.02;SPBC354.12;SPAC25G10.04c;SPSNORNA.46;SPBC16D10.08c;SPAC8E11.03c;SPAC6G10.06;SPSNRNA.01;SPSNORNA.44;SPSNORNA.39;SPAC222.15;SPAC1F8.02c;SPAC1006.01;SPAP8A3.04c;SPSNORNA.40;SPSNRNA.03;SPBC29A10.14;SPSNRNA.04;
Phenotypes (FYPO)	FYPO:0000145;	regulation phenotype	Underrepresented	1.76151761517615 (13/738)	9.00785153461813 (631/7005)	-14.9581	1.10116e-15	SPBC354.12;SPBC2F12.09c;SPBC16D10.08c;SPCC1795.06;SPBC21C3.18;SPAC6G10.06;SPBC32H8.11;SPAC1F8.02c;SPAP8A3.04c;SPBC119.04;SPBC839.06;SPSNRNA.04;SPAC18G6.09c;
Phenotypes (FYPO)	FYPO:0000707;	abnormal molecular function	Underrepresented	2.1680216802168 (16/738)	9.65024982155603 (676/7005)	-14.6786	2.09584e-15	SPAC14C4.03;SPCC1795.06;SPCC965.07c;SPAPB1A11.01;SPAC869.07c;SPAC27D7.13c;SPCC584.02;SPAC1F8.02c;SPCC11E10.03;SPAC1006.01;SPAP8A3.04c;SPCC757.07c;SPAPB8E5.05;SPCC70.12c;SPBC119.04;SPSNRNA.04;
Phenotypes (FYPO)	FYPO:0001334;	regulation phenotype during vegetative growth	Underrepresented	1.0840108401084 (8/738)	7.50892219842969 (526/7005)	-14.4463	3.57877e-15	SPBC354.12;SPBC16D10.08c;SPAC6G10.06;SPAC1F8.02c;SPAP8A3.04c;SPBC839.06;SPSNRNA.04;SPAC18G6.09c;
Phenotypes (FYPO)	FYPO:0002274;	abnormal protein metabolic process	Underrepresented	0.948509485094851 (7/738)	7.18058529621699 (503/7005)	-14.2754	5.30361e-15	SPBC16D10.08c;SPAC343.07;SPBC32H8.11;SPAC222.15;SPAC1006.01;SPAP8A3.04c;SPBC29A10.14;
Phenotypes (FYPO)	FYPO:0001330;	increased level of substance in cell during vegetative growth	Underrepresented	1.3550135501355 (10/738)	7.88008565310493 (552/7005)	-13.9603	1.09568e-14	SPAC22F3.02;SPBC2F12.09c;SPBC16D10.08c;SPBC32H8.11;SPBC1348.03;SPCC70.12c;SPBC119.04;SPBC839.06;SPSNRNA.04;SPAC13G7.02c;
Phenotypes (FYPO)	FYPO:0000644;	normal protein localization during vegetative growth	Underrepresented	0.40650406504065 (3/738)	5.72448251249108 (401/7005)	-13.7301	1.8616e-14	SPNCRNA.103;SPAC1F8.02c;SPBC365.12c;
Phenotypes (FYPO)	FYPO:0000140;	cellular metabolism phenotype	Underrepresented	4.74254742547426 (35/738)	13.3904354032834 (938/7005)	-13.5847	2.60176e-14	SPSNRNA.02;SPAC15E1.07c;SPBC354.12;SPAC25G10.04c;SPSNORNA.46;SPBC31F10.08;SPAC14C4.03;SPBC16D10.08c;SPAC343.07;SPAC8E11.03c;SPAC6G10.06;SPSNRNA.01;SPSNORNA.44;SPBC32H8.11;SPAC5H10.02c;SPBC1711.14;SPSNORNA.39;SPNCRNA.103;SPBC1718.02;SPAC27D7.13c;SPAC222.15;SPAC1F8.02c;SPBC1198.12;SPAC1F7.06;SPAC1006.01;SPAP8A3.04c;SPSNORNA.40;SPCC757.07c;SPAPB8E5.05;SPSNRNA.03;SPBC119.04;SPAC1610.03c;SPBC29A10.14;…
Phenotypes (FYPO)	FYPO:0001370;	abnormal protein localization	Underrepresented	2.1680216802168 (16/738)	9.10778015703069 (638/7005)	-13.2016	6.2857e-14	SPAC15E1.07c;SPAC25G10.04c;SPAC14C4.03;SPBC16D10.08c;SPCC188.12;SPAC343.07;SPBC21C3.18;SPAC24C9.15c;SPAC5H10.02c;SPNCRNA.103;SPBC1718.02;SPAC27D7.13c;SPCC584.02;SPAC1F8.02c;SPAC1F7.06;SPBC29A10.14;
Phenotypes (FYPO)	FYPO:0001329;	decreased level of substance in cell during vegetative growth	Underrepresented	0.948509485094851 (7/738)	6.79514632405425 (476/7005)	-13.0659	8.59192e-14	SPSNRNA.02;SPBC14C8.05c;SPBC725.06c;SPBC8D2.19;SPCC70.12c;SPBC839.06;SPSNRNA.04;
Phenotypes (FYPO)	FYPO:0000990;	increased level of substance in cell	Underrepresented	1.8970189701897 (14/738)	8.45110635260528 (592/7005)	-12.6986	2.00176e-13	SPAC22F3.02;SPBC2F12.09c;SPBC16D10.08c;SPCC1620.04c;SPBC32H8.11;SPBC1348.03;SPCC584.02;SPBC1198.12;SPCC70.12c;SPBC119.04;SPBC839.06;SPBC29A10.14;SPSNRNA.04;SPAC13G7.02c;
Phenotypes (FYPO)	FYPO:0000126;	increased resistance to chemical during vegetative growth	Underrepresented	1.6260162601626 (12/738)	7.90863668807994 (554/7005)	-12.5627	2.73706e-13	SPBC16D10.08c;SPCC965.07c;SPBC725.06c;SPBC56F2.03;SPAC5H10.02c;SPBPB21E7.01c;SPBPB2B2.14c;SPCC757.07c;SPCC70.12c;SPCC1235.13;SPBC609.04;SPAC18G6.09c;
Phenotypes (FYPO)	FYPO:0002682;	increased resistance to chemical	Underrepresented	1.6260162601626 (12/738)	7.90863668807994 (554/7005)	-12.5627	2.73706e-13	SPBC16D10.08c;SPCC965.07c;SPBC725.06c;SPBC56F2.03;SPAC5H10.02c;SPBPB21E7.01c;SPBPB2B2.14c;SPCC757.07c;SPCC70.12c;SPCC1235.13;SPBC609.04;SPAC18G6.09c;
Phenotypes (FYPO)	FYPO:0001121;	vegetative cell, abnormal cell shape, normal cell size	Underrepresented	0.677506775067751 (5/738)	5.98144182726624 (419/7005)	-12.4712	3.37909e-13	SPAC6B12.03c;SPCC417.02;SPAC20H4.11c;SPCC757.07c;SPCC663.06c;
Phenotypes (FYPO)	FYPO:0000029;	abnormal chromosome segregation	Underrepresented	2.9810298102981 (22/738)	10.2069950035689 (715/7005)	-12.4523	3.5295e-13	SPAC15E1.07c;SPAC25G10.04c;SPAC6B12.16;SPBC31F10.08;SPBC16D10.08c;SPBC14C8.05c;SPCC417.02;SPBC21C3.18;SPAPB1A11.03;SPAC22H10.13;SPBPB21E7.01c;SPAC27D7.13c;SPAC343.20;SPAC222.15;SPAC1786.04;SPAC1002.20;SPCC16A11.15c;SPBC119.04;SPBC29A10.14;SPSNRNA.04;SPBC1347.03;SPAC18G6.09c;
Phenotypes (FYPO)	FYPO:0000627;	normal cellular process	Underrepresented	5.55555555555556 (41/738)	13.9614561027837 (978/7005)	-11.942	1.14275e-12	SPSNRNA.02;SPAC25G10.04c;SPBC2F12.09c;SPAC14C4.03;SPBC31F10.08;SPAC4G9.07;SPCC191.01;SPCC188.12;SPAC343.07;SPBPB2B2.08;SPAC8E11.03c;SPBC21C3.18;SPCC285.07c;SPSNRNA.01;SPAC1556.06;SPBC32H8.11;SPAC24C9.15c;SPCC1259.14c;SPCPJ732.03;SPCC417.06c;SPBC1711.14;SPCPB16A4.07;SPNCRNA.103;SPBC1718.02;SPAC27D7.13c;SPAC222.15;SPAC1F8.02c;SPCC11E10.03;SPBC1198.12;SPBC13G1.16;SPBC30B4.09;SPBC365.12c;SPBP4H10.10;…
Phenotypes (FYPO)	FYPO:0000991;	decreased level of substance in cell	Underrepresented	1.76151761517615 (13/738)	7.89436117059243 (553/7005)	-11.8107	1.54625e-12	SPSNRNA.02;SPBC14C8.05c;SPBC725.06c;SPBC32H8.11;SPNCRNA.103;SPCC584.02;SPBC1105.14;SPBC8D2.19;SPCC70.12c;SPBC119.04;SPAC1610.03c;SPBC839.06;SPSNRNA.04;
Phenotypes (FYPO)	FYPO:0000117;	abnormal septum assembly	Underrepresented	0.2710027100271 (2/738)	4.76802284082798 (334/7005)	-11.778	1.66733e-12	SPBC2F12.09c;SPCC417.02;
Phenotypes (FYPO)	FYPO:0001407;	decreased cell population growth on glucose carbon source	Underrepresented	0.813008130081301 (6/738)	6.05281941470378 (424/7005)	-11.7334	1.84745e-12	SPAC22F3.02;SPBC2F12.09c;SPBC16D10.08c;SPCC417.02;SPBC1105.14;SPAP8A3.04c;
Phenotypes (FYPO)	FYPO:0001124;	normal vegetative cell size	Underrepresented	1.0840108401084 (8/738)	6.46680942184154 (453/7005)	-11.3974	4.00521e-12	SPAC6B12.03c;SPCC417.02;SPCPB16A4.07;SPAC20H4.11c;SPBC13G1.16;SPBC30B4.09;SPCC757.07c;SPCC663.06c;
Phenotypes (FYPO)	FYPO:0002549;	sensitive to stress	Underrepresented	0.40650406504065 (3/738)	4.92505353319058 (345/7005)	-11.0716	8.4802e-12	SPCC417.02;SPAC1556.06;SPBC839.06;
Phenotypes (FYPO)	FYPO:0000088;	sensitive to hydroxyurea	Underrepresented	2.4390243902439 (18/738)	8.807994289793 (617/7005)	-11.0396	9.1289e-12	SPBPB2B2.18;SPAC22F3.04;SPAPB1A11.01;SPCC417.02;SPAC22H10.13;SPAC1556.06;SPBC1685.14c;SPCC663.14c;SPBC56F2.03;SPCC584.02;SPAC23H3.15c;SPAC869.04;SPBC365.12c;SPAP8A3.04c;SPAC186.02c;SPBC3E7.02c;SPAC2E1P3.02c;SPAC13G7.02c;
Phenotypes (FYPO)	FYPO:0001092;	binding phenotype	Underrepresented	1.21951219512195 (9/738)	6.59528907922912 (462/7005)	-10.9282	1.17975e-11	SPCC1795.06;SPAC27D7.13c;SPCC584.02;SPAC1F8.02c;SPCC11E10.03;SPAP8A3.04c;SPAPB8E5.05;SPCC70.12c;SPSNRNA.04;
Phenotypes (FYPO)	FYPO:0001326;	altered RNA level during vegetative growth	Underrepresented	1.21951219512195 (9/738)	6.62384011420414 (464/7005)	-10.9111	1.22706e-11	SPSNRNA.02;SPAC22F3.02;SPBC2F12.09c;SPBC14C8.05c;SPBC32H8.11;SPBC1348.03;SPCC70.12c;SPBC119.04;SPSNRNA.04;
Phenotypes (FYPO)	FYPO:0000304;	sensitive to stress during vegetative growth	Underrepresented	0.40650406504065 (3/738)	4.88222698072805 (342/7005)	-10.886	1.30026e-11	SPCC417.02;SPAC1556.06;SPBC839.06;
Phenotypes (FYPO)	FYPO:0000860;	abnormal metabolic process	Underrepresented	4.47154471544715 (33/738)	11.8486795146324 (830/7005)	-10.7726	1.6882e-11	SPSNRNA.02;SPAC15E1.07c;SPBC354.12;SPAC25G10.04c;SPSNORNA.46;SPBC31F10.08;SPAC14C4.03;SPBC16D10.08c;SPAC343.07;SPAC8E11.03c;SPAC6G10.06;SPSNRNA.01;SPSNORNA.44;SPBC32H8.11;SPAC5H10.02c;SPBC1711.14;SPSNORNA.39;SPNCRNA.103;SPBC1718.02;SPAC27D7.13c;SPAC222.15;SPAC1F8.02c;SPAC1F7.06;SPAC1006.01;SPAP8A3.04c;SPSNORNA.40;SPCC757.07c;SPAPB8E5.05;SPSNRNA.03;SPBC119.04;SPAC1610.03c;SPBC29A10.14;SPSNRNA.04;
Phenotypes (FYPO)	FYPO:0000824;	altered RNA level	Underrepresented	1.6260162601626 (12/738)	7.32334047109208 (513/7005)	-10.7701	1.69775e-11	SPSNRNA.02;SPAC22F3.02;SPBC2F12.09c;SPBC14C8.05c;SPBC32H8.11;SPBC1348.03;SPNCRNA.103;SPCC584.02;SPBC1105.14;SPCC70.12c;SPBC119.04;SPSNRNA.04;
Phenotypes (FYPO)	FYPO:0000702;	protein-protein interaction phenotype	Underrepresented	0.677506775067751 (5/738)	5.31049250535332 (372/7005)	-10.4059	3.92762e-11	SPCC1795.06;SPAC27D7.13c;SPCC11E10.03;SPAP8A3.04c;SPSNRNA.04;
Phenotypes (FYPO)	FYPO:0001328;	abnormal cytoskeleton organization during vegetative growth	Underrepresented	0.948509485094851 (7/738)	5.86723768736617 (411/7005)	-10.3827	4.1425e-11	SPBC14C8.05c;SPCC417.02;SPAC343.20;SPAC15E1.02c;SPAC5H10.04;SPCC11E10.03;SPAC13G7.02c;
Phenotypes (FYPO)	FYPO:0001179;	abolished protein localization during vegetative growth	Underrepresented	0.2710027100271 (2/738)	4.29693076374019 (301/7005)	-10.1744	6.69303e-11	SPAC27D7.13c;SPAC1F8.02c;
Phenotypes (FYPO)	FYPO:0000654;	catalytic activity phenotype	Underrepresented	0.948509485094851 (7/738)	5.78158458244111 (405/7005)	-10.0337	9.25326e-11	SPAC14C4.03;SPCC965.07c;SPAPB1A11.01;SPAC869.07c;SPAC1006.01;SPCC757.07c;SPBC119.04;
Phenotypes (FYPO)	FYPO:0000706;	normal molecular function	Underrepresented	0.2710027100271 (2/738)	4.23982869379015 (297/7005)	-9.99933	1.00155e-10	SPAC27D7.13c;SPBC119.04;
Phenotypes (FYPO)	FYPO:0000295;	cytoskeleton organization phenotype	Underrepresented	1.0840108401084 (8/738)	6.00999286224126 (421/7005)	-9.88916	1.29074e-10	SPBC14C8.05c;SPCC417.02;SPAC343.20;SPAC15E1.02c;SPAC5H10.04;SPCC11E10.03;SPBC1347.03;SPAC13G7.02c;
Phenotypes (FYPO)	FYPO:0000802;	abnormal cytoskeleton organization	Underrepresented	1.0840108401084 (8/738)	6.00999286224126 (421/7005)	-9.88916	1.29074e-10	SPBC14C8.05c;SPCC417.02;SPAC343.20;SPAC15E1.02c;SPAC5H10.04;SPCC11E10.03;SPBC1347.03;SPAC13G7.02c;
Phenotypes (FYPO)	FYPO:0005449;	abolished cellular process	Underrepresented	2.30352303523035 (17/738)	8.15132048536759 (571/7005)	-9.8416	1.44011e-10	SPSNRNA.02;SPAC15E1.07c;SPBC1685.06;SPAC25G10.04c;SPBC31F10.08;SPAC8E11.03c;SPBC21C3.18;SPCC663.14c;SPBC32H8.11;SPAPB1A11.02;SPNCRNA.103;SPAC27D7.13c;SPBC32H8.06;SPCC11E10.03;SPBC119.04;SPBC29A10.14;SPBC1347.03;
Phenotypes (FYPO)	FYPO:0002498;	decreased protein modification	Underrepresented	0.40650406504065 (3/738)	4.41113490364026 (309/7005)	-9.51217	3.07489e-10	SPBC16D10.08c;SPAP8A3.04c;SPBC29A10.14;
Phenotypes (FYPO)	FYPO:0000545;	decreased protein modification during vegetative growth	Underrepresented	0.2710027100271 (2/738)	4.08279800142755 (286/7005)	-9.46693	3.41244e-10	SPBC16D10.08c;SPAP8A3.04c;
Phenotypes (FYPO)	FYPO:0000641;	abnormal chromosome organization	Underrepresented	1.76151761517615 (13/738)	7.0378301213419 (493/7005)	-9.42915	3.72267e-10	SPAC15E1.07c;SPAC25G10.04c;SPAC14C4.03;SPBC16D10.08c;SPCC417.02;SPBC32H8.11;SPNCRNA.103;SPBC1718.02;SPAC343.20;SPCC757.07c;SPBC29A10.14;SPSNRNA.04;SPAC18G6.09c;
Phenotypes (FYPO)	FYPO:0001492;	viable elongated vegetative cell	Underrepresented	0.813008130081301 (6/738)	5.26766595289079 (369/7005)	-9.37333	4.23317e-10	SPAC22F3.02;SPBC2F12.09c;SPBC1105.14;SPAP8A3.04c;SPCC70.12c;SPAC18G6.09c;
Phenotypes (FYPO)	FYPO:0004325;	sensitive to 5-fluorouracil	Underrepresented	0.40650406504065 (3/738)	4.38258386866524 (307/7005)	-9.326	4.72064e-10	SPBC725.06c;SPBC4C3.08;SPCC1739.08c;
Phenotypes (FYPO)	FYPO:0000336;	abnormal cellular component assembly	Underrepresented	3.5230352303523 (26/738)	9.79300499643112 (686/7005)	-9.12245	7.54317e-10	SPSNRNA.02;SPAC29E6.07;SPBC1685.06;SPBPB2B2.07c;SPBC2F12.09c;SPAC31G5.10;SPAC6C3.03c;SPAC343.07;SPCC417.02;SPAC8E11.03c;SPBC21C3.18;SPBC1685.14c;SPCC663.14c;SPBC32H8.11;SPAPB1A11.02;SPAC139.05;SPCC417.06c;SPAC27D7.13c;SPBC11C11.06c;SPBC32H8.06;SPBC1198.12;SPCC757.07c;SPBC119.04;SPAC22A12.17c;SPBC29A10.14;SPBC1347.03;
Phenotypes (FYPO)	FYPO:0005446;	abolished molecular function	Underrepresented	0.948509485094851 (7/738)	5.4389721627409 (381/7005)	-9.05593	8.79169e-10	SPAC14C4.03;SPCC1795.06;SPAC27D7.13c;SPCC584.02;SPCC11E10.03;SPCC757.07c;SPAPB8E5.05;
Phenotypes (FYPO)	FYPO:0000661;	abnormal catalytic activity	Underrepresented	0.948509485094851 (7/738)	5.32476802284083 (373/7005)	-8.72827	1.86952e-09	SPAC14C4.03;SPCC965.07c;SPAPB1A11.01;SPAC869.07c;SPAC1006.01;SPCC757.07c;SPBC119.04;
Phenotypes (FYPO)	FYPO:0000704;	abnormal protein-protein interaction	Underrepresented	0.677506775067751 (5/738)	4.78229835831549 (335/7005)	-8.7097	1.9512e-09	SPCC1795.06;SPAC27D7.13c;SPCC11E10.03;SPAP8A3.04c;SPSNRNA.04;
Phenotypes (FYPO)	FYPO:0001325;	altered protein level during vegetative growth	Underrepresented	0.40650406504065 (3/738)	4.12562455389008 (289/7005)	-8.65481	2.21406e-09	SPBC16D10.08c;SPSNRNA.04;SPAC13G7.02c;
Phenotypes (FYPO)	FYPO:0001164;	normal growth on glucose carbon source	Underrepresented	0.813008130081301 (6/738)	4.96788008565311 (348/7005)	-8.55095	2.81222e-09	SPBC16D10.08c;SPCC965.07c;SPBC32H8.11;SPCC757.07c;SPCC70.12c;SPCC1235.13;
Phenotypes (FYPO)	FYPO:0003627;	normal protein localization	Underrepresented	1.49051490514905 (11/738)	6.2384011420414 (437/7005)	-8.48686	3.25944e-09	SPAC25G10.04c;SPAC14C4.03;SPCC188.12;SPAC343.07;SPAC24C9.15c;SPNCRNA.103;SPAC27D7.13c;SPAC1F8.02c;SPBC365.12c;SPBC29A10.14;SPBC1347.03;
Phenotypes (FYPO)	FYPO:0001890;	increased RNA level	Underrepresented	1.0840108401084 (8/738)	5.42469664525339 (380/7005)	-8.28735	5.15999e-09	SPAC22F3.02;SPBC2F12.09c;SPBC32H8.11;SPBC1348.03;SPCC584.02;SPCC70.12c;SPBC119.04;SPSNRNA.04;
Phenotypes (FYPO)	FYPO:0000825;	increased RNA level during vegetative growth	Underrepresented	0.948509485094851 (7/738)	5.16773733047823 (362/7005)	-8.24189	5.72939e-09	SPAC22F3.02;SPBC2F12.09c;SPBC32H8.11;SPBC1348.03;SPCC70.12c;SPBC119.04;SPSNRNA.04;
Phenotypes (FYPO)	FYPO:0000091;	sensitive to thiabendazole	Underrepresented	0.948509485094851 (7/738)	5.09635974304069 (357/7005)	-8.08697	8.18525e-09	SPBPB2B2.18;SPCC417.02;SPAC23H3.15c;SPAP8A3.04c;SPSNRNA.04;SPAC13G7.02c;SPAC18G6.09c;
Phenotypes (FYPO)	FYPO:0000708;	decreased mating efficiency	Underrepresented	2.84552845528455 (21/738)	8.29407566024268 (581/7005)	-7.98817	1.02762e-08	SPCC70.04c;SPACUNK4.17;SPBC6B1.03c;SPBC1685.06;SPBPB2B2.07c;SPAC4F10.17;SPCC663.08c;SPCC1795.06;SPBC1289.14;SPCPB1C11.02;SPAC8E11.03c;SPBC21C3.18;SPBC32H8.06;SPCC191.11;SPAP27G11.08c;SPAC869.03c;SPAC30D11.02c;SPAC869.04;SPCC70.12c;SPBC23G7.11;SPCC1235.13;
Phenotypes (FYPO)	FYPO:0000684;	decreased cell population growth on glycerol carbon source	Underrepresented	1.3550135501355 (10/738)	5.82441113490364 (408/7005)	-7.92475	1.18918e-08	SPAC14C4.03;SPBC1289.14;SPBC56F2.03;SPBC23G7.13c;SPBC1198.14c;SPAC5H10.04;SPAP8A3.04c;SPBP4H10.10;SPAC6C3.05;SPAC1610.03c;
Phenotypes (FYPO)	FYPO:0002677;	abnormal protein phosphorylation	Underrepresented	0.2710027100271 (2/738)	3.58315488936474 (251/7005)	-7.911	1.22745e-08	SPBC32H8.11;SPAP8A3.04c;
Phenotypes (FYPO)	FYPO:0000337;	abnormal mitosis	Underrepresented	0.813008130081301 (6/738)	4.75374732334047 (333/7005)	-7.90022	1.25828e-08	SPBC16D10.08c;SPCC1795.06;SPCC417.02;SPAC343.20;SPSNRNA.04;SPAC18G6.09c;
Phenotypes (FYPO)	FYPO:0002397;	abnormal cytoskeleton	Underrepresented	0.813008130081301 (6/738)	4.76802284082798 (334/7005)	-7.89902	1.26177e-08	SPBC14C8.05c;SPCC417.02;SPAC343.20;SPAC15E1.02c;SPAC5H10.04;SPAC13G7.02c;
Phenotypes (FYPO)	FYPO:0000141;	abnormal mitotic sister chromatid segregation	Underrepresented	0.677506775067751 (5/738)	4.45396145610278 (312/7005)	-7.7172	1.91778e-08	SPBC16D10.08c;SPCC417.02;SPAC343.20;SPSNRNA.04;SPAC18G6.09c;
Phenotypes (FYPO)	FYPO:0001350;	abnormal microtubule cytoskeleton organization during vegetative growth	Underrepresented	0.813008130081301 (6/738)	4.53961456102784 (318/7005)	-7.24598	5.67571e-08	SPBC14C8.05c;SPAC343.20;SPAC15E1.02c;SPAC5H10.04;SPCC11E10.03;SPAC13G7.02c;
Phenotypes (FYPO)	FYPO:0004040;	mitotic cell cycle arrest phenotype	Underrepresented	0.2710027100271 (2/738)	3.36902212705211 (236/7005)	-7.21506	6.09447e-08	SPBC2F12.09c;SPBC32H8.11;
Phenotypes (FYPO)	FYPO:0000052;	abnormal meiotic cell cycle	Underrepresented	6.77506775067751 (50/738)	13.3904354032834 (938/7005)	-7.15159	7.05361e-08	SPAC29E6.07;SPAC15E1.07c;SPAC25G10.04c;SPBC1861.06c;SPAC6B12.16;SPBC2F12.09c;SPAC14C4.03;SPBC31F10.08;SPBC16D10.08c;SPAC22F3.04;SPBC28E12.02;SPCC188.12;SPAC6C3.07;SPBC14C8.05c;SPAC343.07;SPAC8E11.03c;SPBC21C3.18;SPAPB1A11.03;SPAC22H10.13;SPCC1620.04c;SPBC32H8.11;SPAC869.08;SPBC56F2.03;SPAC56F8.12;SPAPB1A11.02;SPAC139.05;SPCC417.06c;SPBC27.03;SPBC1711.14;SPNCRNA.103;SPBPB21E7.01c;SPBC1718.02;SPAC2…
Phenotypes (FYPO)	FYPO:0000298;	cellular response phenotype	Underrepresented	0.2710027100271 (2/738)	3.31192005710207 (232/7005)	-7.0479	8.9558e-08	SPCC1795.06;SPAC8E11.03c;
Phenotypes (FYPO)	FYPO:0002739;	abnormal meiotic cell cycle process	Underrepresented	6.77506775067751 (50/738)	13.3333333333333 (934/7005)	-7.03325	9.26295e-08	SPAC29E6.07;SPAC15E1.07c;SPAC25G10.04c;SPBC1861.06c;SPAC6B12.16;SPBC2F12.09c;SPAC14C4.03;SPBC31F10.08;SPBC16D10.08c;SPAC22F3.04;SPBC28E12.02;SPCC188.12;SPAC6C3.07;SPBC14C8.05c;SPAC343.07;SPAC8E11.03c;SPBC21C3.18;SPAPB1A11.03;SPAC22H10.13;SPCC1620.04c;SPBC32H8.11;SPAC869.08;SPBC56F2.03;SPAC56F8.12;SPAPB1A11.02;SPAC139.05;SPCC417.06c;SPBC27.03;SPBC1711.14;SPNCRNA.103;SPBPB21E7.01c;SPBC1718.02;SPAC2…
Phenotypes (FYPO)	FYPO:0000089;	sensitive to methyl methanesulfonate	Underrepresented	1.0840108401084 (8/738)	4.99643112062812 (350/7005)	-7.01422	9.67779e-08	SPCC417.02;SPCC584.02;SPBC1198.14c;SPAC23H3.15c;SPAC869.04;SPAP8A3.04c;SPAC2E1P3.02c;SPAC13G7.02c;
Phenotypes (FYPO)	FYPO:0000288;	gene expression regulation phenotype	Underrepresented	0.813008130081301 (6/738)	4.45396145610278 (312/7005)	-6.91738	1.20954e-07	SPBC354.12;SPBC16D10.08c;SPCC1795.06;SPAC6G10.06;SPAC1F8.02c;SPSNRNA.04;
Phenotypes (FYPO)	FYPO:0000352;	abnormal cytoskeleton morphology during vegetative growth	Underrepresented	0.5420054200542 (4/738)	3.88294075660243 (272/7005)	-6.91738	1.20954e-07	SPAC343.20;SPAC15E1.02c;SPAC5H10.04;SPAC13G7.02c;
Phenotypes (FYPO)	FYPO:0003063;	abnormal cytoskeleton morphology	Underrepresented	0.5420054200542 (4/738)	3.89721627408994 (273/7005)	-6.9097	1.23113e-07	SPAC343.20;SPAC15E1.02c;SPAC5H10.04;SPAC13G7.02c;
Phenotypes (FYPO)	FYPO:0001234;	slow vegetative cell population growth	Underrepresented	1.6260162601626 (12/738)	5.89578872234119 (413/7005)	-6.90141	1.25484e-07	SPAC22F3.02;SPCC663.08c;SPCC1795.06;SPAPB1A11.03;SPCC737.04;SPCC417.06c;SPAC22G7.11c;SPCC16A11.15c;SPBP4H10.10;SPAC22A12.17c;SPBC839.06;SPCC1739.08c;
Phenotypes (FYPO)	FYPO:0000054;	abnormal microtubule cytoskeleton organization	Underrepresented	0.948509485094851 (7/738)	4.6395431834404 (325/7005)	-6.81887	1.51749e-07	SPBC14C8.05c;SPAC343.20;SPAC15E1.02c;SPAC5H10.04;SPCC11E10.03;SPBC1347.03;SPAC13G7.02c;
Phenotypes (FYPO)	FYPO:0000297;	microtubule cytoskeleton organization phenotype	Underrepresented	0.948509485094851 (7/738)	4.6395431834404 (325/7005)	-6.81887	1.51749e-07	SPBC14C8.05c;SPAC343.20;SPAC15E1.02c;SPAC5H10.04;SPCC11E10.03;SPBC1347.03;SPAC13G7.02c;
Phenotypes (FYPO)	FYPO:0006551;	abnormal gene expression	Underrepresented	1.6260162601626 (12/738)	5.7673090649536 (404/7005)	-6.61004	2.45446e-07	SPSNRNA.02;SPBC354.12;SPBC16D10.08c;SPCC1795.06;SPAC6G10.06;SPSNRNA.01;SPBC32H8.11;SPAC1F8.02c;SPAPB8E5.05;SPSNRNA.03;SPBC3E7.02c;SPSNRNA.04;
Phenotypes (FYPO)	FYPO:0001333;	gene expression regulation phenotype during vegetative growth	Underrepresented	0.677506775067751 (5/738)	4.03997144896502 (283/7005)	-6.59397	2.54702e-07	SPBC354.12;SPBC16D10.08c;SPAC6G10.06;SPAC1F8.02c;SPSNRNA.04;
Phenotypes (FYPO)	FYPO:0004315;	abnormal microtubule cytoskeleton during vegetative growth	Underrepresented	0.677506775067751 (5/738)	4.03997144896502 (283/7005)	-6.59397	2.54702e-07	SPBC14C8.05c;SPAC343.20;SPAC15E1.02c;SPAC5H10.04;SPAC13G7.02c;
Phenotypes (FYPO)	FYPO:0002399;	abnormal microtubule cytoskeleton	Underrepresented	0.677506775067751 (5/738)	4.06852248394004 (285/7005)	-6.57953	2.6331e-07	SPBC14C8.05c;SPAC343.20;SPAC15E1.02c;SPAC5H10.04;SPAC13G7.02c;
Phenotypes (FYPO)	FYPO:0000143;	transcription regulation phenotype	Underrepresented	0.813008130081301 (6/738)	4.19700214132762 (294/7005)	-6.29932	5.01967e-07	SPBC354.12;SPBC16D10.08c;SPCC1795.06;SPAC6G10.06;SPAC1F8.02c;SPSNRNA.04;
Phenotypes (FYPO)	FYPO:0000705;	abolished protein-protein interaction	Underrepresented	0.40650406504065 (3/738)	3.38329764453961 (237/7005)	-6.29233	5.10116e-07	SPCC1795.06;SPAC27D7.13c;SPCC11E10.03;
Phenotypes (FYPO)	FYPO:0000148;	abnormal regulation of mitotic cell cycle	Underrepresented	0.2710027100271 (2/738)	3.06923625981442 (215/7005)	-6.17935	6.61685e-07	SPAP8A3.04c;SPAC18G6.09c;
Phenotypes (FYPO)	FYPO:0004526;	abnormal regulation of transcription	Underrepresented	0.813008130081301 (6/738)	4.13990007137759 (290/7005)	-6.14541	7.15463e-07	SPBC354.12;SPBC16D10.08c;SPCC1795.06;SPAC6G10.06;SPAC1F8.02c;SPSNRNA.04;
Phenotypes (FYPO)	FYPO:0001335;	transcription regulation phenotype during vegetative growth	Underrepresented	0.677506775067751 (5/738)	3.8401142041399 (269/7005)	-5.94297	1.14034e-06	SPBC354.12;SPBC16D10.08c;SPAC6G10.06;SPAC1F8.02c;SPSNRNA.04;
Phenotypes (FYPO)	FYPO:0000834;	altered protein level	Underrepresented	1.21951219512195 (9/738)	4.81084939329051 (337/7005)	-5.87251	1.34118e-06	SPBC16D10.08c;SPCC1620.04c;SPBC32H8.11;SPCC584.02;SPBC1198.12;SPAC1610.03c;SPBC29A10.14;SPSNRNA.04;SPAC13G7.02c;
Phenotypes (FYPO)	FYPO:0001316;	normal level of substance in cell during vegetative growth	Underrepresented	1.21951219512195 (9/738)	4.82512491077802 (338/7005)	-5.86356	1.36911e-06	SPCC965.07c;SPCC417.02;SPCC663.14c;SPBC32H8.11;SPNCRNA.103;SPCC757.07c;SPBC119.04;SPSNRNA.04;SPAC13G7.02c;
Phenotypes (FYPO)	FYPO:0001375;	abolished protein localization	Underrepresented	1.21951219512195 (9/738)	4.82512491077802 (338/7005)	-5.86356	1.36911e-06	SPAC15E1.07c;SPAC25G10.04c;SPCC188.12;SPBC21C3.18;SPAC24C9.15c;SPNCRNA.103;SPAC27D7.13c;SPCC584.02;SPAC1F8.02c;
Phenotypes (FYPO)	FYPO:0004296;	septated cell	Underrepresented	1.76151761517615 (13/738)	5.66738044254104 (397/7005)	-5.85405	1.39943e-06	SPACUNK4.17;SPBC1685.06;SPAC25G10.04c;SPBC2F12.09c;SPAC31G5.10;SPCC417.02;SPCPB1C11.02;SPAC20G4.03c;SPAC24C9.15c;SPAC30D11.02c;SPCC1235.13;SPSNRNA.04;SPBC1347.03;
Phenotypes (FYPO)	FYPO:0001117;	decreased RNA level during vegetative growth	Underrepresented	0.40650406504065 (3/738)	3.21199143468951 (225/7005)	-5.80361	1.57179e-06	SPSNRNA.02;SPBC14C8.05c;SPCC70.12c;
Phenotypes (FYPO)	FYPO:0004527;	abnormal regulation of transcription during vegetative growth	Underrepresented	0.677506775067751 (5/738)	3.76873661670236 (264/7005)	-5.79727	1.5949e-06	SPBC354.12;SPBC16D10.08c;SPAC6G10.06;SPAC1F8.02c;SPSNRNA.04;
Phenotypes (FYPO)	FYPO:0003064;	abnormal microtubule cytoskeleton morphology	Underrepresented	0.5420054200542 (4/738)	3.48322626695218 (244/7005)	-5.78778	1.63013e-06	SPAC343.20;SPAC15E1.02c;SPAC5H10.04;SPAC13G7.02c;
Phenotypes (FYPO)	FYPO:0000835;	decreased protein level	Underrepresented	0.5420054200542 (4/738)	3.44039971448965 (241/7005)	-5.62676	2.36178e-06	SPBC32H8.11;SPCC584.02;SPAC1610.03c;SPSNRNA.04;
Phenotypes (FYPO)	FYPO:0000663;	decreased catalytic activity	Underrepresented	0.5420054200542 (4/738)	3.45467523197716 (242/7005)	-5.61984	2.39971e-06	SPCC965.07c;SPAPB1A11.01;SPAC1006.01;SPBC119.04;
Phenotypes (FYPO)	FYPO:0001024;	cell cycle arrest phenotype	Underrepresented	0.5420054200542 (4/738)	3.45467523197716 (242/7005)	-5.61984	2.39971e-06	SPBC2F12.09c;SPBC21C3.18;SPBC32H8.11;SPBC119.04;
Phenotypes (FYPO)	FYPO:0001418;	abnormal microtubule cytoskeleton morphology during vegetative growth	Underrepresented	0.5420054200542 (4/738)	3.46895074946467 (243/7005)	-5.60557	2.4799e-06	SPAC343.20;SPAC15E1.02c;SPAC5H10.04;SPAC13G7.02c;
Phenotypes (FYPO)	FYPO:0001313;	normal subcellular component during vegetative growth	Underrepresented	0.2710027100271 (2/738)	2.81227694503926 (197/7005)	-5.54136	2.87503e-06	SPBC14C8.05c;SPBC1198.12;
Phenotypes (FYPO)	FYPO:0002342;	septated vegetative cell	Underrepresented	0.40650406504065 (3/738)	3.11206281227695 (218/7005)	-5.47931	3.31659e-06	SPBC2F12.09c;SPCC417.02;SPSNRNA.04;
Phenotypes (FYPO)	FYPO:0000085;	sensitive to camptothecin	Underrepresented	0.813008130081301 (6/738)	3.89721627408994 (273/7005)	-5.35974	4.36779e-06	SPBC1685.06;SPAPB1A11.01;SPBC1289.14;SPCC417.02;SPBC1921.04c;SPAC1610.03c;
Phenotypes (FYPO)	FYPO:0000642;	abnormal chromatin organization	Underrepresented	0.40650406504065 (3/738)	3.05496074232691 (214/7005)	-5.31819	4.80631e-06	SPBC16D10.08c;SPCC757.07c;SPSNRNA.04;
Phenotypes (FYPO)	FYPO:0001347;	nucleic acid metabolism phenotype during vegetative growth	Underrepresented	2.03252032520325 (15/738)	5.88151320485368 (412/7005)	-5.26869	5.38654e-06	SPSNRNA.02;SPBC354.12;SPAC25G10.04c;SPSNORNA.46;SPAC8E11.03c;SPAC6G10.06;SPSNRNA.01;SPSNORNA.44;SPSNORNA.39;SPAC222.15;SPAC1F8.02c;SPSNORNA.40;SPSNRNA.03;SPBC29A10.14;SPSNRNA.04;
Phenotypes (FYPO)	FYPO:0002736;	abnormal mitotic cell cycle phase	Underrepresented	0.2710027100271 (2/738)	2.74089935760171 (192/7005)	-5.18981	6.45934e-06	SPCC1795.06;SPAP8A3.04c;
Phenotypes (FYPO)	FYPO:0001352;	abnormal chromatin organization during vegetative growth	Underrepresented	0.40650406504065 (3/738)	2.99785867237687 (210/7005)	-5.16007	6.91723e-06	SPBC16D10.08c;SPCC757.07c;SPSNRNA.04;
Phenotypes (FYPO)	FYPO:0000151;	abnormal meiotic chromosome segregation	Underrepresented	2.57452574525745 (19/738)	6.65239114917916 (466/7005)	-5.13458	7.33541e-06	SPAC15E1.07c;SPAC25G10.04c;SPAC6B12.16;SPBC31F10.08;SPBC16D10.08c;SPBC14C8.05c;SPBC21C3.18;SPAPB1A11.03;SPAC22H10.13;SPBPB21E7.01c;SPAC27D7.13c;SPAC343.20;SPAC222.15;SPAC1786.04;SPAC1002.20;SPCC16A11.15c;SPBC119.04;SPBC29A10.14;SPBC1347.03;
Phenotypes (FYPO)	FYPO:0001233;	normal subcellular component	Underrepresented	0.5420054200542 (4/738)	3.22626695217702 (226/7005)	-4.99185	1.01895e-05	SPAC14C4.03;SPBC14C8.05c;SPBC1711.14;SPBC1198.12;
Phenotypes (FYPO)	FYPO:0000096;	sensitive to cadmium	Underrepresented	1.3550135501355 (10/738)	4.65381870092791 (326/7005)	-4.96805	1.07634e-05	SPBC1685.06;SPAC4F8.08;SPBC1348.07;SPAPB1A11.01;SPCC417.02;SPAC6G10.06;SPAC22H10.13;SPCC584.02;SPBC8D2.19;SPAC186.02c;
Phenotypes (FYPO)	FYPO:0002550;	sensitive to UV	Underrepresented	0.2710027100271 (2/738)	2.61241970021413 (183/7005)	-4.87616	1.32997e-05	SPCC417.02;SPAC1556.06;
Phenotypes (FYPO)	FYPO:0002254;	abnormal telomere morphology during vegetative growth	Underrepresented	0.5420054200542 (4/738)	3.16916488222698 (222/7005)	-4.83892	1.44903e-05	SPAC6C3.07;SPBC14C8.05c;SPAC15E1.02c;SPCC757.02c;
Phenotypes (FYPO)	FYPO:0006464;	abnormal telomere length during vegetative growth	Underrepresented	0.5420054200542 (4/738)	3.16916488222698 (222/7005)	-4.83892	1.44903e-05	SPAC6C3.07;SPBC14C8.05c;SPAC15E1.02c;SPCC757.02c;
Phenotypes (FYPO)	FYPO:0006508;	abnormal telomere morphology	Underrepresented	0.5420054200542 (4/738)	3.16916488222698 (222/7005)	-4.83892	1.44903e-05	SPAC6C3.07;SPBC14C8.05c;SPAC15E1.02c;SPCC757.02c;
Phenotypes (FYPO)	FYPO:0006509;	abnormal telomere length	Underrepresented	0.5420054200542 (4/738)	3.16916488222698 (222/7005)	-4.83892	1.44903e-05	SPAC6C3.07;SPBC14C8.05c;SPAC15E1.02c;SPCC757.02c;
Phenotypes (FYPO)	FYPO:0000031;	abnormal mating	Underrepresented	2.57452574525745 (19/738)	6.43825838686652 (451/7005)	-4.75268	1.76733e-05	SPACUNK4.17;SPAC25G10.04c;SPCC1795.06;SPBC21C3.18;SPBC56F2.03;SPAC513.02;SPAC139.05;SPAC222.15;SPBC11C11.06c;SPAC16E8.05c;SPAC20H4.11c;SPAP27G11.08c;SPAC869.04;SPBC8D2.19;SPAPB24D3.07c;SPAPB8E5.05;SPBC119.04;SPCC663.06c;SPBC1347.03;
Phenotypes (FYPO)	FYPO:0000268;	sensitive to UV during vegetative growth	Underrepresented	0.2710027100271 (2/738)	2.5553176302641 (179/7005)	-4.71315	1.93577e-05	SPCC417.02;SPAC1556.06;
Phenotypes (FYPO)	FYPO:0000082;	decreased cell population growth at high temperature	Underrepresented	0.5420054200542 (4/738)	3.09778729478944 (217/7005)	-4.68477	2.06646e-05	SPBC16D10.08c;SPSNRNA.01;SPAP8A3.04c;SPSNRNA.04;
Phenotypes (FYPO)	FYPO:0001076;	normal level of substance in cell	Underrepresented	2.1680216802168 (16/738)	5.7673090649536 (404/7005)	-4.60039	2.50963e-05	SPAC25G10.04c;SPAC14C4.03;SPCC965.07c;SPAC343.07;SPCC417.02;SPAC1556.06;SPCC663.14c;SPBC32H8.11;SPNCRNA.103;SPBC1718.02;SPCC584.02;SPCC757.07c;SPBC119.04;SPBC29A10.14;SPSNRNA.04;SPAC13G7.02c;
Phenotypes (FYPO)	FYPO:0001575;	abolished vegetative cell population growth	Underrepresented	0.2710027100271 (2/738)	2.46966452533904 (173/7005)	-4.36498	4.31534e-05	SPAC14C4.03;SPBC1198.14c;
Phenotypes (FYPO)	FYPO:0000826;	decreased RNA level	Underrepresented	1.0840108401084 (8/738)	3.98286937901499 (279/7005)	-4.32893	4.68892e-05	SPSNRNA.02;SPBC14C8.05c;SPBC32H8.11;SPNCRNA.103;SPCC584.02;SPBC1105.14;SPCC70.12c;SPBC119.04;
Phenotypes (FYPO)	FYPO:0004996;	abnormal protein localization to chromosome	Underrepresented	0.677506775067751 (5/738)	3.24054246966453 (227/7005)	-4.23794	5.7818e-05	SPAC15E1.07c;SPAC25G10.04c;SPAC14C4.03;SPBC1718.02;SPBC29A10.14;
Phenotypes (FYPO)	FYPO:0000859;	normal metabolic process during vegetative growth	Underrepresented	1.49051490514905 (11/738)	4.58244111349036 (321/7005)	-4.23773	5.78461e-05	SPSNRNA.02;SPAC25G10.04c;SPAC14C4.03;SPBC31F10.08;SPSNRNA.01;SPBC32H8.11;SPBC1711.14;SPNCRNA.103;SPBC1198.12;SPSNRNA.04;SPBC1347.03;
Phenotypes (FYPO)	FYPO:0000407;	abnormally arrested cell cycle progression	Underrepresented	0.40650406504065 (3/738)	2.66952177016417 (187/7005)	-4.19823	6.33528e-05	SPBC21C3.18;SPBC32H8.11;SPBC119.04;
Phenotypes (FYPO)	FYPO:0002496;	normal metabolic process	Underrepresented	1.76151761517615 (13/738)	5.02498215560314 (352/7005)	-4.19823	6.33528e-05	SPSNRNA.02;SPAC25G10.04c;SPAC14C4.03;SPBC31F10.08;SPAC8E11.03c;SPSNRNA.01;SPBC32H8.11;SPBC1711.14;SPNCRNA.103;SPBC1198.12;SPBC29A10.14;SPSNRNA.04;SPBC1347.03;
Phenotypes (FYPO)	FYPO:0003625;	abnormal microtubule cytoskeleton morphology during mitotic interphase	Underrepresented	0.5420054200542 (4/738)	2.96930763740186 (208/7005)	-4.19593	6.36892e-05	SPAC343.20;SPAC15E1.02c;SPAC5H10.04;SPAC13G7.02c;
Phenotypes (FYPO)	FYPO:0004295;	multiseptate cell	Underrepresented	1.3550135501355 (10/738)	4.33975731620271 (304/7005)	-4.11511	7.67172e-05	SPACUNK4.17;SPBC1685.06;SPAC25G10.04c;SPAC31G5.10;SPCPB1C11.02;SPAC20G4.03c;SPAC24C9.15c;SPAC30D11.02c;SPCC1235.13;SPBC1347.03;
Phenotypes (FYPO)	FYPO:0002019;	elongated telomeres during vegetative growth	Underrepresented	0.40650406504065 (3/738)	2.62669521770164 (184/7005)	-4.03196	9.29055e-05	SPBC14C8.05c;SPAC15E1.02c;SPCC757.02c;
Phenotypes (FYPO)	FYPO:0000301;	mating phenotype	Underrepresented	3.2520325203252 (24/738)	6.98072805139186 (489/7005)	-3.87773	0.000132515	SPACUNK4.17;SPAC25G10.04c;SPCC1795.06;SPBC21C3.18;SPBC56F2.03;SPAC513.02;SPAC139.05;SPNCRNA.103;SPAC27D7.13c;SPAC222.15;SPBC11C11.06c;SPAC16E8.05c;SPAC20H4.11c;SPAP27G11.08c;SPBC1198.12;SPAC869.04;SPBC365.12c;SPBC8D2.19;SPAPB24D3.07c;SPAPB8E5.05;SPBC119.04;SPAC1610.03c;SPCC663.06c;SPBC1347.03;
Phenotypes (FYPO)	FYPO:0001510;	viable vegetative cell, abnormal cell shape, normal cell size	Underrepresented	0.677506775067751 (5/738)	3.06923625981442 (215/7005)	-3.785	0.000164059	SPAC6B12.03c;SPCC417.02;SPAC20H4.11c;SPCC757.07c;SPCC663.06c;
Phenotypes (FYPO)	FYPO:0001645;	decreased protein-protein interaction	Underrepresented	0.40650406504065 (3/738)	2.52676659528908 (177/7005)	-3.70054	0.00019928	SPAC27D7.13c;SPAP8A3.04c;SPSNRNA.04;
Phenotypes (FYPO)	FYPO:0000251;	decreased cell population growth on galactose carbon source	Underrepresented	0.677506775067751 (5/738)	2.96930763740186 (208/7005)	-3.64943	0.000224164	SPBC1289.14;SPBC56F2.03;SPAC5H10.04;SPAC6C3.05;SPAC1610.03c;
Phenotypes (FYPO)	FYPO:0001336;	transport phenotype during vegetative growth	Underrepresented	0.677506775067751 (5/738)	2.92648108493933 (205/7005)	-3.4971	0.000318344	SPBC32H8.11;SPAC222.15;SPBC3E7.02c;SPAC1610.03c;SPBC839.06;
Phenotypes (FYPO)	FYPO:0000087;	sensitive to hydrogen peroxide	Underrepresented	0.40650406504065 (3/738)	2.41256245538901 (169/7005)	-3.38513	0.000411974	SPAC14C4.03;SPCC757.07c;SPCC70.12c;
Phenotypes (FYPO)	FYPO:0005973;	abnormal transport during vegetative growth	Underrepresented	0.2710027100271 (2/738)	2.04139900071378 (143/7005)	-3.23536	0.000581627	SPBC3E7.02c;SPBC839.06;
Phenotypes (FYPO)	FYPO:0000624;	abnormal negative regulation of transcription during vegetative growth	Underrepresented	0.2710027100271 (2/738)	2.02712348322627 (142/7005)	-3.05962	0.000871725	SPBC16D10.08c;SPSNRNA.04;
Phenotypes (FYPO)	FYPO:0001178;	loss of viability upon nitrogen starvation	Underrepresented	0.2710027100271 (2/738)	2.02712348322627 (142/7005)	-3.05962	0.000871725	SPCC663.14c;SPBC3E7.02c;
Phenotypes (FYPO)	FYPO:0000664;	abolished catalytic activity	Underrepresented	0.2710027100271 (2/738)	1.97002141327623 (138/7005)	-2.89833	0.00126377	SPAC14C4.03;SPCC757.07c;
Phenotypes (FYPO)	FYPO:0000051;	abnormal meiosis	Underrepresented	4.0650406504065 (30/738)	7.58029978586724 (531/7005)	-2.8556	0.00139445	SPAC29E6.07;SPAC15E1.07c;SPAC25G10.04c;SPAC6B12.16;SPAC14C4.03;SPBC31F10.08;SPBC16D10.08c;SPBC14C8.05c;SPBC21C3.18;SPAPB1A11.03;SPAC22H10.13;SPBC32H8.11;SPBC27.03;SPNCRNA.103;SPBPB21E7.01c;SPBC1718.02;SPAC27D7.13c;SPCC584.02;SPAC343.20;SPAC222.15;SPAC1786.04;SPAC16E8.05c;SPAC1002.20;SPAC1F8.02c;SPBC1198.12;SPCC16A11.15c;SPBC119.04;SPBC29A10.14;SPBC1347.03;SPAC18G6.09c;
Phenotypes (FYPO)	FYPO:0000290;	transcription phenotype during vegetative growth	Underrepresented	0.5420054200542 (4/738)	2.45538900785153 (172/7005)	-2.81455	0.00153268	SPBC354.12;SPAC6G10.06;SPNCRNA.103;SPAC1F8.02c;
Phenotypes (FYPO)	FYPO:0000292;	nucleic acid metabolism phenotype	Underrepresented	3.5230352303523 (26/738)	6.83797287651677 (479/7005)	-2.79333	0.00160944	SPSNRNA.02;SPAC15E1.07c;SPBC354.12;SPAC25G10.04c;SPSNORNA.46;SPAC14C4.03;SPBC31F10.08;SPAC8E11.03c;SPAC6G10.06;SPSNRNA.01;SPSNORNA.44;SPBC32H8.11;SPBC1711.14;SPSNORNA.39;SPNCRNA.103;SPBC1718.02;SPAC27D7.13c;SPAC222.15;SPAC1F8.02c;SPSNORNA.40;SPAPB8E5.05;SPSNRNA.03;SPBC119.04;SPAC1610.03c;SPBC29A10.14;SPSNRNA.04;
Phenotypes (FYPO)	FYPO:0000149;	transport phenotype	Underrepresented	1.0840108401084 (8/738)	3.32619557458958 (233/7005)	-2.77914	0.00166289	SPBC32H8.11;SPAC27D7.13c;SPAC222.15;SPCC11E10.03;SPBC3E7.02c;SPAC1610.03c;SPBC839.06;SPBC29A10.14;
Phenotypes (FYPO)	FYPO:0004064;	abnormal transcription during vegetative growth	Underrepresented	0.40650406504065 (3/738)	2.16987865810136 (152/7005)	-2.77148	0.00169245	SPBC354.12;SPAC6G10.06;SPAC1F8.02c;
Phenotypes (FYPO)	FYPO:0002735;	abnormal cell cycle phase	Underrepresented	0.813008130081301 (6/738)	2.85510349750178 (200/7005)	-2.70211	0.00198557	SPCC1795.06;SPBC21C3.18;SPAC222.15;SPBC1198.12;SPAP8A3.04c;SPBC29A10.14;
Phenotypes (FYPO)	FYPO:0001327;	increased protein level during vegetative growth	Underrepresented	0.2710027100271 (2/738)	1.85581727337616 (130/7005)	-2.58361	0.00260847	SPBC16D10.08c;SPAC13G7.02c;
Phenotypes (FYPO)	FYPO:0001098;	sensitive to 4-nitroquinoline N-oxide	Underrepresented	0.5420054200542 (4/738)	2.34118486795146 (164/7005)	-2.51919	0.00302562	SPAPB1A11.01;SPBC1289.14;SPCC417.02;SPBC21C3.18;
Phenotypes (FYPO)	FYPO:0001346;	DNA metabolism phenotype during vegetative growth	Underrepresented	0.5420054200542 (4/738)	2.35546038543897 (165/7005)	-2.51007	0.00308982	SPAC25G10.04c;SPAC8E11.03c;SPAC222.15;SPBC29A10.14;
Phenotypes (FYPO)	FYPO:0000574;	abnormal gene silencing	Underrepresented	0.2710027100271 (2/738)	1.77016416845111 (124/7005)	-2.43439	0.00367799	SPBC16D10.08c;SPSNRNA.04;
Phenotypes (FYPO)	FYPO:0000662;	increased catalytic activity	Underrepresented	0.2710027100271 (2/738)	1.78443968593862 (125/7005)	-2.43412	0.0036803	SPCC965.07c;SPAC869.07c;
Phenotypes (FYPO)	FYPO:0000837;	cell cycle arrest in mitotic interphase	Underrepresented	0.2710027100271 (2/738)	1.81299072091363 (127/7005)	-2.41463	0.0038492	SPBC2F12.09c;SPBC32H8.11;
Phenotypes (FYPO)	FYPO:0000840;	normal RNA level	Underrepresented	0.948509485094851 (7/738)	2.98358315488936 (209/7005)	-2.37601	0.00420719	SPAC343.07;SPCC417.02;SPBC32H8.11;SPNCRNA.103;SPCC584.02;SPBC119.04;SPSNRNA.04;
Phenotypes (FYPO)	FYPO:0000679;	developmental process phenotype	Underrepresented	5.55555555555556 (41/738)	9.07922912205568 (636/7005)	-2.30427	0.00496285	SPAC29E6.07;SPAC15E1.07c;SPBC1685.06;SPBPB2B2.07c;SPBC1861.06c;SPBC2F12.09c;SPAC22F3.04;SPBC28E12.02;SPAC31G5.10;SPCC188.12;SPAC6C3.03c;SPAC6C3.07;SPAC343.07;SPAC8E11.03c;SPBC21C3.18;SPAC22H10.13;SPBC1685.14c;SPCC663.14c;SPBC32H8.11;SPAC869.08;SPBC56F2.03;SPAC56F8.12;SPAPB1A11.02;SPAC139.05;SPCC417.06c;SPNCRNA.103;SPBC1718.02;SPAC27D7.13c;SPCC584.02;SPAC222.15;SPBC11C11.06c;SPBC32H8.06;SPCC11E10.…
Phenotypes (FYPO)	FYPO:0000144;	abnormal chromatin silencing	Underrepresented	0.2710027100271 (2/738)	1.7558886509636 (123/7005)	-2.25785	0.00552264	SPBC16D10.08c;SPSNRNA.04;
Phenotypes (FYPO)	FYPO:0004083;	normal protein level	Underrepresented	0.677506775067751 (5/738)	2.44111349036403 (171/7005)	-2.16777	0.00679557	SPAC25G10.04c;SPAC14C4.03;SPBC1718.02;SPBC29A10.14;SPAC13G7.02c;
Phenotypes (FYPO)	FYPO:0001317;	normal RNA level during vegetative growth	Underrepresented	0.677506775067751 (5/738)	2.45538900785153 (172/7005)	-2.15849	0.00694244	SPCC417.02;SPBC32H8.11;SPNCRNA.103;SPBC119.04;SPSNRNA.04;
Phenotypes (FYPO)	FYPO:0000244;	loss of viability upon nutrient depletion	Underrepresented	0.5420054200542 (4/738)	2.15560314061385 (151/7005)	-2.08299	0.00826058	SPCC663.14c;SPAC5H10.02c;SPAC1F7.06;SPBC3E7.02c;
Phenotypes (FYPO)	FYPO:0004847;	transcription phenotype	Underrepresented	0.813008130081301 (6/738)	2.59814418272662 (182/7005)	-1.99127	0.010203	SPBC354.12;SPAC6G10.06;SPBC32H8.11;SPNCRNA.103;SPAC1F8.02c;SPAPB8E5.05;
Phenotypes (FYPO)	FYPO:0002488;	cell lysis	Underrepresented	0.40650406504065 (3/738)	1.82726623840114 (128/7005)	-1.85711	0.0138961	SPAC4F10.17;SPBC32H8.11;SPBC21C3.19;
Phenotypes (FYPO)	FYPO:0004750;	elongated septated vegetative cell	Underrepresented	0.40650406504065 (3/738)	1.85581727337616 (130/7005)	-1.8478	0.014197	SPBC2F12.09c;SPCC417.02;SPSNRNA.04;
Phenotypes (FYPO)	FYPO:0000080;	decreased cell population growth at low temperature	Underrepresented	0.2710027100271 (2/738)	1.55603140613847 (109/7005)	-1.80616	0.0156258	SPSNRNA.01;SPAC18G6.09c;
Phenotypes (FYPO)	FYPO:0001381;	abnormal protein kinase activity	Underrepresented	0.2710027100271 (2/738)	1.57030692362598 (110/7005)	-1.80325	0.0157307	SPAC14C4.03;SPBC119.04;
Phenotypes (FYPO)	FYPO:0001457;	sensitive to tunicamycin	Underrepresented	0.2710027100271 (2/738)	1.58458244111349 (111/7005)	-1.7976	0.0159368	SPAC10F6.15;SPAC16E8.05c;
Phenotypes (FYPO)	FYPO:0001840;	increased minichromosome loss during vegetative growth	Underrepresented	0.2710027100271 (2/738)	1.58458244111349 (111/7005)	-1.7976	0.0159368	SPBC29A10.14;SPAC18G6.09c;
Phenotypes (FYPO)	FYPO:0001859;	increased minichromosome loss	Underrepresented	0.2710027100271 (2/738)	1.58458244111349 (111/7005)	-1.7976	0.0159368	SPBC29A10.14;SPAC18G6.09c;
Phenotypes (FYPO)	FYPO:0005502;	abnormal transcription	Underrepresented	0.677506775067751 (5/738)	2.28408279800143 (160/7005)	-1.74213	0.0181081	SPBC354.12;SPAC6G10.06;SPBC32H8.11;SPAC1F8.02c;SPAPB8E5.05;
Phenotypes (FYPO)	FYPO:0001720;	abnormal transport	Underrepresented	0.813008130081301 (6/738)	2.48394004282655 (174/7005)	-1.72621	0.018784	SPBC32H8.11;SPAC27D7.13c;SPCC11E10.03;SPBC3E7.02c;SPBC839.06;SPBC29A10.14;
Phenotypes (FYPO)	FYPO:0000647;	vegetative cell lysis	Underrepresented	0.2710027100271 (2/738)	1.51320485367595 (106/7005)	-1.65562	0.0220993	SPBC32H8.11;SPBC21C3.19;
Phenotypes (FYPO)	FYPO:0000909;	abnormal protein localization to linear element	Enriched	0.5420054200542 (4/738)	0.0856531049250535 (6/7005)	-1.54453	0.0285412	SPAC25G10.04c;SPAC14C4.03;SPBC1718.02;SPBC29A10.14;
Phenotypes (FYPO)	FYPO:0002957;	abnormal protein localization to nucleus during meiosis	Enriched	0.5420054200542 (4/738)	0.0856531049250535 (6/7005)	-1.54453	0.0285412	SPAC25G10.04c;SPAC14C4.03;SPBC1718.02;SPBC29A10.14;
Phenotypes (FYPO)	FYPO:0004805;	abnormal cell wall organization	Underrepresented	2.03252032520325 (15/738)	4.12562455389008 (289/7005)	-1.52389	0.0299299	SPACUNK4.17;SPAC25G10.04c;SPBC21C3.18;SPBC56F2.03;SPAC513.02;SPAC139.05;SPAC222.15;SPAC16E8.05c;SPAP27G11.08c;SPAC869.04;SPBC8D2.19;SPAPB24D3.07c;SPAPB8E5.05;SPCC663.06c;SPBC1347.03;
Phenotypes (FYPO)	FYPO:0004997;	normal protein localization to chromosome	Underrepresented	0.5420054200542 (4/738)	1.94147037830121 (136/7005)	-1.51789	0.0303464	SPAC25G10.04c;SPAC14C4.03;SPNCRNA.103;SPBC29A10.14;
Phenotypes (FYPO)	FYPO:0000645;	small vegetative cell	Underrepresented	0.2710027100271 (2/738)	1.4418272662384 (101/7005)	-1.50846	0.031013	SPBC32H8.11;SPAP8A3.04c;
Phenotypes (FYPO)	FYPO:0003024;	abnormal homologous chromosome pairing	Enriched	0.677506775067751 (5/738)	0.142755174875089 (10/7005)	-1.43141	0.0370328	SPAC25G10.04c;SPAC14C4.03;SPNCRNA.103;SPBC1718.02;SPBC29A10.14;
Phenotypes (FYPO)	FYPO:0004585;	abnormal linear element morphology	Enriched	0.677506775067751 (5/738)	0.142755174875089 (10/7005)	-1.43141	0.0370328	SPAC25G10.04c;SPAC14C4.03;SPBC1718.02;SPAC222.15;SPBC29A10.14;
Phenotypes (FYPO)	FYPO:0001701;	sensitive to bortezomib	Underrepresented	1.76151761517615 (13/738)	3.64025695931478 (255/7005)	-1.35855	0.0437971	SPAC29E6.07;SPBC6B1.03c;SPAC3G6.07;SPBC14C8.05c;SPCC417.02;SPCC1281.04;SPAC167.06c;SPBC23G7.13c;SPAC750.01;SPBC1711.14;SPAC1006.01;SPAC4H3.03c;SPAC22A12.17c;
Phenotypes (FYPO)	FYPO:0000294;	RNA metabolism phenotype	Underrepresented	2.03252032520325 (15/738)	4.01142041399001 (281/7005)	-1.31667	0.0482316	SPSNRNA.02;SPBC354.12;SPSNORNA.46;SPAC6G10.06;SPSNRNA.01;SPSNORNA.44;SPBC32H8.11;SPSNORNA.39;SPNCRNA.103;SPAC1F8.02c;SPSNORNA.40;SPAPB8E5.05;SPSNRNA.03;SPAC1610.03c;SPSNRNA.04;
Phenotypic Profiles		Caffeine sensitive mutants	Underrepresented	0.5420054200542 (4/738)	2.04139900071378 (143/7005)	-1.7976	0.0159368	SPAC1F8.04c;SPBC1921.04c;SPBPB2B2.14c;SPBC29A10.14;
Phenotypic Profiles		Slowly proliferating mutants	Underrepresented	1.3550135501355 (10/738)	3.29764453961456 (231/7005)	-1.7358	0.0183739	SPAC22F3.02;SPCC663.08c;SPCC1795.06;SPAPB1A11.03;SPCC737.04;SPCC417.06c;SPAC22G7.11c;SPCC16A11.15c;SPAC22A12.17c;SPCC1739.08c;
Protein Domains (Pfam)	PF08594;	Uncharacterised protein family (UPF0300)	Enriched	0.677506775067751 (5/738)	0.0856531049250535 (6/7005)	-2.82143	0.00150858	SPAC10F6.15;SPBC1861.06c;SPAC4G9.07;SPCC1259.14c;SPCC737.04;
Protein Features		Homo sapiens orthologs	Underrepresented	7.04607046070461 (52/738)	50.406852248394 (3531/7005)	-154.824	1.4982e-155	SPACUNK4.17;SPAC6B12.03c;SPAC15E1.07c;SPBC354.12;SPBC1685.06;SPMIT.01;SPBC16D10.08c;SPCC965.07c;SPAC22F3.04;SPBC1289.14;SPCC777.04;SPAC31G5.10;SPAC869.07c;SPCPB1C11.02;SPAC8E11.03c;SPBC21C3.18;SPAPB1A11.03;SPBC725.06c;SPAC20G4.03c;SPAC869.08;SPCC1281.04;SPBC56F2.03;SPAC4H3.08;SPAPB1A11.02;SPBC16E9.17c;SPAC139.05;SPCC417.06c;SPBPB21E7.01c;SPAC750.08c;SPAP7G5.06;SPBC1718.02;SPAC27D7.13c;SPAC222.15;…
Protein Features		S.cerevisiae orthologs	Underrepresented	12.4661246612466 (92/738)	56.3311920057102 (3946/7005)	-147.817	1.52237e-148	SPAC6B12.03c;SPBPB2B2.18;SPAC15E1.07c;SPBC6B1.03c;SPBC354.12;SPAC25G10.04c;SPAC4F10.17;SPAC22F8.05;SPAC6B12.16;SPCC4G3.03;SPCC663.08c;SPAC14C4.03;SPMIT.01;SPBC16D10.08c;SPAC4G9.05;SPCC965.07c;SPAC22F3.04;SPMIT.03;SPBC28E12.02;SPCC777.04;SPAC31G5.10;SPCC188.12;SPBC725.03;SPBC14C8.05c;SPAC869.07c;SPCC417.02;SPCPB1C11.02;SPAC8E11.03c;SPBC21C3.18;SPBC2G2.17c;SPAC6G10.06;SPAPB1A11.03;SPBC1685.14c;SPMI…
Protein Features		Molecular weight (kDa)	Lower	39.8089	52.9483	-5.31731	4.81603e-06	SPAC977.02;SPAC1F8.02c;SPAC22F3.02;SPAC22G7.11c;SPAC30D11.02c;SPAC56F8.12;SPAC57A10.04;SPAC5D6.10c;SPAC167.08;SPAC343.07;SPAC1002.20;SPAC1002.19;SPAC9G1.14;SPAC20H4.11c;SPAC4G9.05;SPAC6C3.03c;SPAC6C3.05;SPAC6C3.07;SPAC2E1P3.02c;SPAPB1A11.01;SPAC31G5.10;SPAC3G9.11c;SPAP7G5.06;SPAC19G12.09;SPAC25G10.04c;SPAC22F8.05;SPAC20G4.03c;SPAPB8E5.05;SPAPB8E5.10;SPAC1006.01;SPAC19D5.09c;SPAC14C4.03;SPAC3G6.07…
Protein Features		Number of amino acids	Lower	352.613	469.466	-5.31343	4.85923e-06	SPAC977.02;SPAC1F8.02c;SPAC22F3.02;SPAC22G7.11c;SPAC30D11.02c;SPAC56F8.12;SPAC57A10.04;SPAC5D6.10c;SPAC167.08;SPAC343.07;SPAC1002.20;SPAC1002.19;SPAC9G1.14;SPAC20H4.11c;SPAC4G9.05;SPAC6C3.03c;SPAC6C3.05;SPAC6C3.07;SPAC2E1P3.02c;SPAPB1A11.01;SPAC31G5.10;SPAC3G9.11c;SPAP7G5.06;SPAC19G12.09;SPAC25G10.04c;SPAC22F8.05;SPAC20G4.03c;SPAPB8E5.05;SPAPB8E5.10;SPAC1006.01;SPAC19D5.09c;SPAC14C4.03;SPAC3G6.07…
Protein Features		Arginine	Lower	0.0445679	0.0510521	-3.94253	0.000114149	SPAC977.02;SPAC1F8.02c;SPAC22F3.02;SPAC22G7.11c;SPAC30D11.02c;SPAC56F8.12;SPAC57A10.04;SPAC5D6.10c;SPAC167.08;SPAC343.07;SPAC1002.20;SPAC1002.19;SPAC9G1.14;SPAC20H4.11c;SPAC4G9.05;SPAC6C3.03c;SPAC6C3.05;SPAC6C3.07;SPAC2E1P3.02c;SPAPB1A11.01;SPAC31G5.10;SPAC3G9.11c;SPAP7G5.06;SPAC19G12.09;SPAC25G10.04c;SPAC22F8.05;SPAC20G4.03c;SPAPB8E5.05;SPAPB8E5.10;SPAC1006.01;SPAC19D5.09c;SPAC14C4.03;SPAC3G6.07…
Protein Features		Protein Half Life (minutes)	Lower	520.774	815.214	-3.05878	0.000873415	SPAC1002.19;SPAC3G9.11c;SPAC19G12.09;SPAC22F8.05;SPAC1006.01;SPAC167.06c;SPAC18G6.09c;SPACUNK4.17;SPAC513.02;SPAP8A3.04c;SPAPB24D3.07c;SPAC27D7.09c;SPAC13G7.02c;SPAC23H3.15c;SPBC16D10.08c;SPBPB2B2.08;SPBC1685.14c;SPBC354.12;SPBC16E9.16c;SPBC3E7.02c;SPBC21C3.19;SPBC56F2.06;SPBC23G7.10c;SPBC365.12c;SPBC11C11.06c;SPBC19C7.04c;SPBC56F2.15;SPBC725.03;SPCC757.07c;SPCC1393.12;SPCPB16A4.07;SPCC338.12;SPC…
Protein Features		Protein copies per quiescent cell	Higher	17771	11339	-2.17179	0.00673301	SPAC1002.19;SPAC20H4.11c;SPAC3G9.11c;SPAP7G5.06;SPAC19G12.09;SPAC22F8.05;SPAC1006.01;SPAC1F8.04c;SPAC22F3.04;SPAC167.06c;SPAC18G6.09c;SPACUNK4.17;SPAC513.02;SPAC15E1.02c;SPAP8A3.04c;SPAC869.09;SPAC750.01;SPAC23C11.06c;SPAC22H10.13;SPAC4H3.03c;SPAC27D7.09c;SPAC637.03;SPAC29A4.12c;SPAC869.04;SPAC13G7.02c;SPAC19A8.16;SPAC23H3.15c;SPAPB1A11.03;SPNCRNA.991;SPAC4F10.17;SPAC869.07c;SPAC869.03c;SPBC16D10…
Protein Features		Aspartic acid	Lower	0.0476826	0.0519215	-2.01435	0.00967495	SPAC977.02;SPAC1F8.02c;SPAC22F3.02;SPAC22G7.11c;SPAC30D11.02c;SPAC56F8.12;SPAC57A10.04;SPAC5D6.10c;SPAC167.08;SPAC343.07;SPAC1002.20;SPAC1002.19;SPAC9G1.14;SPAC20H4.11c;SPAC4G9.05;SPAC6C3.03c;SPAC6C3.05;SPAC6C3.07;SPAC2E1P3.02c;SPAPB1A11.01;SPAC31G5.10;SPAC3G9.11c;SPAP7G5.06;SPAC19G12.09;SPAC25G10.04c;SPAC22F8.05;SPAC20G4.03c;SPAPB8E5.05;SPAPB8E5.10;SPAC1006.01;SPAC19D5.09c;SPAC14C4.03;SPAC3G6.07…
Protein Features		Leucine	Lower	0.0907716	0.0969314	-1.71719	0.0191782	SPAC977.02;SPAC1F8.02c;SPAC22F3.02;SPAC22G7.11c;SPAC30D11.02c;SPAC56F8.12;SPAC57A10.04;SPAC5D6.10c;SPAC167.08;SPAC343.07;SPAC1002.20;SPAC1002.19;SPAC9G1.14;SPAC20H4.11c;SPAC4G9.05;SPAC6C3.03c;SPAC6C3.05;SPAC6C3.07;SPAC2E1P3.02c;SPAPB1A11.01;SPAC31G5.10;SPAC3G9.11c;SPAP7G5.06;SPAC19G12.09;SPAC25G10.04c;SPAC22F8.05;SPAC20G4.03c;SPAPB8E5.05;SPAPB8E5.10;SPAC1006.01;SPAC19D5.09c;SPAC14C4.03;SPAC3G6.07…
Protein Features		Phenylalanine	Higher	0.0514256	0.0458924	-1.67816	0.0209816	SPAC977.02;SPAC1F8.02c;SPAC22F3.02;SPAC22G7.11c;SPAC30D11.02c;SPAC56F8.12;SPAC57A10.04;SPAC5D6.10c;SPAC167.08;SPAC343.07;SPAC1002.20;SPAC1002.19;SPAC9G1.14;SPAC20H4.11c;SPAC4G9.05;SPAC6C3.03c;SPAC6C3.05;SPAC6C3.07;SPAC2E1P3.02c;SPAPB1A11.01;SPAC31G5.10;SPAC3G9.11c;SPAP7G5.06;SPAC19G12.09;SPAC25G10.04c;SPAC22F8.05;SPAC20G4.03c;SPAPB8E5.05;SPAPB8E5.10;SPAC1006.01;SPAC19D5.09c;SPAC14C4.03;SPAC3G6.07…
Transcript Features		ncRNA	Enriched	64.0921409214092 (473/738)	21.8843683083512 (1533/7005)	-150.459	3.47453e-151	SPNCRNA.173;SPNCRNA.1033;SPNCRNA.485;SPNCRNA.1633;SPNCRNA.673;SPNCRNA.1026;SPNCRNA.497;SPNCRNA.1367;SPNCRNA.816;SPNCRNA.15;SPNCRNA.1399;SPNCRNA.734;SPNCRNA.1638;SPNCRNA.318;SPNCRNA.821;SPNCRNA.901;SPNCRNA.1107;SPNCRNA.921;SPNCRNA.704;SPNCRNA.1082;SPNCRNA.1582;SPNCRNA.1126;SPNCRNA.1179;SPNCRNA.1273;SPNCRNA.784;SPNCRNA.1217;SPNCRNA.1462;SPNCRNA.168;SPNCRNA.1472;SPNCRNA.1145;SPNCRNA.986;SPNCRNA.190;…
Transcript Features		mRNA copies per proliferating cell	Higher	433.803	100.131	-144.677	2.10526e-145	SPAC977.02;SPAC1F8.02c;SPNCRNA.147;SPNCRNA.618;SPNCRNA.144;SPSNORNA.29;SPSNORNA.01;SPNCRNA.654;SPNCRNA.47;SPAC22F3.02;SPAC22G7.11c;SPNCRNA.691;SPSNRNA.02;SPNCRNA.702;SPAC30D11.02c;SPNCRNA.713;SPAC56F8.12;SPNCRNA.717;SPNCRNA.727;SPNCRNA.729;SPAC57A10.04;SPNCRNA.741;SPAC167.08;SPNCRNA.747;SPAC343.07;SPNCRNA.757;SPAC1002.19;SPNCRNA.784;SPAC20H4.11c;SPNCRNA.801;SPAC4G9.05;SPNCRNA.190;SPAC6C3.03c;SPAC…
Transcript Features		protein coding	Underrepresented	30.4878048780488 (225/738)	73.3190578158458 (5136/7005)	-144.635	2.31811e-145	SPAC186.07c;SPCC70.04c;SPACUNK4.17;SPAC1687.23c;SPAC6B12.03c;SPAC27E2.12;SPAPB8E5.10;SPAC22F3.02;SPBPB2B2.18;SPAC29E6.07;SPAC15E1.07c;SPAC10F6.15;SPCC338.18;SPBC6B1.03c;SPBC354.12;SPBC1685.06;SPBPB2B2.07c;SPAC23H4.05c;SPAC4F8.08;SPAC25G10.04c;SPBPB21E7.10;SPAC4F10.17;SPBC1348.07;SPBPB2B2.17c;SPBC1861.06c;SPAC22F8.05;SPAC6B12.16;SPAC29A4.12c;SPCC663.08c;SPCC4G3.03;SPBC2F12.09c;SPBC24C6.09c;SPAC14C…
Transcript Features		mRNA copies per quiescent cell	Higher	42.9102	13.0332	-103.411	3.87808e-104	SPNCRNA.618;SPNCRNA.144;SPSNORNA.29;SPSNORNA.01;SPNCRNA.05;SPNCRNA.654;SPNCRNA.47;SPAC22F3.02;SPAC22G7.11c;SPSNRNA.02;SPNCRNA.702;SPAC30D11.02c;SPNCRNA.713;SPAC56F8.12;SPNCRNA.717;SPNCRNA.727;SPNCRNA.729;SPAC57A10.04;SPNCRNA.741;SPAC167.08;SPNCRNA.747;SPAC343.07;SPNCRNA.757;SPAC1002.20;SPAC1002.19;SPNCRNA.780;SPNCRNA.784;SPNCRNA.788;SPAC20H4.11c;SPNCRNA.801;SPAC4G9.05;SPNCRNA.190;SPAC6C3.03c;SPAC…
Transcript Features		mRNA level (WT)	Lower	806.579	2863.97	-46.2063	6.21875e-47	SPAC22F3.02;SPAC22G7.11c;SPAC30D11.02c;SPAC343.07;SPAC1002.20;SPAC1002.19;SPAC20H4.11c;SPAC4G9.05;SPAC6C3.03c;SPAC6C3.05;SPAC6C3.07;SPAC2E1P3.02c;SPAPB1A11.01;SPAC31G5.10;SPAC3G9.11c;SPAP7G5.06;SPAC19G12.09;SPAC25G10.04c;SPAC22F8.05;SPAC20G4.03c;SPAPB8E5.05;SPAPB8E5.10;SPAC1006.01;SPAC3G6.07;SPAC186.02c;SPAC1F8.04c;SPAC5H10.04;SPAC22A12.17c;SPAC167.06c;SPAC18G6.09c;SPACUNK4.17;SPAC513.02;SPAC24C9…
Transcript Features		Annotated transcript length	Lower	1302.35	1925.18	-40.5853	2.59817e-41	SPAC977.02;SPAC1F8.02c;SPNCRNA.147;SPNCRNA.618;SPNCRNA.144;SPSNORNA.29;SPSNORNA.01;SPNCRNA.05;SPNCRNA.654;SPNCRNA.47;SPAC22F3.02;SPAC22G7.11c;SPNCRNA.691;SPSNRNA.02;SPNCRNA.702;SPAC30D11.02c;SPNCRNA.713;SPAC56F8.12;SPNCRNA.717;SPNCRNA.727;SPNCRNA.729;SPAC57A10.04;SPNCRNA.741;SPAC5D6.10c;SPAC167.08;SPNCRNA.747;SPAC343.07;SPNCRNA.757;SPAC1002.20;SPAC1002.19;SPNCRNA.780;SPNCRNA.784;SPAC9G1.14;SPNCRN…
Transcript Features		Top 20% longest transcripts	Underrepresented	6.50406504065041 (48/738)	20 (1401/7005)	-24.2826	5.21631e-25	SPNCRNA.1033;SPNCRNA.1026;SPAC22F3.02;SPNCRNA.1082;SPNCRNA.1126;SPNCRNA.1217;SPNCRNA.935;SPAC22F8.05;SPMIT.01;SPAC167.08;SPBC16D10.08c;SPAC4G9.05;SPCC1795.06;SPAC22F3.04;SPAPB1A11.01;SPBC354.11c;SPNCRNA.1362;SPNCRNA.934;SPNCRNA.1687;SPNCRNA.1491;SPBC1685.14c;SPNCRNA.1150;SPBC725.06c;SPAC20G4.03c;SPBC1E8.04;SPNCRNA.998;SPNCRNA.1558;SPNCRNA.1467;SPNCRNA.1451;SPAP7G5.06;SPBC1105.14;SPNCRNA.990;SPNCR…
Transcript Features		Relative Pol II occupancy	Lower	0.867437	1.3601	-23.922	1.19661e-24	SPAC977.02;SPAC1F8.02c;SPAC22F3.02;SPAC22G7.11c;SPAC30D11.02c;SPAC56F8.12;SPAC57A10.04;SPAC5D6.10c;SPAC343.07;SPAC1002.20;SPAC1002.19;SPAC20H4.11c;SPAC4G9.05;SPAC6C3.03c;SPAC6C3.05;SPAC2E1P3.02c;SPAPB1A11.01;SPAC31G5.10;SPAC3G9.11c;SPAP7G5.06;SPAC19G12.09;SPAC25G10.04c;SPAC22F8.05;SPAC20G4.03c;SPAPB8E5.05;SPAPB8E5.10;SPAC1006.01;SPAC14C4.03;SPAC3G6.07;SPAC186.02c;SPAC1F8.04c;SPAC5H10.04;SPAC22F3.…
Transcript Features		Top 20% shortest transcripts	Enriched	34.1463414634146 (252/738)	20 (1401/7005)	-19.1172	7.63503e-20	SPNCRNA.173;SPNCRNA.485;SPNCRNA.673;SPNCRNA.497;SPSNRNA.02;SPNCRNA.15;SPAC1687.23c;SPNCRNA.821;SPAC27E2.12;SPNCRNA.901;SPNCRNA.1107;SPAC29E6.07;SPAC15E1.07c;SPSNORNA.34;SPNCRNA.784;SPSNORNA.19;SPNCRNA.1472;SPBPB2B2.07c;SPRRNA.32;SPNCRNA.190;SPNCRNA.727;SPSNORNA.32;SPNCRNA.822;SPNCRNA.451;SPBPB21E7.10;SPSNORNA.46;SPNCRNA.643;SPNCRNA.620;SPBPB2B2.17c;SPNCRNA.570;SPNCRNA.567;SPNCRNA.1530;SPSNORNA.12…
Transcript Features		Top 10% longest transcripts	Underrepresented	2.57452574525745 (19/738)	9.99286224125625 (700/7005)	-13.6651	2.16244e-14	SPNCRNA.1217;SPMIT.01;SPAC167.08;SPCC1795.06;SPAC22F3.04;SPBC354.11c;SPNCRNA.1150;SPBC725.06c;SPBC1E8.04;SPNCRNA.1451;SPBC1105.14;SPNCRNA.609;SPNCRNA.1132;SPNCRNA.992;SPCC70.12c;SPAC22A12.17c;SPBC839.06;SPNCRNA.836;SPAC19D5.09c;
Transcript Features		snoRNA	Enriched	3.38753387533875 (25/738)	0.813704496788009 (57/7005)	-8.49739	3.18131e-09	SPSNORNA.34;SPSNORNA.19;SPSNORNA.32;SPSNORNA.46;SPSNORNA.12;SPSNORNA.05;SPSNRNA.07;SPSNORNA.54;SPSNORNA.17;SPSNORNA.44;SPSNORNA.26;SPSNORNA.01;SPSNORNA.16;SPNCRNA.499;SPSNORNA.39;SPSNORNA.31;SPSNORNA.15;SPSNORNA.29;SPSNORNA.22;SPSNORNA.13;SPSNORNA.33;SPSNORNA.40;SPSNORNA.24;SPSNRNA.03;SPSNORNA.21;
Transcript Features		Top 10% shortest transcripts	Enriched	15.3116531165312 (113/738)	9.99286224125625 (700/7005)	-4.47778	3.32828e-05	SPNCRNA.173;SPNCRNA.497;SPSNRNA.02;SPAC27E2.12;SPNCRNA.901;SPAC29E6.07;SPSNORNA.34;SPSNORNA.19;SPRRNA.32;SPSNORNA.32;SPNCRNA.822;SPNCRNA.451;SPSNORNA.46;SPBPB2B2.17c;SPSNORNA.12;SPNCRNA.1511;SPNCRNA.68;SPNCRNA.1221;SPNCRNA.215;SPSNRNA.06;SPNCRNA.242;SPNCRNA.491;SPRRNA.52;SPNCRNA.371;SPSNORNA.05;SPNCRNA.04;SPNCRNA.31;SPSNRNA.07;SPNCRNA.942;SPNCRNA.13;SPRRNA.51;SPSNORNA.54;SPNCRNA.163;SPRRNA.50;SPS…
Transcript Features		snRNA	Enriched	0.677506775067751 (5/738)	0.0713775874375446 (5/7005)	-3.54124	0.000287581	SPSNRNA.02;SPSNRNA.06;SPSNRNA.01;SPSNRNA.05;SPSNRNA.04;
Transcript Features		Ribosomal density (rb/kb)	Higher	7.30606	4.47006	-1.93244	0.0116832	SPAP7G5.06;SPAC19G12.09;SPAPB8E5.05;SPAC1006.01;SPAC18G6.09c;SPAC4F8.08;SPACUNK4.17;SPAC15E1.02c;SPAC26F1.11;SPAP8A3.04c;SPAC27D7.09c;SPAC637.03;SPAC750.08c;SPAPB17E12.09;SPAC13G7.02c;SPBC1105.14;SPBC16D10.08c;SPBC1685.14c;SPBC354.12;SPBC32H8.06;SPBC3H7.08c;SPBC3E7.02c;SPBPB2B2.07c;SPBC24C6.09c;SPBC11C11.06c;SPCC1393.12;SPCC1281.04;SPCC1020.01c;SPCC16A11.15c;SPCC663.08c;SPCC417.02;SPCC965.07c;SPC…
