# Supplementary material for: The inner nuclear membrane protein Lem2 coordinates RNA degradation at the nuclear periphery
Source: Nat Struct Mol Biol. 2022 Sep 19;29(9):910–21. doi: 10.1038/s41594-022-00831-6 (PMC9507967; doi:10.1038/s41594-022-00831-6)
Supplement: Supplementary file 5 — GO terms in top clusters containing upregulated transcripts in lem2∆, rrp6∆ and red1 mutants analyzed by AnGeLi [file 41594_2022_831_MOESM5_ESM.xlsx]

## Sheet: cluster 1
Category_Name	External_ID	GeneSet_Name	over_represented/under_represented	List_Frequency	Background_Frequency	Corrected_pvalue	lg pval	Genes_In_Common/Interacting_Gene_Pair
GO Biological Process	GO:1903046;	meiotic cell cycle process	Enriched	55.8139534883721 (24/43)	3.66588550385002 (219/5974)	1.00457e-20	-19.998	SPAC6G9.13c;SPCC11E10.03;SPBC2G2.09c;SPBC1718.02;SPBC577.05c;SPAC27D7.13c;SPAC458.04c;SPBC646.17c;SPBC216.02;SPBC32H8.11;SPCC188.12;SPAC222.15;SPBC119.14;SPBC1347.03;SPBC582.06c;SPBC1347.12;SPBC29A10.14;SPAC17A5.18c;SPAC14C4.03;SPCC1223.12c;SPBC29A10.02;SPAC13A11.03;SPAC25G10.04c;SPCC4E9.01c;
GO Biological Process	GO:0007126;	meiotic nuclear division	Enriched	53.4883720930233 (23/43)	3.46501506528289 (207/5974)	7.80948e-20	-19.1074	SPAC6G9.13c;SPCC11E10.03;SPBC1718.02;SPBC577.05c;SPAC27D7.13c;SPAC458.04c;SPBC646.17c;SPBC216.02;SPBC32H8.11;SPCC188.12;SPAC222.15;SPBC119.14;SPBC1347.03;SPBC582.06c;SPBC1347.12;SPBC29A10.14;SPAC17A5.18c;SPAC14C4.03;SPCC1223.12c;SPBC29A10.02;SPAC13A11.03;SPAC25G10.04c;SPCC4E9.01c;
GO Biological Process	GO:0051321;	meiotic cell cycle	Enriched	55.8139534883721 (24/43)	4.16806160026783 (249/5974)	1.46342e-19	-18.8346	SPAC6G9.13c;SPCC11E10.03;SPBC2G2.09c;SPBC1718.02;SPBC577.05c;SPAC27D7.13c;SPAC458.04c;SPBC646.17c;SPBC216.02;SPBC32H8.11;SPCC188.12;SPAC222.15;SPBC119.14;SPBC1347.03;SPBC582.06c;SPBC1347.12;SPBC29A10.14;SPAC17A5.18c;SPAC14C4.03;SPCC1223.12c;SPBC29A10.02;SPAC13A11.03;SPAC25G10.04c;SPCC4E9.01c;
GO Biological Process	GO:0000003;	reproduction	Enriched	58.1395348837209 (25/43)	5.67458988952126 (339/5974)	5.22574e-18	-17.2819	SPAC6G9.13c;SPCC11E10.03;SPBC2G2.09c;SPBC1718.02;SPBC577.05c;SPAC27D7.13c;SPAC458.04c;SPBC646.17c;SPBC216.02;SPBC32H8.11;SPCC188.12;SPAC222.15;SPBC119.14;SPAC23C4.07;SPBC1347.03;SPBC582.06c;SPBC1347.12;SPBC29A10.14;SPAC17A5.18c;SPAC14C4.03;SPCC1223.12c;SPBC29A10.02;SPAC13A11.03;SPAC25G10.04c;SPCC4E9.01c;
GO Biological Process	GO:0000280;	nuclear division	Enriched	53.4883720930233 (23/43)	6.16002678272514 (368/5974)	1.22067e-14	-13.9134	SPAC6G9.13c;SPCC11E10.03;SPBC1718.02;SPBC577.05c;SPAC27D7.13c;SPAC458.04c;SPBC646.17c;SPBC216.02;SPBC32H8.11;SPCC188.12;SPAC222.15;SPBC119.14;SPBC1347.03;SPBC582.06c;SPBC1347.12;SPBC29A10.14;SPAC17A5.18c;SPAC14C4.03;SPCC1223.12c;SPBC29A10.02;SPAC13A11.03;SPAC25G10.04c;SPCC4E9.01c;
GO Biological Process	GO:0048285;	organelle fission	Enriched	53.4883720930233 (23/43)	6.29394040843656 (376/5974)	1.81302e-14	-13.7416	SPAC6G9.13c;SPCC11E10.03;SPBC1718.02;SPBC577.05c;SPAC27D7.13c;SPAC458.04c;SPBC646.17c;SPBC216.02;SPBC32H8.11;SPCC188.12;SPAC222.15;SPBC119.14;SPBC1347.03;SPBC582.06c;SPBC1347.12;SPBC29A10.14;SPAC17A5.18c;SPAC14C4.03;SPCC1223.12c;SPBC29A10.02;SPAC13A11.03;SPAC25G10.04c;SPCC4E9.01c;
GO Biological Process	GO:0007127;	meiosis I	Enriched	34.8837209302326 (15/43)	1.70739872782056 (102/5974)	5.09103e-14	-13.2932	SPAC6G9.13c;SPBC1718.02;SPBC577.05c;SPAC27D7.13c;SPBC32H8.11;SPAC222.15;SPBC119.14;SPBC582.06c;SPBC29A10.14;SPAC14C4.03;SPAC17A5.18c;SPBC29A10.02;SPAC13A11.03;SPAC25G10.04c;SPCC4E9.01c;
GO Biological Process	GO:0022402;	cell cycle process	Enriched	55.8139534883721 (24/43)	9.9765651155005 (596/5974)	2.43086e-11	-10.6142	SPAC6G9.13c;SPCC11E10.03;SPBC2G2.09c;SPBC1718.02;SPBC577.05c;SPAC27D7.13c;SPAC458.04c;SPBC646.17c;SPBC216.02;SPBC32H8.11;SPCC188.12;SPAC222.15;SPBC119.14;SPBC1347.03;SPBC582.06c;SPBC1347.12;SPBC29A10.14;SPAC17A5.18c;SPAC14C4.03;SPCC1223.12c;SPBC29A10.02;SPAC13A11.03;SPAC25G10.04c;SPCC4E9.01c;
GO Biological Process	GO:0007049;	cell cycle	Enriched	55.8139534883721 (24/43)	10.5624372279879 (631/5974)	7.89124e-11	-10.1029	SPAC6G9.13c;SPCC11E10.03;SPBC2G2.09c;SPBC1718.02;SPBC577.05c;SPAC27D7.13c;SPAC458.04c;SPBC646.17c;SPBC216.02;SPBC32H8.11;SPCC188.12;SPAC222.15;SPBC119.14;SPBC1347.03;SPBC582.06c;SPBC1347.12;SPBC29A10.14;SPAC17A5.18c;SPAC14C4.03;SPCC1223.12c;SPBC29A10.02;SPAC13A11.03;SPAC25G10.04c;SPCC4E9.01c;
GO Biological Process	GO:0030989;	dynein-driven meiotic oscillatory nuclear movement	Enriched	16.2790697674419 (7/43)	0.267827251422832 (16/5974)	1.63386e-09	-8.78679	SPCC11E10.03;SPAC27D7.13c;SPAC458.04c;SPBC646.17c;SPBC216.02;SPBC582.06c;SPBC1347.12;
GO Biological Process	GO:0007131;	reciprocal meiotic recombination	Enriched	20.9302325581395 (9/43)	0.78674255105457 (47/5974)	5.47382e-09	-8.26171	SPBC1718.02;SPBC577.05c;SPBC32H8.11;SPAC222.15;SPBC119.14;SPAC14C4.03;SPAC17A5.18c;SPAC13A11.03;SPAC25G10.04c;
GO Biological Process	GO:0035825;	reciprocal DNA recombination	Enriched	20.9302325581395 (9/43)	0.78674255105457 (47/5974)	5.47382e-09	-8.26171	SPBC1718.02;SPBC577.05c;SPBC32H8.11;SPAC222.15;SPBC119.14;SPAC14C4.03;SPAC17A5.18c;SPAC13A11.03;SPAC25G10.04c;
GO Biological Process	GO:0030473;	nuclear migration along microtubule	Enriched	16.2790697674419 (7/43)	0.33478406427854 (20/5974)	9.4342e-09	-8.02529	SPCC11E10.03;SPAC27D7.13c;SPAC458.04c;SPBC646.17c;SPBC216.02;SPBC582.06c;SPBC1347.12;
GO Biological Process	GO:0072384;	organelle transport along microtubule	Enriched	16.2790697674419 (7/43)	0.33478406427854 (20/5974)	9.4342e-09	-8.02529	SPCC11E10.03;SPAC27D7.13c;SPAC458.04c;SPBC646.17c;SPBC216.02;SPBC582.06c;SPBC1347.12;
GO Biological Process	GO:0010970;	microtubule-based transport	Enriched	16.2790697674419 (7/43)	0.351523267492467 (21/5974)	1.33357e-08	-7.87498	SPCC11E10.03;SPAC27D7.13c;SPAC458.04c;SPBC646.17c;SPBC216.02;SPBC582.06c;SPBC1347.12;
GO Biological Process	GO:0030705;	cytoskeleton-dependent intracellular transport	Enriched	16.2790697674419 (7/43)	0.351523267492467 (21/5974)	1.33357e-08	-7.87498	SPCC11E10.03;SPAC27D7.13c;SPAC458.04c;SPBC646.17c;SPBC216.02;SPBC582.06c;SPBC1347.12;
GO Biological Process	GO:0007017;	microtubule-based process	Enriched	27.906976744186 (12/43)	2.20957482423837 (132/5974)	1.41835e-08	-7.84822	SPAC6G9.13c;SPCC11E10.03;SPAC27D7.13c;SPAC458.04c;SPBC646.17c;SPBC216.02;SPBC1347.03;SPBC582.06c;SPBC1347.12;SPBC29A10.14;SPBC29A10.02;SPCC4E9.01c;
GO Biological Process	GO:0007097;	nuclear migration	Enriched	16.2790697674419 (7/43)	0.368262470706394 (22/5974)	1.73277e-08	-7.76126	SPCC11E10.03;SPAC27D7.13c;SPAC458.04c;SPBC646.17c;SPBC216.02;SPBC582.06c;SPBC1347.12;
GO Biological Process	GO:0040023;	establishment of nucleus localization	Enriched	16.2790697674419 (7/43)	0.368262470706394 (22/5974)	1.73277e-08	-7.76126	SPCC11E10.03;SPAC27D7.13c;SPAC458.04c;SPBC646.17c;SPBC216.02;SPBC582.06c;SPBC1347.12;
GO Biological Process	GO:0051647;	nucleus localization	Enriched	16.2790697674419 (7/43)	0.368262470706394 (22/5974)	1.73277e-08	-7.76126	SPCC11E10.03;SPAC27D7.13c;SPAC458.04c;SPBC646.17c;SPBC216.02;SPBC582.06c;SPBC1347.12;
GO Biological Process	GO:0007018;	microtubule-based movement	Enriched	16.2790697674419 (7/43)	0.468697689989956 (28/5974)	1.06548e-07	-6.97245	SPCC11E10.03;SPAC27D7.13c;SPAC458.04c;SPBC646.17c;SPBC216.02;SPBC582.06c;SPBC1347.12;
GO Biological Process	GO:0051656;	establishment of organelle localization	Enriched	20.9302325581395 (9/43)	1.55674589889521 (93/5974)	1.94144e-06	-5.71188	SPAC6G9.13c;SPCC11E10.03;SPAC27D7.13c;SPAC458.04c;SPBC646.17c;SPBC216.02;SPBC582.06c;SPBC1347.12;SPCC4E9.01c;
GO Biological Process	GO:0006928;	movement of cell or subcellular component	Enriched	16.2790697674419 (7/43)	0.703046534984935 (42/5974)	1.9479e-06	-5.71043	SPCC11E10.03;SPAC27D7.13c;SPAC458.04c;SPBC646.17c;SPBC216.02;SPBC582.06c;SPBC1347.12;
GO Biological Process	GO:0000226;	microtubule cytoskeleton organization	Enriched	20.9302325581395 (9/43)	1.95848677602946 (117/5974)	1.25255e-05	-4.9022	SPCC11E10.03;SPAC458.04c;SPBC216.02;SPBC1347.03;SPBC582.06c;SPBC1347.12;SPBC29A10.14;SPBC29A10.02;SPCC4E9.01c;
GO Biological Process	GO:0051640;	organelle localization	Enriched	20.9302325581395 (9/43)	2.1091396049548 (126/5974)	2.32436e-05	-4.6337	SPAC6G9.13c;SPCC11E10.03;SPAC27D7.13c;SPAC458.04c;SPBC646.17c;SPBC216.02;SPBC582.06c;SPBC1347.12;SPCC4E9.01c;
GO Biological Process	GO:0006310;	DNA recombination	Enriched	20.9302325581395 (9/43)	2.17609641781051 (130/5974)	2.96315e-05	-4.52825	SPBC1718.02;SPBC577.05c;SPBC32H8.11;SPAC222.15;SPBC119.14;SPAC14C4.03;SPAC17A5.18c;SPAC13A11.03;SPAC25G10.04c;
GO Biological Process	GO:0007129;	synapsis	Enriched	9.30232558139535 (4/43)	0.150652828925343 (9/5974)	3.25381e-05	-4.48761	SPAC222.15;SPBC582.06c;SPBC29A10.14;SPCC4E9.01c;
GO Biological Process	GO:1902589;	single-organism organelle organization	Enriched	46.5116279069767 (20/43)	14.5463675929026 (869/5974)	5.4176e-05	-4.26619	SPAC6G9.13c;SPCC11E10.03;SPBC1718.02;SPBC577.05c;SPAC27D7.13c;SPAC458.04c;SPBC216.02;SPBC32H8.11;SPAC222.15;SPBC119.14;SPBC1347.03;SPBC582.06c;SPBC1347.12;SPBC29A10.14;SPAC17A5.18c;SPAC14C4.03;SPBC29A10.02;SPAC13A11.03;SPAC25G10.04c;SPCC4E9.01c;
GO Biological Process	GO:0006996;	organelle organization	Enriched	55.8139534883721 (24/43)	21.9116170070305 (1309/5974)	0.000130733	-3.88361	SPAC6G9.13c;SPCC11E10.03;SPBC1718.02;SPBC577.05c;SPAC27D7.13c;SPAC458.04c;SPBC646.17c;SPBC216.02;SPBC32H8.11;SPCC188.12;SPAC222.15;SPBC119.14;SPAC23C4.07;SPBC1347.03;SPBC582.06c;SPBC1347.12;SPBC29A10.14;SPAC17A5.18c;SPAC14C4.03;SPCC1223.12c;SPBC29A10.02;SPAC13A11.03;SPAC25G10.04c;SPCC4E9.01c;
GO Biological Process	GO:0070192;	chromosome organization involved in meiosis	Enriched	11.6279069767442 (5/43)	0.652828925343154 (39/5974)	0.000625625	-3.20369	SPAC6G9.13c;SPAC222.15;SPBC582.06c;SPBC29A10.14;SPCC4E9.01c;
GO Biological Process	GO:0007010;	cytoskeleton organization	Enriched	20.9302325581395 (9/43)	3.58218948778038 (214/5974)	0.00128712	-2.89038	SPCC11E10.03;SPAC458.04c;SPBC216.02;SPBC1347.03;SPBC582.06c;SPBC1347.12;SPBC29A10.14;SPBC29A10.02;SPCC4E9.01c;
GO Biological Process	GO:0016043;	cellular component organization	Enriched	58.1395348837209 (25/43)	27.2346836290593 (1627/5974)	0.00154527	-2.811	SPAC6G9.13c;SPBC16A3.13;SPCC11E10.03;SPBC1718.02;SPBC577.05c;SPAC27D7.13c;SPAC458.04c;SPBC646.17c;SPBC216.02;SPBC32H8.11;SPCC188.12;SPAC222.15;SPBC119.14;SPAC23C4.07;SPBC1347.03;SPBC582.06c;SPBC1347.12;SPBC29A10.14;SPAC17A5.18c;SPAC14C4.03;SPCC1223.12c;SPBC29A10.02;SPAC13A11.03;SPAC25G10.04c;SPCC4E9.01c;
GO Biological Process	GO:0045143;	homologous chromosome segregation	Enriched	11.6279069767442 (5/43)	0.803481754268497 (48/5974)	0.00160923	-2.79338	SPAC6G9.13c;SPAC222.15;SPBC582.06c;SPBC29A10.14;SPCC4E9.01c;
GO Biological Process	GO:0010789;	meiotic sister chromatid cohesion involved in meiosis I	Enriched	4.65116279069767 (2/43)	0.033478406427854 (2/5974)	0.00366474	-2.43596	SPBC29A10.14;SPCC4E9.01c;
GO Biological Process	GO:0007135;	meiosis II	Enriched	6.97674418604651 (3/43)	0.200870438567124 (12/5974)	0.00513165	-2.28974	SPBC29A10.14;SPBC29A10.02;SPCC4E9.01c;
GO Biological Process	GO:0010927;	cellular component assembly involved in morphogenesis	Enriched	9.30232558139535 (4/43)	0.636089722129227 (38/5974)	0.00958522	-2.0184	SPCC188.12;SPBC1347.03;SPCC1223.12c;SPBC29A10.02;
GO Biological Process	GO:0032118;	horsetail-astral microtubule organization	Enriched	4.65116279069767 (2/43)	0.050217609641781 (3/5974)	0.00974127	-2.01138	SPBC216.02;SPBC582.06c;
GO Biological Process	GO:0045132;	meiotic chromosome segregation	Enriched	11.6279069767442 (5/43)	1.22196183461667 (73/5974)	0.0100761	-1.99671	SPAC6G9.13c;SPAC222.15;SPBC582.06c;SPBC29A10.14;SPCC4E9.01c;
GO Biological Process	GO:0006259;	DNA metabolic process	Enriched	23.2558139534884 (10/43)	6.09306996986943 (364/5974)	0.0119122	-1.92401	SPBC1718.02;SPBC577.05c;SPBC32H8.11;SPAC222.15;SPBC119.14;SPBC29A10.14;SPAC14C4.03;SPAC17A5.18c;SPAC13A11.03;SPAC25G10.04c;
GO Biological Process	GO:1902580;	single-organism cellular localization	Enriched	20.9302325581395 (9/43)	5.67458988952126 (339/5974)	0.0299858	-1.52308	SPAC6G9.13c;SPCC11E10.03;SPAC27D7.13c;SPAC458.04c;SPBC646.17c;SPBC216.02;SPBC582.06c;SPBC1347.12;SPCC4E9.01c;
GO Biological Process	GO:0010845;	positive regulation of reciprocal meiotic recombination	Enriched	4.65116279069767 (2/43)	0.100435219283562 (6/5974)	0.0381812	-1.41815	SPBC32H8.11;SPAC14C4.03;
GO Biological Process	GO:0051177;	meiotic sister chromatid cohesion	Enriched	4.65116279069767 (2/43)	0.100435219283562 (6/5974)	0.0381812	-1.41815	SPBC29A10.14;SPCC4E9.01c;
GO Biological Process	GO:0060903;	positive regulation of meiosis I	Enriched	4.65116279069767 (2/43)	0.100435219283562 (6/5974)	0.0381812	-1.41815	SPBC32H8.11;SPAC14C4.03;
GO Biological Process	GO:0031321;	ascospore-type prospore assembly	Enriched	6.97674418604651 (3/43)	0.435219283562102 (26/5974)	0.0410459	-1.38673	SPCC188.12;SPBC1347.03;SPBC29A10.02;
GO Biological Process	GO:0071840;	cellular component organization or biogenesis	Enriched	58.1395348837209 (25/43)	32.4907934382323 (1941/5974)	0.0410583	-1.3866	SPAC6G9.13c;SPBC16A3.13;SPCC11E10.03;SPBC1718.02;SPBC577.05c;SPAC27D7.13c;SPAC458.04c;SPBC646.17c;SPBC216.02;SPBC32H8.11;SPCC188.12;SPAC222.15;SPBC119.14;SPAC23C4.07;SPBC1347.03;SPBC582.06c;SPBC1347.12;SPBC29A10.14;SPAC17A5.18c;SPAC14C4.03;SPCC1223.12c;SPBC29A10.02;SPAC13A11.03;SPAC25G10.04c;SPCC4E9.01c;
GO Cellular Component	GO:0030998;	linear element	Enriched	11.6279069767442 (5/43)	0.100435219283562 (6/5974)	1.73277e-08	-7.76126	SPBC1718.02;SPBC577.05c;SPAC14C4.03;SPAC17A5.18c;SPAC25G10.04c;
GO Cellular Component	GO:0072687;	meiotic spindle	Enriched	16.2790697674419 (7/43)	0.652828925343154 (39/5974)	1.18697e-06	-5.92556	SPAC6G9.13c;SPAC27D7.13c;SPAC458.04c;SPBC646.17c;SPBC1347.03;SPBC582.06c;SPBC29A10.14;
GO Cellular Component	GO:0035974;	meiotic spindle pole body	Enriched	13.953488372093 (6/43)	0.435219283562102 (26/5974)	2.79766e-06	-5.55321	SPAC6G9.13c;SPAC27D7.13c;SPAC458.04c;SPBC646.17c;SPBC1347.03;SPBC582.06c;
GO Cellular Component	GO:0005875;	microtubule associated complex	Enriched	11.6279069767442 (5/43)	0.385001673920321 (23/5974)	5.09723e-05	-4.29267	SPCC11E10.03;SPAC27D7.13c;SPAC458.04c;SPBC646.17c;SPBC1347.12;
GO Cellular Component	GO:0005869;	dynactin complex	Enriched	6.97674418604651 (3/43)	0.0669568128557081 (4/5974)	0.000139842	-3.85436	SPCC11E10.03;SPAC27D7.13c;SPBC1347.12;
GO Cellular Component	GO:0030981;	cortical microtubule cytoskeleton	Enriched	9.30232558139535 (4/43)	0.217609641781051 (13/5974)	0.000157828	-3.80182	SPAC27D7.13c;SPAC458.04c;SPBC646.17c;SPBC582.06c;
GO Cellular Component	GO:0000794;	condensed nuclear chromosome	Enriched	16.2790697674419 (7/43)	1.43957147639772 (86/5974)	0.000205584	-3.68701	SPBC1718.02;SPBC577.05c;SPBC29A10.14;SPAC14C4.03;SPAC17A5.18c;SPAC25G10.04c;SPCC4E9.01c;
GO Cellular Component	GO:0000793;	condensed chromosome	Enriched	16.2790697674419 (7/43)	1.6739203213927 (100/5974)	0.000533246	-3.27307	SPBC1718.02;SPBC577.05c;SPBC29A10.14;SPAC14C4.03;SPAC17A5.18c;SPAC25G10.04c;SPCC4E9.01c;
GO Cellular Component	GO:0015630;	microtubule cytoskeleton	Enriched	23.2558139534884 (10/43)	4.1513223970539 (248/5974)	0.000625625	-3.20369	SPAC6G9.13c;SPCC11E10.03;SPAC27D7.13c;SPAC458.04c;SPBC646.17c;SPCC188.12;SPBC1347.03;SPBC582.06c;SPBC1347.12;SPBC29A10.14;
GO Cellular Component	GO:0030893;	meiotic cohesin complex	Enriched	4.65116279069767 (2/43)	0.033478406427854 (2/5974)	0.00366474	-2.43596	SPBC29A10.14;SPCC4E9.01c;
GO Cellular Component	GO:0034991;	nuclear meiotic cohesin complex	Enriched	4.65116279069767 (2/43)	0.033478406427854 (2/5974)	0.00366474	-2.43596	SPBC29A10.14;SPCC4E9.01c;
GO Cellular Component	GO:0005938;	cell cortex	Enriched	18.6046511627907 (8/43)	3.26414462671577 (195/5974)	0.00430931	-2.36559	SPAC27D7.13c;SPAC458.04c;SPBC646.17c;SPBC216.02;SPCC188.12;SPBC1347.03;SPBC582.06c;SPBC1347.12;
GO Cellular Component	GO:0044430;	cytoskeletal part	Enriched	23.2558139534884 (10/43)	5.33980582524272 (319/5974)	0.00457519	-2.33959	SPAC6G9.13c;SPCC11E10.03;SPAC27D7.13c;SPAC458.04c;SPBC646.17c;SPCC188.12;SPBC1347.03;SPBC582.06c;SPBC1347.12;SPBC29A10.14;
GO Cellular Component	GO:0043228;	non-membrane-bounded organelle	Enriched	51.1627906976744 (22/43)	23.5687981252092 (1408/5974)	0.00581345	-2.23557	SPAC6G9.13c;SPCC11E10.03;SPBC1718.02;SPBC577.05c;SPAC27D7.13c;SPAC458.04c;SPBC646.17c;SPAC1610.03c;SPBC32H8.11;SPBC428.07;SPCC188.12;SPAC222.15;SPBC119.14;SPBC1347.03;SPBC582.06c;SPBC1347.12;SPBC29A10.14;SPAC17A5.18c;SPAC14C4.03;SPAC13A11.03;SPAC25G10.04c;SPCC4E9.01c;
GO Cellular Component	GO:0043232;	intracellular non-membrane-bounded organelle	Enriched	51.1627906976744 (22/43)	23.5687981252092 (1408/5974)	0.00581345	-2.23557	SPAC6G9.13c;SPCC11E10.03;SPBC1718.02;SPBC577.05c;SPAC27D7.13c;SPAC458.04c;SPBC646.17c;SPAC1610.03c;SPBC32H8.11;SPBC428.07;SPCC188.12;SPAC222.15;SPBC119.14;SPBC1347.03;SPBC582.06c;SPBC1347.12;SPBC29A10.14;SPAC17A5.18c;SPAC14C4.03;SPAC13A11.03;SPAC25G10.04c;SPCC4E9.01c;
GO Cellular Component	GO:0005856;	cytoskeleton	Enriched	23.2558139534884 (10/43)	5.67458988952126 (339/5974)	0.00736995	-2.13254	SPAC6G9.13c;SPCC11E10.03;SPAC27D7.13c;SPAC458.04c;SPBC646.17c;SPCC188.12;SPBC1347.03;SPBC582.06c;SPBC1347.12;SPBC29A10.14;
GO Cellular Component	GO:0005815;	microtubule organizing center	Enriched	16.2790697674419 (7/43)	2.69501171744225 (161/5974)	0.00864684	-2.06314	SPAC6G9.13c;SPAC27D7.13c;SPAC458.04c;SPBC646.17c;SPBC1347.03;SPBC582.06c;SPBC1347.12;
GO Cellular Component	GO:1903754;	cortical microtubule plus-end	Enriched	4.65116279069767 (2/43)	0.050217609641781 (3/5974)	0.00974127	-2.01138	SPAC27D7.13c;SPAC458.04c;
GO Cellular Component	GO:0000228;	nuclear chromosome	Enriched	27.906976744186 (12/43)	8.47003682624707 (506/5974)	0.0100761	-1.99671	SPAC6G9.13c;SPBC1718.02;SPBC577.05c;SPBC32H8.11;SPAC222.15;SPBC119.14;SPBC29A10.14;SPAC14C4.03;SPAC17A5.18c;SPAC13A11.03;SPAC25G10.04c;SPCC4E9.01c;
GO Cellular Component	GO:0042763;	intracellular immature spore	Enriched	9.30232558139535 (4/43)	0.669568128557081 (40/5974)	0.0109363	-1.96113	SPCC188.12;SPBC1347.03;SPCC1223.12c;SPBC14C8.05c;
GO Cellular Component	GO:0042764;	ascospore-type prospore	Enriched	9.30232558139535 (4/43)	0.669568128557081 (40/5974)	0.0109363	-1.96113	SPCC188.12;SPBC1347.03;SPCC1223.12c;SPBC14C8.05c;
GO Cellular Component	GO:0044448;	cell cortex part	Enriched	16.2790697674419 (7/43)	2.89588215600937 (173/5974)	0.0122768	-1.91091	SPAC27D7.13c;SPAC458.04c;SPBC646.17c;SPCC188.12;SPBC1347.03;SPBC582.06c;SPBC1347.12;
GO Cellular Component	GO:0030863;	cortical cytoskeleton	Enriched	11.6279069767442 (5/43)	1.32239705390023 (79/5974)	0.0139104	-1.85666	SPAC27D7.13c;SPAC458.04c;SPBC646.17c;SPBC1347.03;SPBC582.06c;
GO Cellular Component	GO:0005868;	cytoplasmic dynein complex	Enriched	4.65116279069767 (2/43)	0.0669568128557081 (4/5974)	0.0172176	-1.76403	SPAC458.04c;SPBC646.17c;
GO Cellular Component	GO:0030286;	dynein complex	Enriched	4.65116279069767 (2/43)	0.0669568128557081 (4/5974)	0.0172176	-1.76403	SPAC458.04c;SPBC646.17c;
GO Cellular Component	GO:0071944;	cell periphery	Enriched	25.5813953488372 (11/43)	8.0515567458989 (481/5974)	0.0247198	-1.60696	SPBC16A3.13;SPAC27D7.13c;SPAC458.04c;SPBC646.17c;SPBC216.02;SPCC188.12;SPBC1347.03;SPBC582.06c;SPBC1347.12;SPBC1271.09;SPCC1223.12c;
GO Cellular Component	GO:0005694;	chromosome	Enriched	27.906976744186 (12/43)	9.55808503515233 (571/5974)	0.02711	-1.56687	SPAC6G9.13c;SPBC1718.02;SPBC577.05c;SPBC32H8.11;SPAC222.15;SPBC119.14;SPBC29A10.14;SPAC14C4.03;SPAC17A5.18c;SPAC13A11.03;SPAC25G10.04c;SPCC4E9.01c;
GO Cellular Component	GO:0044454;	nuclear chromosome part	Enriched	25.5813953488372 (11/43)	8.28590559089387 (495/5974)	0.0303088	-1.51843	SPAC6G9.13c;SPBC1718.02;SPBC577.05c;SPBC32H8.11;SPAC222.15;SPBC29A10.14;SPAC14C4.03;SPAC17A5.18c;SPAC13A11.03;SPAC25G10.04c;SPCC4E9.01c;
GO Cellular Component	GO:0000798;	nuclear cohesin complex	Enriched	4.65116279069767 (2/43)	0.100435219283562 (6/5974)	0.0381812	-1.41815	SPBC29A10.14;SPCC4E9.01c;
GO Cellular Component	GO:0005816;	spindle pole body	Enriched	13.953488372093 (6/43)	2.57783729494476 (154/5974)	0.0381812	-1.41815	SPAC6G9.13c;SPAC27D7.13c;SPAC458.04c;SPBC646.17c;SPBC1347.03;SPBC582.06c;
GO Cellular Component	GO:0008278;	cohesin complex	Enriched	4.65116279069767 (2/43)	0.100435219283562 (6/5974)	0.0381812	-1.41815	SPBC29A10.14;SPCC4E9.01c;
GO Cellular Component	GO:0000922;	spindle pole	Enriched	13.953488372093 (6/43)	2.69501171744225 (161/5974)	0.0464962	-1.33258	SPAC6G9.13c;SPAC27D7.13c;SPAC458.04c;SPBC646.17c;SPBC1347.03;SPBC582.06c;
GO Molecular Function	GO:0045504;	dynein heavy chain binding	Enriched	4.65116279069767 (2/43)	0.050217609641781 (3/5974)	0.00974127	-2.01138	SPAC458.04c;SPBC646.17c;
GO Molecular Function	GO:0045502;	dynein binding	Enriched	4.65116279069767 (2/43)	0.0836960160696351 (5/5974)	0.02711	-1.56687	SPAC458.04c;SPBC646.17c;
Gene Expression		Induced red1 mutant	Enriched	69.7674418604651 (30/43)	0.937395379979913 (56/5974)	3.96735e-51	-50.4015	SPAC6G9.13c;SPCC11E10.03;SPAPB17E12.09;SPCC1393.07c;SPBC1718.02;SPBC577.05c;SPAC27D7.13c;SPAC458.04c;SPBC646.17c;SPAC32A11.01;SPBC216.02;SPBC32H8.11;SPAC57A10.04;SPAP27G11.08c;SPAC222.15;SPBC119.14;SPAC23C4.07;SPCC70.09c;SPBC582.06c;SPBC1347.12;SPBC29A10.14;SPBC1271.09;SPAC14C4.03;SPAC17A5.18c;SPCC1223.12c;SPBC29A10.02;SPAC13A11.03;SPAC25G10.04c;SPBP8B7.04;SPCC4E9.01c;
Gene Expression		Early meiotic genes	Enriched	62.7906976744186 (27/43)	1.50652828925343 (90/5974)	1.15206e-36	-35.9385	SPAC6G9.13c;SPAC6C3.05;SPCC11E10.03;SPBC2G2.09c;SPCC1393.07c;SPBC1718.02;SPBC577.05c;SPAC27D7.13c;SPAC458.04c;SPBC646.17c;SPAC32A11.01;SPBC216.02;SPAC57A10.04;SPAP27G11.08c;SPAC222.15;SPBC119.14;SPCC70.09c;SPBC582.06c;SPBC29A10.14;SPAC17A5.18c;SPCC1223.12c;SPBC29A10.02;SPNCRNA.07;SPAC13A11.03;SPAC25G10.04c;SPBP8B7.04;SPCC4E9.01c;
Gene Expression		Induced Pab2 mutant exon intron signal	Enriched	34.8837209302326 (15/43)	0.78674255105457 (47/5974)	3.01106e-19	-18.5213	SPAC6G9.13c;SPBC2G2.09c;SPBC577.05c;SPBC646.17c;SPAC1610.03c;SPBC428.07;SPAP27G11.08c;SPAC222.15;SPBC119.14;SPBC1347.12;SPAC14C4.03;SPBC29A10.02;SPAC13A11.03;SPBP8B7.04;SPCC4E9.01c;
Gene Expression		Lowly expressed	Enriched	58.1395348837209 (25/43)	5.00502176096418 (299/5974)	3.01106e-19	-18.5213	SPAC6G9.13c;SPAC6C3.05;SPCC11E10.03;SPBC2G2.09c;SPAC27D7.13c;SPAC458.04c;SPBC646.17c;SPAC1610.03c;SPBC32H8.11;SPBC428.07;SPAC1556.06;SPAC57A10.04;SPAP27G11.08c;SPAC222.15;SPAC23C4.07;SPCC70.09c;SPBC1685.06;SPBC1347.03;SPBC582.06c;SPBC1347.12;SPBC29A10.14;SPAC14C4.03;SPAC13A11.03;SPBP8B7.04;SPCC4E9.01c;
Gene Expression		Meiosis sporulation module	Enriched	53.4883720930233 (23/43)	3.88349514563107 (232/5974)	5.26089e-19	-18.2789	SPBC16A3.13;SPAC6C3.05;SPCC11E10.03;SPAPB17E12.09;SPCC1393.07c;SPBC216.02;SPAC32A11.01;SPAC1610.03c;SPBC32H8.11;SPBC428.07;SPCC188.12;SPAP27G11.08c;SPAC222.15;SPAC23C4.07;SPBC119.14;SPBC1685.06;SPBC1347.03;SPBC582.06c;SPBC29A10.14;SPCC1223.12c;SPBC29A10.02;SPBC14C8.05c;SPCC4E9.01c;
Gene Expression		Red1 RNA targets	Enriched	30.2325581395349 (13/43)	0.468697689989956 (28/5974)	5.46639e-19	-18.2623	SPCC11E10.03;SPAC32A11.01;SPBC216.02;SPBC32H8.11;SPAC57A10.04;SPAC222.15;SPAC23C4.07;SPBC1347.12;SPBC29A10.14;SPBC1271.09;SPBC29A10.02;SPAC13A11.03;SPBP8B7.04;
Gene Expression		Inducedin pab2 mutant splicing efficieny	Enriched	23.2558139534884 (10/43)	0.920656176765986 (55/5974)	7.35321e-10	-9.13352	SPAC6G9.13c;SPAPB17E12.09;SPBC646.17c;SPAC1610.03c;SPAP27G11.08c;SPAC222.15;SPBC119.14;SPBC1347.12;SPAC14C4.03;SPAC13A11.03;
Gene Expression		Middle meiotic genes	Enriched	25.5813953488372 (11/43)	8.65416806160027 (517/5974)	0.0410583	-1.3866	SPBC16A3.13;SPAPB17E12.09;SPAC1610.03c;SPBC32H8.11;SPBC428.07;SPAC1556.06;SPCC188.12;SPAC23C4.07;SPBC1685.06;SPBC1347.03;SPBC14C8.05c;
Gene Features		Intron-containing genes	Enriched	69.7674418604651 (30/43)	41.3793103448276 (2472/5974)	0.0146804	-1.83326	SPAC6G9.13c;SPAP27G11.08c;SPAC222.15;SPBC2G2.09c;SPAPB17E12.09;SPCC1393.07c;SPBC119.14;SPBC1718.02;SPCC70.09c;SPBC1685.06;SPBC577.05c;SPBC1347.03;SPAC458.04c;SPBC646.17c;SPNCRNA.56;SPBC1347.12;SPAC32A11.01;SPBC29A10.14;SPBC1271.09;SPAC1610.03c;SPBC428.07;SPAC14C4.03;SPBC29A10.02;SPCC1223.12c;SPAC13A11.03;SPAC1556.06;SPAC57A10.04;SPBP8B7.04;SPCC188.12;SPCC4E9.01c;
Gene Features		Intron-less genes	Underrepresented	30.2325581395349 (13/43)	58.6206896551724 (3502/5974)	0.0146804	-1.83326	SPBC16A3.13;SPAC6C3.05;SPCC11E10.03;SPAC23C4.07;SPAC27D7.13c;SPBC582.06c;SPBC216.02;SPBC32H8.11;SPAC17A5.18c;SPNCRNA.07;SPBC14C8.05c;SPAC25G10.04c;SPNCRNA.1366;
Phenotypes (FYPO)	FYPO:0000008;	abnormal meiotic recombination	Enriched	44.1860465116279 (19/43)	1.40609306996987 (84/5974)	1.79543e-21	-20.7458	SPAC6G9.13c;SPBC2G2.09c;SPBC1718.02;SPBC577.05c;SPAC27D7.13c;SPAC458.04c;SPBC646.17c;SPBC32H8.11;SPAC222.15;SPAC23C4.07;SPBC119.14;SPBC582.06c;SPBC29A10.14;SPAC17A5.18c;SPAC14C4.03;SPBC29A10.02;SPAC13A11.03;SPAC25G10.04c;SPCC4E9.01c;
Phenotypes (FYPO)	FYPO:0000485;	decreased meiotic recombination	Enriched	41.8604651162791 (18/43)	1.18848342818882 (71/5974)	3.13638e-21	-20.5036	SPAC6G9.13c;SPBC2G2.09c;SPBC1718.02;SPBC577.05c;SPAC27D7.13c;SPAC458.04c;SPBC646.17c;SPAC222.15;SPAC23C4.07;SPBC119.14;SPBC582.06c;SPBC29A10.14;SPAC17A5.18c;SPAC14C4.03;SPBC29A10.02;SPAC13A11.03;SPAC25G10.04c;SPCC4E9.01c;
Phenotypes (FYPO)	FYPO:0003179;	decreased intragenic meiotic recombination	Enriched	34.8837209302326 (15/43)	0.719785738198862 (43/5974)	1.02704e-19	-18.9884	SPAC6G9.13c;SPBC2G2.09c;SPBC1718.02;SPBC577.05c;SPAC27D7.13c;SPAC222.15;SPAC23C4.07;SPBC119.14;SPBC29A10.14;SPAC14C4.03;SPAC17A5.18c;SPBC29A10.02;SPAC13A11.03;SPAC25G10.04c;SPCC4E9.01c;
Phenotypes (FYPO)	FYPO:0002712;	decreased DNA recombination	Enriched	41.8604651162791 (18/43)	1.52326749246736 (91/5974)	1.95538e-19	-18.7088	SPAC6G9.13c;SPBC2G2.09c;SPBC1718.02;SPBC577.05c;SPAC27D7.13c;SPAC458.04c;SPBC646.17c;SPAC222.15;SPAC23C4.07;SPBC119.14;SPBC582.06c;SPBC29A10.14;SPAC17A5.18c;SPAC14C4.03;SPBC29A10.02;SPAC13A11.03;SPAC25G10.04c;SPCC4E9.01c;
Phenotypes (FYPO)	FYPO:0000063;	abnormal DNA recombination	Enriched	44.1860465116279 (19/43)	2.15935721459659 (129/5974)	2.34971e-18	-17.629	SPAC6G9.13c;SPBC2G2.09c;SPBC1718.02;SPBC577.05c;SPAC27D7.13c;SPAC458.04c;SPBC646.17c;SPBC32H8.11;SPAC222.15;SPAC23C4.07;SPBC119.14;SPBC582.06c;SPBC29A10.14;SPAC17A5.18c;SPAC14C4.03;SPBC29A10.02;SPAC13A11.03;SPAC25G10.04c;SPCC4E9.01c;
Phenotypes (FYPO)	FYPO:0001894;	abnormal sporulation resulting in formation of ascus with more or fewer than four spores	Enriched	39.5348837209302 (17/43)	1.8580515567459 (111/5974)	1.95862e-16	-15.708	SPAC6G9.13c;SPCC11E10.03;SPBC2G2.09c;SPBC1718.02;SPBC577.05c;SPAC27D7.13c;SPBC646.17c;SPBC216.02;SPCC188.12;SPAC222.15;SPAC23C4.07;SPBC582.06c;SPBC1347.12;SPBC29A10.14;SPAC17A5.18c;SPBC29A10.02;SPAC13A11.03;
Phenotypes (FYPO)	FYPO:0002485;	decreased intergenic meiotic recombination	Enriched	27.906976744186 (12/43)	0.552393706059592 (33/5974)	7.118e-16	-15.1476	SPAC6G9.13c;SPBC2G2.09c;SPBC1718.02;SPBC577.05c;SPAC222.15;SPAC23C4.07;SPBC29A10.14;SPAC14C4.03;SPAC17A5.18c;SPAC13A11.03;SPAC25G10.04c;SPCC4E9.01c;
Phenotypes (FYPO)	FYPO:0007078;	normal meiotic cell cycle process	Enriched	48.8372093023256 (21/43)	4.11784399062605 (246/5974)	9.56716e-16	-15.0192	SPAC6G9.13c;SPAC6C3.05;SPCC11E10.03;SPBC2G2.09c;SPBC1718.02;SPBC577.05c;SPAC27D7.13c;SPAC458.04c;SPAC1610.03c;SPBC32H8.11;SPAC1556.06;SPCC188.12;SPAC222.15;SPBC1347.03;SPBC582.06c;SPBC29A10.14;SPAC17A5.18c;SPAC14C4.03;SPBC29A10.02;SPAC25G10.04c;SPCC4E9.01c;
Phenotypes (FYPO)	FYPO:0003066;	abnormal sporulation resulting in formation of ascus with fewer than four spores	Enriched	34.8837209302326 (15/43)	1.4897890860395 (89/5974)	7.02705e-15	-14.1532	SPAC6G9.13c;SPCC11E10.03;SPBC2G2.09c;SPBC1718.02;SPBC577.05c;SPAC27D7.13c;SPBC646.17c;SPBC216.02;SPCC188.12;SPAC222.15;SPBC582.06c;SPBC29A10.14;SPAC17A5.18c;SPBC29A10.02;SPAC13A11.03;
Phenotypes (FYPO)	FYPO:0007260;	abnormal cellular process during meiotic cell cycle	Enriched	32.5581395348837 (14/43)	1.22196183461667 (73/5974)	1.3548e-14	-13.8681	SPAC6G9.13c;SPBC1718.02;SPBC577.05c;SPAC27D7.13c;SPBC216.02;SPBC32H8.11;SPCC188.12;SPBC1347.12;SPBC29A10.14;SPAC14C4.03;SPAC17A5.18c;SPBC29A10.02;SPAC25G10.04c;SPCC4E9.01c;
Phenotypes (FYPO)	FYPO:0000293;	DNA metabolism phenotype	Enriched	44.1860465116279 (19/43)	3.74958151991965 (224/5974)	6.13567e-14	-13.2121	SPAC6G9.13c;SPBC2G2.09c;SPBC1718.02;SPBC577.05c;SPAC27D7.13c;SPAC458.04c;SPBC646.17c;SPBC32H8.11;SPAC222.15;SPAC23C4.07;SPBC119.14;SPBC582.06c;SPBC29A10.14;SPAC17A5.18c;SPAC14C4.03;SPBC29A10.02;SPAC13A11.03;SPAC25G10.04c;SPCC4E9.01c;
Phenotypes (FYPO)	FYPO:0003024;	abnormal homologous chromosome pairing	Enriched	18.6046511627907 (8/43)	0.16739203213927 (10/5974)	7.00542e-14	-13.1546	SPAC6G9.13c;SPBC1718.02;SPBC577.05c;SPBC216.02;SPBC29A10.14;SPAC14C4.03;SPAC17A5.18c;SPAC25G10.04c;
Phenotypes (FYPO)	FYPO:0000197;	abnormal horsetail movement	Enriched	23.2558139534884 (10/43)	0.401740877134248 (24/5974)	9.26985e-14	-13.0329	SPAC6G9.13c;SPCC11E10.03;SPAC27D7.13c;SPAC458.04c;SPBC646.17c;SPBC216.02;SPBC32H8.11;SPBC582.06c;SPBC1347.12;SPBC29A10.14;
Phenotypes (FYPO)	FYPO:0000121;	abnormal sporulation	Enriched	53.4883720930233 (23/43)	7.14763977234684 (427/5974)	2.55328e-13	-12.5929	SPAC6G9.13c;SPCC11E10.03;SPBC2G2.09c;SPBC1718.02;SPBC577.05c;SPAC27D7.13c;SPAC458.04c;SPBC646.17c;SPBC216.02;SPAC1610.03c;SPBC32H8.11;SPCC188.12;SPAC222.15;SPAC23C4.07;SPBC1347.03;SPBC582.06c;SPBC1347.12;SPBC29A10.14;SPBC1271.09;SPAC17A5.18c;SPBC29A10.02;SPCC1223.12c;SPAC13A11.03;
Phenotypes (FYPO)	FYPO:0002739;	abnormal meiotic cell cycle process	Enriched	69.7674418604651 (30/43)	15.0318044861065 (898/5974)	2.65814e-13	-12.5754	SPAC6G9.13c;SPCC11E10.03;SPBC2G2.09c;SPBC1718.02;SPBC577.05c;SPAC27D7.13c;SPAC458.04c;SPBC646.17c;SPAC32A11.01;SPBC216.02;SPAC1610.03c;SPBC32H8.11;SPBC428.07;SPCC188.12;SPAC222.15;SPBC119.14;SPAC23C4.07;SPBC1347.03;SPBC582.06c;SPBC1347.12;SPBC29A10.14;SPBC1271.09;SPAC14C4.03;SPAC17A5.18c;SPCC1223.12c;SPBC29A10.02;SPBC14C8.05c;SPAC13A11.03;SPAC25G10.04c;SPCC4E9.01c;
Phenotypes (FYPO)	FYPO:0000052;	abnormal meiotic cell cycle	Enriched	69.7674418604651 (30/43)	15.0987612989622 (902/5974)	2.91688e-13	-12.5351	SPAC6G9.13c;SPCC11E10.03;SPBC2G2.09c;SPBC1718.02;SPBC577.05c;SPAC27D7.13c;SPAC458.04c;SPBC646.17c;SPAC32A11.01;SPBC216.02;SPAC1610.03c;SPBC32H8.11;SPBC428.07;SPCC188.12;SPAC222.15;SPBC119.14;SPAC23C4.07;SPBC1347.03;SPBC582.06c;SPBC1347.12;SPBC29A10.14;SPBC1271.09;SPAC14C4.03;SPAC17A5.18c;SPCC1223.12c;SPBC29A10.02;SPBC14C8.05c;SPAC13A11.03;SPAC25G10.04c;SPCC4E9.01c;
Phenotypes (FYPO)	FYPO:0000927;	abolished horsetail movement	Enriched	18.6046511627907 (8/43)	0.200870438567124 (12/5974)	6.43425e-13	-12.1915	SPAC6G9.13c;SPCC11E10.03;SPAC27D7.13c;SPAC458.04c;SPBC646.17c;SPBC216.02;SPBC582.06c;SPBC1347.12;
Phenotypes (FYPO)	FYPO:0007163;	abnormal microtubule-based movement	Enriched	23.2558139534884 (10/43)	0.535654502845665 (32/5974)	2.48467e-12	-11.6047	SPAC6G9.13c;SPCC11E10.03;SPAC27D7.13c;SPAC458.04c;SPBC646.17c;SPBC216.02;SPBC32H8.11;SPBC582.06c;SPBC1347.12;SPBC29A10.14;
Phenotypes (FYPO)	FYPO:0006915;	normal cell cycle process	Enriched	48.8372093023256 (21/43)	6.57850686307332 (393/5974)	8.54735e-12	-11.0682	SPAC6G9.13c;SPAC6C3.05;SPCC11E10.03;SPBC2G2.09c;SPBC1718.02;SPBC577.05c;SPAC27D7.13c;SPAC458.04c;SPAC1610.03c;SPBC32H8.11;SPAC1556.06;SPCC188.12;SPAC222.15;SPBC1347.03;SPBC582.06c;SPBC29A10.14;SPAC17A5.18c;SPAC14C4.03;SPBC29A10.02;SPAC25G10.04c;SPCC4E9.01c;
Phenotypes (FYPO)	FYPO:0000051;	abnormal meiosis	Enriched	53.4883720930233 (23/43)	8.57047204553063 (512/5974)	1.13501e-11	-10.945	SPAC6G9.13c;SPBC1718.02;SPBC577.05c;SPAC27D7.13c;SPAC458.04c;SPBC646.17c;SPBC216.02;SPAC32A11.01;SPBC32H8.11;SPBC428.07;SPAC222.15;SPAC23C4.07;SPBC1347.03;SPBC582.06c;SPBC29A10.14;SPAC17A5.18c;SPAC14C4.03;SPBC29A10.02;SPCC1223.12c;SPBC14C8.05c;SPAC13A11.03;SPAC25G10.04c;SPCC4E9.01c;
Phenotypes (FYPO)	FYPO:0003564;	abnormal meiotic DNA double-strand break formation	Enriched	16.2790697674419 (7/43)	0.16739203213927 (10/5974)	2.24731e-11	-10.6483	SPBC577.05c;SPBC32H8.11;SPBC29A10.14;SPAC17A5.18c;SPBC29A10.02;SPAC25G10.04c;SPCC4E9.01c;
Phenotypes (FYPO)	FYPO:0003832;	normal cell cycle	Enriched	48.8372093023256 (21/43)	6.98024774020757 (417/5974)	2.44095e-11	-10.6124	SPAC6G9.13c;SPAC6C3.05;SPCC11E10.03;SPBC2G2.09c;SPBC1718.02;SPBC577.05c;SPAC27D7.13c;SPAC458.04c;SPAC1610.03c;SPBC32H8.11;SPAC1556.06;SPCC188.12;SPAC222.15;SPBC1347.03;SPBC582.06c;SPBC29A10.14;SPAC17A5.18c;SPAC14C4.03;SPBC29A10.02;SPAC25G10.04c;SPCC4E9.01c;
Phenotypes (FYPO)	FYPO:0000679;	developmental process phenotype	Enriched	55.8139534883721 (24/43)	10.1774355540676 (608/5974)	3.52391e-11	-10.453	SPAC6G9.13c;SPCC11E10.03;SPBC2G2.09c;SPBC1718.02;SPBC577.05c;SPAC27D7.13c;SPAC458.04c;SPBC646.17c;SPBC216.02;SPAC1610.03c;SPBC32H8.11;SPCC188.12;SPAC222.15;SPAC23C4.07;SPBC1685.06;SPBC1347.03;SPBC582.06c;SPBC1347.12;SPBC29A10.14;SPBC1271.09;SPAC17A5.18c;SPBC29A10.02;SPCC1223.12c;SPAC13A11.03;
Phenotypes (FYPO)	FYPO:0004094;	abnormal protein localization during meiotic cell cycle	Enriched	25.5813953488372 (11/43)	0.970873786407767 (58/5974)	3.52391e-11	-10.453	SPAC6G9.13c;SPBC1718.02;SPAC27D7.13c;SPBC216.02;SPCC188.12;SPBC1347.12;SPBC29A10.14;SPAC14C4.03;SPBC29A10.02;SPAC25G10.04c;SPCC4E9.01c;
Phenotypes (FYPO)	FYPO:0006759;	abnormal meiotic chromosome organization	Enriched	23.2558139534884 (10/43)	0.770003347840643 (46/5974)	1.1225e-10	-9.94981	SPAC6G9.13c;SPBC1718.02;SPBC577.05c;SPBC216.02;SPBC32H8.11;SPBC29A10.14;SPAC14C4.03;SPAC17A5.18c;SPAC25G10.04c;SPCC4E9.01c;
Phenotypes (FYPO)	FYPO:0003181;	abolished meiotic DNA double-strand break formation	Enriched	13.953488372093 (6/43)	0.133913625711416 (8/5974)	7.14965e-10	-9.14572	SPBC577.05c;SPBC32H8.11;SPBC29A10.14;SPAC17A5.18c;SPAC25G10.04c;SPCC4E9.01c;
Phenotypes (FYPO)	FYPO:0000292;	nucleic acid metabolism phenotype	Enriched	46.5116279069767 (20/43)	7.61633746233679 (455/5974)	1.36012e-09	-8.86642	SPAC6G9.13c;SPBC2G2.09c;SPBC1718.02;SPBC577.05c;SPAC27D7.13c;SPAC458.04c;SPBC646.17c;SPAC1610.03c;SPBC32H8.11;SPAC222.15;SPAC23C4.07;SPBC119.14;SPBC582.06c;SPBC29A10.14;SPAC17A5.18c;SPAC14C4.03;SPBC29A10.02;SPAC13A11.03;SPAC25G10.04c;SPCC4E9.01c;
Phenotypes (FYPO)	FYPO:0003540;	decreased regional homologous chromosome pairing	Enriched	11.6279069767442 (5/43)	0.0836960160696351 (5/5974)	3.71607e-09	-8.42992	SPBC1718.02;SPBC577.05c;SPAC14C4.03;SPAC17A5.18c;SPAC25G10.04c;
Phenotypes (FYPO)	FYPO:0004585;	abnormal linear element morphology	Enriched	13.953488372093 (6/43)	0.16739203213927 (10/5974)	4.76402e-09	-8.32203	SPBC1718.02;SPAC222.15;SPBC29A10.14;SPAC14C4.03;SPAC25G10.04c;SPCC4E9.01c;
Phenotypes (FYPO)	FYPO:0002734;	abnormal cell cycle process	Enriched	69.7674418604651 (30/43)	22.3468362905926 (1335/5974)	8.60685e-09	-8.06516	SPAC6G9.13c;SPCC11E10.03;SPBC2G2.09c;SPBC1718.02;SPBC577.05c;SPAC27D7.13c;SPAC458.04c;SPBC646.17c;SPAC32A11.01;SPBC216.02;SPAC1610.03c;SPBC32H8.11;SPBC428.07;SPCC188.12;SPAC222.15;SPBC119.14;SPAC23C4.07;SPBC1347.03;SPBC582.06c;SPBC1347.12;SPBC29A10.14;SPBC1271.09;SPAC14C4.03;SPAC17A5.18c;SPCC1223.12c;SPBC29A10.02;SPBC14C8.05c;SPAC13A11.03;SPAC25G10.04c;SPCC4E9.01c;
Phenotypes (FYPO)	FYPO:0000517;	abnormal nucleus localization	Enriched	23.2558139534884 (10/43)	1.22196183461667 (73/5974)	1.1665e-08	-7.93312	SPAC6G9.13c;SPCC11E10.03;SPAC27D7.13c;SPAC458.04c;SPBC646.17c;SPBC216.02;SPBC32H8.11;SPBC582.06c;SPBC1347.12;SPBC29A10.14;
Phenotypes (FYPO)	FYPO:0003790;	normal protein localization during meiosis	Enriched	18.6046511627907 (8/43)	0.585872112487446 (35/5974)	1.47105e-08	-7.83237	SPBC577.05c;SPAC27D7.13c;SPBC216.02;SPBC582.06c;SPBC29A10.14;SPAC14C4.03;SPAC17A5.18c;SPAC25G10.04c;
Phenotypes (FYPO)	FYPO:0004606;	normal protein level during meiotic cell cycle	Enriched	13.953488372093 (6/43)	0.200870438567124 (12/5974)	1.69372e-08	-7.77116	SPBC1718.02;SPBC577.05c;SPBC29A10.14;SPAC14C4.03;SPAC17A5.18c;SPAC25G10.04c;
Phenotypes (FYPO)	FYPO:0004095;	normal protein localization during meiotic cell cycle	Enriched	18.6046511627907 (8/43)	0.6193505189153 (37/5974)	2.16752e-08	-7.66404	SPBC577.05c;SPAC27D7.13c;SPBC216.02;SPBC582.06c;SPBC29A10.14;SPAC14C4.03;SPAC17A5.18c;SPAC25G10.04c;
Phenotypes (FYPO)	FYPO:0006393;	localization phenotype during meiotic cell cycle	Enriched	18.6046511627907 (8/43)	0.636089722129227 (38/5974)	2.68979e-08	-7.57028	SPAC6G9.13c;SPAC27D7.13c;SPBC216.02;SPBC32H8.11;SPCC188.12;SPAC222.15;SPBC582.06c;SPBC1347.12;
Phenotypes (FYPO)	FYPO:0005986;	linear elements present in decreased numbers	Enriched	11.6279069767442 (5/43)	0.117174422497489 (7/5974)	5.53158e-08	-7.25715	SPBC577.05c;SPBC29A10.14;SPAC17A5.18c;SPAC25G10.04c;SPCC4E9.01c;
Phenotypes (FYPO)	FYPO:0000151;	abnormal meiotic chromosome segregation	Enriched	41.8604651162791 (18/43)	7.54938064948108 (451/5974)	8.14693e-08	-7.08901	SPAC6G9.13c;SPAC27D7.13c;SPAC458.04c;SPBC646.17c;SPBC216.02;SPAC32A11.01;SPBC428.07;SPAC222.15;SPAC23C4.07;SPBC1347.03;SPBC582.06c;SPBC29A10.14;SPAC17A5.18c;SPCC1223.12c;SPAC13A11.03;SPBC14C8.05c;SPAC25G10.04c;SPCC4E9.01c;
Phenotypes (FYPO)	FYPO:0000478;	normal meiosis	Enriched	27.906976744186 (12/43)	2.6615333110144 (159/5974)	1.06548e-07	-6.97245	SPAC6C3.05;SPCC11E10.03;SPBC1718.02;SPAC27D7.13c;SPAC1610.03c;SPAC1556.06;SPCC188.12;SPBC29A10.14;SPAC14C4.03;SPAC17A5.18c;SPBC29A10.02;SPAC25G10.04c;
Phenotypes (FYPO)	FYPO:0002094;	normal meiotic sister chromatid cohesion	Enriched	11.6279069767442 (5/43)	0.133913625711416 (8/5974)	1.3846e-07	-6.85868	SPAC458.04c;SPAC222.15;SPBC29A10.14;SPAC25G10.04c;SPCC4E9.01c;
Phenotypes (FYPO)	FYPO:0000678;	unequal homologous chromosome segregation	Enriched	13.953488372093 (6/43)	0.301305657850686 (18/5974)	2.70883e-07	-6.56722	SPAC27D7.13c;SPAC458.04c;SPAC222.15;SPBC29A10.14;SPAC25G10.04c;SPCC4E9.01c;
Phenotypes (FYPO)	FYPO:0000149;	transport phenotype	Enriched	30.2325581395349 (13/43)	3.88349514563107 (232/5974)	6.7317e-07	-6.17188	SPAC6G9.13c;SPCC11E10.03;SPAC27D7.13c;SPAC458.04c;SPBC646.17c;SPBC216.02;SPAC1610.03c;SPBC32H8.11;SPAC222.15;SPBC582.06c;SPBC1347.12;SPBC29A10.14;SPCC4E9.01c;
Phenotypes (FYPO)	FYPO:0000011;	abnormal cell cycle	Enriched	69.7674418604651 (30/43)	26.8664211583529 (1605/5974)	7.53108e-07	-6.12314	SPAC6G9.13c;SPCC11E10.03;SPBC2G2.09c;SPBC1718.02;SPBC577.05c;SPAC27D7.13c;SPAC458.04c;SPBC646.17c;SPAC32A11.01;SPBC216.02;SPAC1610.03c;SPBC32H8.11;SPBC428.07;SPCC188.12;SPAC222.15;SPBC119.14;SPAC23C4.07;SPBC1347.03;SPBC582.06c;SPBC1347.12;SPBC29A10.14;SPBC1271.09;SPAC14C4.03;SPAC17A5.18c;SPCC1223.12c;SPBC29A10.02;SPBC14C8.05c;SPAC13A11.03;SPAC25G10.04c;SPCC4E9.01c;
Phenotypes (FYPO)	FYPO:0000631;	cell cycle phenotype	Enriched	69.7674418604651 (30/43)	27.0338131904921 (1615/5974)	8.71882e-07	-6.05954	SPAC6G9.13c;SPCC11E10.03;SPBC2G2.09c;SPBC1718.02;SPBC577.05c;SPAC27D7.13c;SPAC458.04c;SPBC646.17c;SPAC32A11.01;SPBC216.02;SPAC1610.03c;SPBC32H8.11;SPBC428.07;SPCC188.12;SPAC222.15;SPBC119.14;SPAC23C4.07;SPBC1347.03;SPBC582.06c;SPBC1347.12;SPBC29A10.14;SPBC1271.09;SPAC14C4.03;SPAC17A5.18c;SPCC1223.12c;SPBC29A10.02;SPBC14C8.05c;SPAC13A11.03;SPAC25G10.04c;SPCC4E9.01c;
Phenotypes (FYPO)	FYPO:0003025;	decreased homologous chromosome pairing	Enriched	9.30232558139535 (4/43)	0.0836960160696351 (5/5974)	1.7191e-06	-5.7647	SPAC6G9.13c;SPAC27D7.13c;SPAC222.15;SPBC582.06c;
Phenotypes (FYPO)	FYPO:0003615;	decreased meiotic DNA double-strand break formation	Enriched	9.30232558139535 (4/43)	0.0836960160696351 (5/5974)	1.7191e-06	-5.7647	SPBC577.05c;SPBC29A10.14;SPAC17A5.18c;SPCC4E9.01c;
Phenotypes (FYPO)	FYPO:0000627;	normal cellular process	Enriched	53.4883720930233 (23/43)	15.9524606628724 (953/5974)	1.98863e-06	-5.70145	SPAC6G9.13c;SPAC6C3.05;SPCC11E10.03;SPBC2G2.09c;SPBC1718.02;SPBC577.05c;SPAC27D7.13c;SPAC458.04c;SPBC216.02;SPAC1610.03c;SPBC32H8.11;SPBC428.07;SPAC1556.06;SPCC188.12;SPAC222.15;SPBC1347.03;SPBC582.06c;SPBC29A10.14;SPAC17A5.18c;SPAC14C4.03;SPBC29A10.02;SPAC25G10.04c;SPCC4E9.01c;
Phenotypes (FYPO)	FYPO:0002043;	normal premeiotic DNA replication	Enriched	13.953488372093 (6/43)	0.435219283562102 (26/5974)	2.79766e-06	-5.55321	SPBC2G2.09c;SPBC32H8.11;SPBC1347.03;SPAC14C4.03;SPBC29A10.02;SPAC25G10.04c;
Phenotypes (FYPO)	FYPO:0000334;	cellular component organization phenotype	Enriched	67.4418604651163 (29/43)	26.6822899229997 (1594/5974)	3.35485e-06	-5.47433	SPAC6G9.13c;SPCC11E10.03;SPBC1718.02;SPBC577.05c;SPAC27D7.13c;SPAC458.04c;SPBC646.17c;SPBC216.02;SPAC32A11.01;SPBC32H8.11;SPBC428.07;SPAP27G11.08c;SPAC222.15;SPAC23C4.07;SPBC1685.06;SPBC1347.03;SPBC582.06c;SPBC1347.12;SPBC29A10.14;SPBC1271.09;SPAC14C4.03;SPAC17A5.18c;SPCC1223.12c;SPBC29A10.02;SPBC14C8.05c;SPAC13A11.03;SPAC25G10.04c;SPBP8B7.04;SPCC4E9.01c;
Phenotypes (FYPO)	FYPO:0000335;	abnormal cellular component organization	Enriched	67.4418604651163 (29/43)	26.6822899229997 (1594/5974)	3.35485e-06	-5.47433	SPAC6G9.13c;SPCC11E10.03;SPBC1718.02;SPBC577.05c;SPAC27D7.13c;SPAC458.04c;SPBC646.17c;SPBC216.02;SPAC32A11.01;SPBC32H8.11;SPBC428.07;SPAP27G11.08c;SPAC222.15;SPAC23C4.07;SPBC1685.06;SPBC1347.03;SPBC582.06c;SPBC1347.12;SPBC29A10.14;SPBC1271.09;SPAC14C4.03;SPAC17A5.18c;SPCC1223.12c;SPBC29A10.02;SPBC14C8.05c;SPAC13A11.03;SPAC25G10.04c;SPBP8B7.04;SPCC4E9.01c;
Phenotypes (FYPO)	FYPO:0000909;	abnormal protein localization to linear element	Enriched	9.30232558139535 (4/43)	0.100435219283562 (6/5974)	4.60567e-06	-5.33671	SPBC1718.02;SPBC29A10.14;SPAC14C4.03;SPAC25G10.04c;
Phenotypes (FYPO)	FYPO:0002957;	abnormal protein localization to nucleus during meiosis	Enriched	9.30232558139535 (4/43)	0.100435219283562 (6/5974)	4.60567e-06	-5.33671	SPBC1718.02;SPBC29A10.14;SPAC14C4.03;SPAC25G10.04c;
Phenotypes (FYPO)	FYPO:0004159;	abnormal homologous chromosome segregation	Enriched	13.953488372093 (6/43)	0.485436893203883 (29/5974)	5.36151e-06	-5.27071	SPAC27D7.13c;SPAC458.04c;SPAC222.15;SPBC29A10.14;SPAC25G10.04c;SPCC4E9.01c;
Phenotypes (FYPO)	FYPO:0000925;	unequal meiotic chromosome segregation	Enriched	13.953488372093 (6/43)	0.502176096417811 (30/5974)	6.59217e-06	-5.18097	SPAC27D7.13c;SPAC458.04c;SPAC222.15;SPBC29A10.14;SPAC25G10.04c;SPCC4E9.01c;
Phenotypes (FYPO)	FYPO:0000138;	localization phenotype	Enriched	48.8372093023256 (21/43)	14.228322731838 (850/5974)	7.8657e-06	-5.10426	SPAC6G9.13c;SPCC11E10.03;SPBC1718.02;SPBC577.05c;SPAC27D7.13c;SPAC458.04c;SPBC646.17c;SPBC216.02;SPAC1610.03c;SPBC32H8.11;SPCC188.12;SPAC222.15;SPBC1347.03;SPBC582.06c;SPBC1347.12;SPBC29A10.14;SPAC17A5.18c;SPAC14C4.03;SPBC29A10.02;SPAC25G10.04c;SPCC4E9.01c;
Phenotypes (FYPO)	FYPO:0001133;	normal DNA replication	Enriched	13.953488372093 (6/43)	0.535654502845665 (32/5974)	9.73755e-06	-5.01155	SPBC2G2.09c;SPBC32H8.11;SPBC1347.03;SPAC14C4.03;SPBC29A10.02;SPAC25G10.04c;
Phenotypes (FYPO)	FYPO:0005449;	abolished cellular process	Enriched	39.5348837209302 (17/43)	9.27351858051557 (554/5974)	1.16923e-05	-4.9321	SPAC6G9.13c;SPCC11E10.03;SPBC577.05c;SPAC27D7.13c;SPAC458.04c;SPBC646.17c;SPBC216.02;SPBC32H8.11;SPBC1685.06;SPBC1347.03;SPBC582.06c;SPBC1347.12;SPBC29A10.14;SPAC17A5.18c;SPBC29A10.02;SPAC25G10.04c;SPCC4E9.01c;
Phenotypes (FYPO)	FYPO:0000860;	abnormal metabolic process	Enriched	46.5116279069767 (20/43)	13.4583193839973 (804/5974)	1.69412e-05	-4.77106	SPAC6G9.13c;SPBC2G2.09c;SPBC1718.02;SPBC577.05c;SPAC27D7.13c;SPAC458.04c;SPBC646.17c;SPAC1610.03c;SPBC32H8.11;SPAC222.15;SPAC23C4.07;SPBC119.14;SPBC582.06c;SPBC29A10.14;SPAC17A5.18c;SPAC14C4.03;SPBC29A10.02;SPAC13A11.03;SPAC25G10.04c;SPCC4E9.01c;
Phenotypes (FYPO)	FYPO:0000140;	cellular metabolism phenotype	Enriched	48.8372093023256 (21/43)	15.1824573150318 (907/5974)	2.32436e-05	-4.6337	SPAC6G9.13c;SPBC2G2.09c;SPBC1718.02;SPBC577.05c;SPAC27D7.13c;SPAC458.04c;SPBC646.17c;SPAC1610.03c;SPBC32H8.11;SPAC222.15;SPAC23C4.07;SPBC119.14;SPBC1347.03;SPBC582.06c;SPBC29A10.14;SPAC17A5.18c;SPAC14C4.03;SPBC29A10.02;SPAC13A11.03;SPAC25G10.04c;SPCC4E9.01c;
Phenotypes (FYPO)	FYPO:0002177;	viable vegetative cell with normal cell morphology	Enriched	88.3720930232558 (38/43)	50.2510880482089 (3002/5974)	2.77225e-05	-4.55717	SPAC6G9.13c;SPBC16A3.13;SPAC6C3.05;SPCC11E10.03;SPBC2G2.09c;SPBC1718.02;SPBC577.05c;SPAC27D7.13c;SPAC458.04c;SPBC646.17c;SPAC32A11.01;SPBC216.02;SPAC1610.03c;SPBC32H8.11;SPBC428.07;SPAC1556.06;SPAC57A10.04;SPCC188.12;SPAP27G11.08c;SPAC222.15;SPAC23C4.07;SPBC119.14;SPBC1685.06;SPCC70.09c;SPBC1347.03;SPBC582.06c;SPBC1347.12;SPBC29A10.14;SPBC1271.09;SPAC17A5.18c;SPAC14C4.03;SPBC29A10.02;SPCC1223.12c…
Phenotypes (FYPO)	FYPO:0001720;	abnormal transport	Enriched	23.2558139534884 (10/43)	2.89588215600937 (173/5974)	3.1463e-05	-4.5022	SPAC6G9.13c;SPCC11E10.03;SPAC27D7.13c;SPAC458.04c;SPBC646.17c;SPBC216.02;SPBC32H8.11;SPBC582.06c;SPBC1347.12;SPBC29A10.14;
Phenotypes (FYPO)	FYPO:0003891;	normal intragenic meiotic recombination	Enriched	9.30232558139535 (4/43)	0.150652828925343 (9/5974)	3.25381e-05	-4.48761	SPBC577.05c;SPBC29A10.14;SPAC14C4.03;SPAC25G10.04c;
Phenotypes (FYPO)	FYPO:0006459;	abnormal protein modification during meiotic cell cycle	Enriched	9.30232558139535 (4/43)	0.150652828925343 (9/5974)	3.25381e-05	-4.48761	SPBC32H8.11;SPBC29A10.14;SPBC29A10.02;SPCC4E9.01c;
Phenotypes (FYPO)	FYPO:0006162;	normal protein localization to chromatin during meiosis I	Enriched	6.97674418604651 (3/43)	0.050217609641781 (3/5974)	3.91912e-05	-4.40681	SPBC577.05c;SPAC17A5.18c;SPAC25G10.04c;
Phenotypes (FYPO)	FYPO:0000029;	abnormal chromosome segregation	Enriched	41.8604651162791 (18/43)	11.6337462336793 (695/5974)	4.92118e-05	-4.30793	SPAC6G9.13c;SPAC27D7.13c;SPAC458.04c;SPBC646.17c;SPBC216.02;SPAC32A11.01;SPBC428.07;SPAC222.15;SPAC23C4.07;SPBC1347.03;SPBC582.06c;SPBC29A10.14;SPAC17A5.18c;SPCC1223.12c;SPAC13A11.03;SPBC14C8.05c;SPAC25G10.04c;SPCC4E9.01c;
Phenotypes (FYPO)	FYPO:0003549;	abnormal protein localization during meiosis	Enriched	13.953488372093 (6/43)	0.719785738198862 (43/5974)	5.26248e-05	-4.27881	SPAC6G9.13c;SPBC1718.02;SPBC29A10.14;SPAC14C4.03;SPBC29A10.02;SPAC25G10.04c;
Phenotypes (FYPO)	FYPO:0000114;	cellular process phenotype	Enriched	81.3953488372093 (35/43)	43.6056243722799 (2605/5974)	5.44632e-05	-4.2639	SPAC6G9.13c;SPAC6C3.05;SPCC11E10.03;SPBC2G2.09c;SPBC1718.02;SPBC577.05c;SPAC27D7.13c;SPAC458.04c;SPBC646.17c;SPAC32A11.01;SPBC216.02;SPAC1610.03c;SPBC32H8.11;SPBC428.07;SPAC1556.06;SPCC188.12;SPAP27G11.08c;SPAC222.15;SPAC23C4.07;SPBC119.14;SPBC1685.06;SPBC1347.03;SPBC582.06c;SPBC1347.12;SPBC29A10.14;SPBC1271.09;SPAC17A5.18c;SPAC14C4.03;SPBC29A10.02;SPCC1223.12c;SPAC13A11.03;SPBC14C8.05c;SPAC25G10…
Phenotypes (FYPO)	FYPO:0000628;	abnormal cellular process	Enriched	76.7441860465116 (33/43)	40.1071309005691 (2396/5974)	0.000121506	-3.9154	SPAC6G9.13c;SPCC11E10.03;SPBC2G2.09c;SPBC1718.02;SPBC577.05c;SPAC27D7.13c;SPAC458.04c;SPBC646.17c;SPAC32A11.01;SPBC216.02;SPAC1610.03c;SPBC32H8.11;SPBC428.07;SPCC188.12;SPAP27G11.08c;SPAC222.15;SPAC23C4.07;SPBC119.14;SPBC1685.06;SPBC1347.03;SPBC582.06c;SPBC1347.12;SPBC29A10.14;SPBC1271.09;SPAC17A5.18c;SPAC14C4.03;SPBC29A10.02;SPCC1223.12c;SPAC13A11.03;SPBC14C8.05c;SPAC25G10.04c;SPBP8B7.04;SPCC4E9…
Phenotypes (FYPO)	FYPO:0005135;	normal protein localization to linear element	Enriched	6.97674418604651 (3/43)	0.0669568128557081 (4/5974)	0.000139842	-3.85436	SPBC29A10.14;SPAC14C4.03;SPAC25G10.04c;
Phenotypes (FYPO)	FYPO:0006159;	increased protein localization to linear element	Enriched	6.97674418604651 (3/43)	0.0669568128557081 (4/5974)	0.000139842	-3.85436	SPBC1718.02;SPBC29A10.14;SPAC14C4.03;
Phenotypes (FYPO)	FYPO:0006160;	decreased number of Rad51 foci during meiotic prophase I	Enriched	6.97674418604651 (3/43)	0.0669568128557081 (4/5974)	0.000139842	-3.85436	SPBC1718.02;SPBC32H8.11;SPBC29A10.14;
Phenotypes (FYPO)	FYPO:0005448;	abolished biological process	Enriched	44.1860465116279 (19/43)	14.0944091061265 (842/5974)	0.000157634	-3.80235	SPAC6G9.13c;SPCC11E10.03;SPBC577.05c;SPAC27D7.13c;SPAC458.04c;SPBC646.17c;SPBC216.02;SPBC32H8.11;SPCC188.12;SPBC1685.06;SPBC1347.03;SPBC582.06c;SPBC1347.12;SPBC29A10.14;SPAC17A5.18c;SPAC14C4.03;SPBC29A10.02;SPAC25G10.04c;SPCC4E9.01c;
Phenotypes (FYPO)	FYPO:0004806;	incomplete cell wall disassembly at cell fusion site	Enriched	25.5813953488372 (11/43)	4.48610646133244 (268/5974)	0.000190096	-3.72103	SPAC6G9.13c;SPBC646.17c;SPBC428.07;SPAP27G11.08c;SPAC222.15;SPBC1347.03;SPBC1347.12;SPBC1271.09;SPCC1223.12c;SPAC25G10.04c;SPBP8B7.04;
Phenotypes (FYPO)	FYPO:0006499;	abnormal cell wall disassembly at cell fusion site	Enriched	25.5813953488372 (11/43)	4.51958486776029 (270/5974)	0.000202824	-3.69288	SPAC6G9.13c;SPBC646.17c;SPBC428.07;SPAP27G11.08c;SPAC222.15;SPBC1347.03;SPBC1347.12;SPBC1271.09;SPCC1223.12c;SPAC25G10.04c;SPBP8B7.04;
Phenotypes (FYPO)	FYPO:0000301;	mating phenotype	Enriched	32.5581395348837 (14/43)	8.00133913625711 (478/5974)	0.000313685	-3.50351	SPAC6G9.13c;SPAC27D7.13c;SPBC646.17c;SPBC216.02;SPAC1610.03c;SPBC428.07;SPAP27G11.08c;SPAC222.15;SPBC1347.03;SPBC1347.12;SPBC1271.09;SPCC1223.12c;SPAC25G10.04c;SPBP8B7.04;
Phenotypes (FYPO)	FYPO:0004805;	abnormal cell wall organization	Enriched	25.5813953488372 (11/43)	4.73719450954135 (283/5974)	0.000313685	-3.50351	SPAC6G9.13c;SPBC646.17c;SPBC428.07;SPAP27G11.08c;SPAC222.15;SPBC1347.03;SPBC1347.12;SPBC1271.09;SPCC1223.12c;SPAC25G10.04c;SPBP8B7.04;
Phenotypes (FYPO)	FYPO:0004665;	linear elements absent from cell	Enriched	6.97674418604651 (3/43)	0.0836960160696351 (5/5974)	0.000322803	-3.49106	SPBC577.05c;SPAC17A5.18c;SPAC25G10.04c;
Phenotypes (FYPO)	FYPO:0006161;	abolished protein localization to chromatin during meiosis I	Enriched	6.97674418604651 (3/43)	0.0836960160696351 (5/5974)	0.000322803	-3.49106	SPBC577.05c;SPAC17A5.18c;SPAC25G10.04c;
Phenotypes (FYPO)	FYPO:0000734;	abnormal meiotic spindle	Enriched	9.30232558139535 (4/43)	0.267827251422832 (16/5974)	0.000370374	-3.43136	SPAC6G9.13c;SPBC32H8.11;SPBC29A10.14;SPBC29A10.02;
Phenotypes (FYPO)	FYPO:0002333;	protein localization phenotype	Enriched	39.5348837209302 (17/43)	12.1359223300971 (725/5974)	0.000401889	-3.39589	SPAC6G9.13c;SPBC1718.02;SPBC577.05c;SPAC27D7.13c;SPAC458.04c;SPBC646.17c;SPBC216.02;SPCC188.12;SPBC1347.03;SPBC582.06c;SPBC1347.12;SPBC29A10.14;SPAC17A5.18c;SPAC14C4.03;SPBC29A10.02;SPAC25G10.04c;SPCC4E9.01c;
Phenotypes (FYPO)	FYPO:0001315;	normal vegetative cell morphology	Enriched	90.6976744186046 (39/43)	58.8048208905256 (3513/5974)	0.000546757	-3.26221	SPAC6G9.13c;SPBC16A3.13;SPAC6C3.05;SPCC11E10.03;SPBC2G2.09c;SPCC1393.07c;SPBC1718.02;SPBC577.05c;SPAC27D7.13c;SPAC458.04c;SPBC646.17c;SPAC32A11.01;SPBC216.02;SPAC1610.03c;SPBC32H8.11;SPBC428.07;SPAC1556.06;SPAC57A10.04;SPCC188.12;SPAP27G11.08c;SPAC222.15;SPAC23C4.07;SPBC119.14;SPBC1685.06;SPCC70.09c;SPBC1347.03;SPBC582.06c;SPBC1347.12;SPBC29A10.14;SPBC1271.09;SPAC17A5.18c;SPAC14C4.03;SPBC29A10.02…
Phenotypes (FYPO)	FYPO:0000672;	normal cell morphology	Enriched	90.6976744186046 (39/43)	58.8885169065952 (3518/5974)	0.000549858	-3.25975	SPAC6G9.13c;SPBC16A3.13;SPAC6C3.05;SPCC11E10.03;SPBC2G2.09c;SPCC1393.07c;SPBC1718.02;SPBC577.05c;SPAC27D7.13c;SPAC458.04c;SPBC646.17c;SPAC32A11.01;SPBC216.02;SPAC1610.03c;SPBC32H8.11;SPBC428.07;SPAC1556.06;SPAC57A10.04;SPCC188.12;SPAP27G11.08c;SPAC222.15;SPAC23C4.07;SPBC119.14;SPBC1685.06;SPCC70.09c;SPBC1347.03;SPBC582.06c;SPBC1347.12;SPBC29A10.14;SPBC1271.09;SPAC17A5.18c;SPAC14C4.03;SPBC29A10.02…
Phenotypes (FYPO)	FYPO:0004058;	decreased meiotic recombination at CRE promoter	Enriched	6.97674418604651 (3/43)	0.100435219283562 (6/5974)	0.00059922	-3.22241	SPBC577.05c;SPAC17A5.18c;SPAC25G10.04c;
Phenotypes (FYPO)	FYPO:0004991;	decreased protein level during meiotic cell cycle	Enriched	6.97674418604651 (3/43)	0.100435219283562 (6/5974)	0.00059922	-3.22241	SPAC1610.03c;SPBC32H8.11;SPAC13A11.03;
Phenotypes (FYPO)	FYPO:0004994;	delayed onset of meiosis I	Enriched	6.97674418604651 (3/43)	0.100435219283562 (6/5974)	0.00059922	-3.22241	SPAC6G9.13c;SPAC222.15;SPAC13A11.03;
Phenotypes (FYPO)	FYPO:0002340;	decreased DNA recombination during vegetative growth	Enriched	11.6279069767442 (5/43)	0.652828925343154 (39/5974)	0.000625625	-3.20369	SPAC222.15;SPBC29A10.14;SPAC17A5.18c;SPAC13A11.03;SPAC25G10.04c;
Phenotypes (FYPO)	FYPO:0001345;	abnormal DNA recombination during vegetative growth	Enriched	13.953488372093 (6/43)	1.18848342818882 (71/5974)	0.000833228	-3.07924	SPAC222.15;SPBC119.14;SPBC29A10.14;SPAC17A5.18c;SPAC13A11.03;SPAC25G10.04c;
Phenotypes (FYPO)	FYPO:0000124;	viable cell	Enriched	90.6976744186046 (39/43)	59.7924338801473 (3572/5974)	0.000983669	-3.00715	SPAC6G9.13c;SPBC16A3.13;SPAC6C3.05;SPCC11E10.03;SPBC2G2.09c;SPCC1393.07c;SPBC1718.02;SPBC577.05c;SPAC27D7.13c;SPAC458.04c;SPBC646.17c;SPAC32A11.01;SPBC216.02;SPAC1610.03c;SPBC32H8.11;SPBC428.07;SPAC1556.06;SPAC57A10.04;SPCC188.12;SPAP27G11.08c;SPAC222.15;SPAC23C4.07;SPBC119.14;SPBC1685.06;SPCC70.09c;SPBC1347.03;SPBC582.06c;SPBC1347.12;SPBC29A10.14;SPBC1271.09;SPAC17A5.18c;SPAC14C4.03;SPBC29A10.02…
Phenotypes (FYPO)	FYPO:0001491;	viable vegetative cell	Enriched	90.6976744186046 (39/43)	59.7254770672916 (3568/5974)	0.000983669	-3.00715	SPAC6G9.13c;SPBC16A3.13;SPAC6C3.05;SPCC11E10.03;SPBC2G2.09c;SPCC1393.07c;SPBC1718.02;SPBC577.05c;SPAC27D7.13c;SPAC458.04c;SPBC646.17c;SPAC32A11.01;SPBC216.02;SPAC1610.03c;SPBC32H8.11;SPBC428.07;SPAC1556.06;SPAC57A10.04;SPCC188.12;SPAP27G11.08c;SPAC222.15;SPAC23C4.07;SPBC119.14;SPBC1685.06;SPCC70.09c;SPBC1347.03;SPBC582.06c;SPBC1347.12;SPBC29A10.14;SPBC1271.09;SPAC17A5.18c;SPAC14C4.03;SPBC29A10.02…
Phenotypes (FYPO)	FYPO:0002711;	abnormal nuclear separation after meiosis	Enriched	6.97674418604651 (3/43)	0.117174422497489 (7/5974)	0.000983669	-3.00715	SPAC222.15;SPBC29A10.02;SPAC13A11.03;
Phenotypes (FYPO)	FYPO:0003538;	premature meiosis I	Enriched	6.97674418604651 (3/43)	0.117174422497489 (7/5974)	0.000983669	-3.00715	SPBC577.05c;SPBC32H8.11;SPAC17A5.18c;
Phenotypes (FYPO)	FYPO:0003835;	normal horsetail movement	Enriched	6.97674418604651 (3/43)	0.117174422497489 (7/5974)	0.000983669	-3.00715	SPBC32H8.11;SPAC222.15;SPCC4E9.01c;
Phenotypes (FYPO)	FYPO:0006765;	abnormal protein phosphorylation during meiotic cell cycle	Enriched	6.97674418604651 (3/43)	0.117174422497489 (7/5974)	0.000983669	-3.00715	SPBC32H8.11;SPBC29A10.02;SPCC4E9.01c;
Phenotypes (FYPO)	FYPO:0001370;	abnormal protein localization	Enriched	34.8837209302326 (15/43)	10.5289588215601 (629/5974)	0.00132727	-2.87704	SPAC6G9.13c;SPBC1718.02;SPBC577.05c;SPAC27D7.13c;SPAC458.04c;SPBC646.17c;SPBC216.02;SPCC188.12;SPBC1347.12;SPBC29A10.14;SPAC14C4.03;SPAC17A5.18c;SPBC29A10.02;SPAC25G10.04c;SPCC4E9.01c;
Phenotypes (FYPO)	FYPO:0002738;	abnormal meiotic cell cycle phase	Enriched	6.97674418604651 (3/43)	0.133913625711416 (8/5974)	0.00149379	-2.82571	SPAC6G9.13c;SPAC222.15;SPBC29A10.14;
Phenotypes (FYPO)	FYPO:0005578;	normal intergenic meiotic recombination	Enriched	6.97674418604651 (3/43)	0.133913625711416 (8/5974)	0.00149379	-2.82571	SPBC29A10.14;SPAC14C4.03;SPAC25G10.04c;
Phenotypes (FYPO)	FYPO:0000477;	delayed onset of meiosis	Enriched	6.97674418604651 (3/43)	0.16739203213927 (10/5974)	0.00304427	-2.51652	SPAC6G9.13c;SPAC222.15;SPAC13A11.03;
Phenotypes (FYPO)	FYPO:0001389;	normal nucleus localization	Enriched	6.97674418604651 (3/43)	0.16739203213927 (10/5974)	0.00304427	-2.51652	SPBC32H8.11;SPAC222.15;SPCC4E9.01c;
Phenotypes (FYPO)	FYPO:0003037;	abnormal cell phenotype	Enriched	81.3953488372093 (35/43)	50.4184800803482 (3012/5974)	0.00304427	-2.51652	SPAC6G9.13c;SPCC11E10.03;SPBC2G2.09c;SPAPB17E12.09;SPCC1393.07c;SPBC1718.02;SPBC577.05c;SPAC27D7.13c;SPAC458.04c;SPBC646.17c;SPAC32A11.01;SPBC216.02;SPAC1610.03c;SPBC32H8.11;SPBC428.07;SPCC188.12;SPAP27G11.08c;SPAC222.15;SPAC23C4.07;SPBC119.14;SPBC1685.06;SPBC1347.03;SPBC582.06c;SPBC1347.12;SPBC29A10.14;SPBC1271.09;SPAC17A5.18c;SPAC14C4.03;SPBC29A10.02;SPCC1223.12c;SPAC13A11.03;SPBC14C8.05c;SPAC2…
Phenotypes (FYPO)	FYPO:0003563;	normal meiosis I	Enriched	6.97674418604651 (3/43)	0.16739203213927 (10/5974)	0.00304427	-2.51652	SPAC27D7.13c;SPBC29A10.02;SPAC25G10.04c;
Phenotypes (FYPO)	FYPO:0003613;	normal meiotic sister chromatid cohesion during meiotic prophase I	Enriched	4.65116279069767 (2/43)	0.033478406427854 (2/5974)	0.00366474	-2.43596	SPBC29A10.14;SPAC25G10.04c;
Phenotypes (FYPO)	FYPO:0004666;	decreased meiotic sister chromatid cohesion along chromosome arms	Enriched	4.65116279069767 (2/43)	0.033478406427854 (2/5974)	0.00366474	-2.43596	SPBC29A10.14;SPCC4E9.01c;
Phenotypes (FYPO)	FYPO:0005988;	abolished microtubule anchoring at cell cortex of cell tip during meiotic cell cycle	Enriched	4.65116279069767 (2/43)	0.033478406427854 (2/5974)	0.00366474	-2.43596	SPAC27D7.13c;SPBC1347.12;
Phenotypes (FYPO)	FYPO:0000510;	abnormal nuclear fusion during mating	Enriched	6.97674418604651 (3/43)	0.184131235353197 (11/5974)	0.0039389	-2.40463	SPBC216.02;SPBC32H8.11;SPAC23C4.07;
Phenotypes (FYPO)	FYPO:0004093;	normal meiotic telomere clustering	Enriched	6.97674418604651 (3/43)	0.184131235353197 (11/5974)	0.0039389	-2.40463	SPAC27D7.13c;SPAC222.15;SPBC582.06c;
Phenotypes (FYPO)	FYPO:0001312;	normal vegetative phenotype	Enriched	90.6976744186046 (39/43)	63.1235353197188 (3771/5974)	0.00588811	-2.23002	SPAC6G9.13c;SPBC16A3.13;SPAC6C3.05;SPCC11E10.03;SPBC2G2.09c;SPCC1393.07c;SPBC1718.02;SPBC577.05c;SPAC27D7.13c;SPAC458.04c;SPBC646.17c;SPAC32A11.01;SPBC216.02;SPAC1610.03c;SPBC32H8.11;SPBC428.07;SPAC1556.06;SPAC57A10.04;SPCC188.12;SPAP27G11.08c;SPAC222.15;SPAC23C4.07;SPBC119.14;SPBC1685.06;SPCC70.09c;SPBC1347.03;SPBC582.06c;SPBC1347.12;SPBC29A10.14;SPBC1271.09;SPAC17A5.18c;SPAC14C4.03;SPBC29A10.02…
Phenotypes (FYPO)	FYPO:0000479;	premature meiosis	Enriched	6.97674418604651 (3/43)	0.217609641781051 (13/5974)	0.00648242	-2.18826	SPBC577.05c;SPBC32H8.11;SPAC17A5.18c;
Phenotypes (FYPO)	FYPO:0001346;	DNA metabolism phenotype during vegetative growth	Enriched	16.2790697674419 (7/43)	2.6615333110144 (159/5974)	0.00808635	-2.09225	SPAC6G9.13c;SPAC222.15;SPBC119.14;SPBC29A10.14;SPAC17A5.18c;SPAC13A11.03;SPAC25G10.04c;
Phenotypes (FYPO)	FYPO:0003565;	increased protein phosphorylation during meiosis I	Enriched	4.65116279069767 (2/43)	0.050217609641781 (3/5974)	0.00974127	-2.01138	SPBC32H8.11;SPBC29A10.02;
Phenotypes (FYPO)	FYPO:0005432;	globally decreased mitotic recombination	Enriched	4.65116279069767 (2/43)	0.050217609641781 (3/5974)	0.00974127	-2.01138	SPBC29A10.14;SPAC17A5.18c;
Phenotypes (FYPO)	FYPO:0005990;	abnormal maintenance of protein location in cell cortex of cell tip during karyogamy	Enriched	4.65116279069767 (2/43)	0.050217609641781 (3/5974)	0.00974127	-2.01138	SPBC216.02;SPBC1347.12;
Phenotypes (FYPO)	FYPO:0002060;	viable vegetative cell population	Enriched	90.6976744186046 (39/43)	64.5798459993304 (3858/5974)	0.00992138	-2.00343	SPAC6G9.13c;SPBC16A3.13;SPAC6C3.05;SPCC11E10.03;SPBC2G2.09c;SPCC1393.07c;SPBC1718.02;SPBC577.05c;SPAC27D7.13c;SPAC458.04c;SPBC646.17c;SPAC32A11.01;SPBC216.02;SPAC1610.03c;SPBC32H8.11;SPBC428.07;SPAC1556.06;SPAC57A10.04;SPCC188.12;SPAP27G11.08c;SPAC222.15;SPAC23C4.07;SPBC119.14;SPBC1685.06;SPCC70.09c;SPBC1347.03;SPBC582.06c;SPBC1347.12;SPBC29A10.14;SPBC1271.09;SPAC17A5.18c;SPAC14C4.03;SPBC29A10.02…
Phenotypes (FYPO)	FYPO:0002058;	viable cell population	Enriched	90.6976744186046 (39/43)	64.8141948443254 (3872/5974)	0.0100244	-1.99894	SPAC6G9.13c;SPBC16A3.13;SPAC6C3.05;SPCC11E10.03;SPBC2G2.09c;SPCC1393.07c;SPBC1718.02;SPBC577.05c;SPAC27D7.13c;SPAC458.04c;SPBC646.17c;SPAC32A11.01;SPBC216.02;SPAC1610.03c;SPBC32H8.11;SPBC428.07;SPAC1556.06;SPAC57A10.04;SPCC188.12;SPAP27G11.08c;SPAC222.15;SPAC23C4.07;SPBC119.14;SPBC1685.06;SPCC70.09c;SPBC1347.03;SPBC582.06c;SPBC1347.12;SPBC29A10.14;SPBC1271.09;SPAC17A5.18c;SPAC14C4.03;SPBC29A10.02…
Phenotypes (FYPO)	FYPO:0001331;	cellular process phenotype during vegetative growth	Enriched	53.4883720930233 (23/43)	26.4981586876465 (1583/5974)	0.0109363	-1.96113	SPAC6G9.13c;SPCC11E10.03;SPBC2G2.09c;SPBC1718.02;SPAC27D7.13c;SPAC458.04c;SPBC646.17c;SPBC216.02;SPAC1610.03c;SPBC32H8.11;SPBC428.07;SPAC222.15;SPBC119.14;SPBC1347.03;SPBC1347.12;SPBC29A10.14;SPAC17A5.18c;SPAC14C4.03;SPBC29A10.02;SPBC14C8.05c;SPAC13A11.03;SPAC25G10.04c;SPCC4E9.01c;
Phenotypes (FYPO)	FYPO:0004973;	normal telomere localization	Enriched	6.97674418604651 (3/43)	0.267827251422832 (16/5974)	0.0112526	-1.94875	SPAC27D7.13c;SPAC222.15;SPBC582.06c;
Phenotypes (FYPO)	FYPO:0000581;	decreased spore germination frequency	Enriched	11.6279069767442 (5/43)	1.27217944425845 (76/5974)	0.0118287	-1.92706	SPAC6G9.13c;SPAC458.04c;SPAC222.15;SPBC29A10.14;SPAC13A11.03;
Phenotypes (FYPO)	FYPO:0000031;	abnormal mating	Enriched	25.5813953488372 (11/43)	7.39872782055574 (442/5974)	0.0127326	-1.89508	SPAC6G9.13c;SPBC646.17c;SPBC428.07;SPAP27G11.08c;SPAC222.15;SPBC1347.03;SPBC1347.12;SPBC1271.09;SPCC1223.12c;SPAC25G10.04c;SPBP8B7.04;
Phenotypes (FYPO)	FYPO:0000257;	normal phenotype	Enriched	90.6976744186046 (39/43)	65.5841981921661 (3918/5974)	0.0161253	-1.79249	SPAC6G9.13c;SPBC16A3.13;SPAC6C3.05;SPCC11E10.03;SPBC2G2.09c;SPCC1393.07c;SPBC1718.02;SPBC577.05c;SPAC27D7.13c;SPAC458.04c;SPBC646.17c;SPAC32A11.01;SPBC216.02;SPAC1610.03c;SPBC32H8.11;SPBC428.07;SPAC1556.06;SPAC57A10.04;SPCC188.12;SPAP27G11.08c;SPAC222.15;SPAC23C4.07;SPBC119.14;SPBC1685.06;SPCC70.09c;SPBC1347.03;SPBC582.06c;SPBC1347.12;SPBC29A10.14;SPBC1271.09;SPAC17A5.18c;SPAC14C4.03;SPBC29A10.02…
Phenotypes (FYPO)	FYPO:0000737;	abnormal meiotic spindle assembly	Enriched	4.65116279069767 (2/43)	0.0669568128557081 (4/5974)	0.0172176	-1.76403	SPAC6G9.13c;SPBC1347.03;
Phenotypes (FYPO)	FYPO:0001893;	abnormal sporulation resulting in formation of azygotic ascus with more or fewer than four spores	Enriched	4.65116279069767 (2/43)	0.0669568128557081 (4/5974)	0.0172176	-1.76403	SPAC23C4.07;SPBC29A10.14;
Phenotypes (FYPO)	FYPO:0003550;	decreased protein level during meiosis	Enriched	4.65116279069767 (2/43)	0.0669568128557081 (4/5974)	0.0172176	-1.76403	SPAC1610.03c;SPBC32H8.11;
Phenotypes (FYPO)	FYPO:0003562;	normal horsetail nucleus morphology	Enriched	4.65116279069767 (2/43)	0.0669568128557081 (4/5974)	0.0172176	-1.76403	SPBC29A10.02;SPCC4E9.01c;
Phenotypes (FYPO)	FYPO:0005208;	abolished protein localization during meiotic cell cycle	Enriched	6.97674418604651 (3/43)	0.33478406427854 (20/5974)	0.0207078	-1.68387	SPAC6G9.13c;SPBC216.02;SPCC188.12;
Phenotypes (FYPO)	FYPO:0004997;	normal protein localization to chromosome	Enriched	13.953488372093 (6/43)	2.27653163709407 (136/5974)	0.0215381	-1.66679	SPBC577.05c;SPBC582.06c;SPBC29A10.14;SPAC14C4.03;SPAC17A5.18c;SPAC25G10.04c;
Phenotypes (FYPO)	FYPO:0002220;	increased duration of meiotic cell cycle phase	Enriched	4.65116279069767 (2/43)	0.0836960160696351 (5/5974)	0.02711	-1.56687	SPAC6G9.13c;SPAC222.15;
Phenotypes (FYPO)	FYPO:0004605;	decreased horsetail movement	Enriched	4.65116279069767 (2/43)	0.0836960160696351 (5/5974)	0.02711	-1.56687	SPBC216.02;SPBC582.06c;
Phenotypes (FYPO)	FYPO:0004610;	increased duration of meiotic prophase I	Enriched	4.65116279069767 (2/43)	0.0836960160696351 (5/5974)	0.02711	-1.56687	SPAC6G9.13c;SPAC222.15;
Phenotypes (FYPO)	FYPO:0005447;	abnormal biological process	Enriched	83.7209302325581 (36/43)	57.9343823234014 (3461/5974)	0.02711	-1.56687	SPAC6G9.13c;SPAC6C3.05;SPCC11E10.03;SPBC2G2.09c;SPCC1393.07c;SPBC1718.02;SPBC577.05c;SPAC27D7.13c;SPAC458.04c;SPBC646.17c;SPAC32A11.01;SPBC216.02;SPAC1610.03c;SPBC32H8.11;SPBC428.07;SPAC1556.06;SPCC188.12;SPAP27G11.08c;SPAC222.15;SPAC23C4.07;SPBC119.14;SPBC1685.06;SPBC1347.03;SPBC582.06c;SPBC1347.12;SPBC29A10.14;SPBC1271.09;SPAC17A5.18c;SPAC14C4.03;SPBC29A10.02;SPCC1223.12c;SPAC13A11.03;SPBC14C8.…
Phenotypes (FYPO)	FYPO:0002496;	normal metabolic process	Enriched	20.9302325581395 (9/43)	5.69132909273519 (340/5974)	0.0303585	-1.51772	SPAC6G9.13c;SPBC2G2.09c;SPBC32H8.11;SPBC1347.03;SPBC29A10.14;SPAC14C4.03;SPBC29A10.02;SPAC25G10.04c;SPCC4E9.01c;
Phenotypes (FYPO)	FYPO:0000287;	abnormal subcellular component	Enriched	41.8604651162791 (18/43)	19.3003013056579 (1153/5974)	0.0338564	-1.47036	SPAC6G9.13c;SPBC1718.02;SPBC577.05c;SPAC27D7.13c;SPBC32H8.11;SPAC222.15;SPAC23C4.07;SPBC1685.06;SPBC1347.03;SPBC1347.12;SPBC29A10.14;SPBC1271.09;SPAC17A5.18c;SPAC14C4.03;SPBC29A10.02;SPBC14C8.05c;SPAC25G10.04c;SPCC4E9.01c;
Phenotypes (FYPO)	FYPO:0002061;	inviable vegetative cell population	Underrepresented	4.65116279069767 (2/43)	25.008369601607 (1494/5974)	0.0352514	-1.45282	SPAPB17E12.09;SPAC14C4.03;
Phenotypes (FYPO)	FYPO:0000488;	normal meiotic recombination	Enriched	4.65116279069767 (2/43)	0.100435219283562 (6/5974)	0.0381812	-1.41815	SPBC29A10.14;SPCC4E9.01c;
Phenotypes (FYPO)	FYPO:0005058;	decreased meiotic DNA double-strand break clipping	Enriched	4.65116279069767 (2/43)	0.100435219283562 (6/5974)	0.0381812	-1.41815	SPBC1718.02;SPAC14C4.03;
Phenotypes (FYPO)	FYPO:0003627;	normal protein localization	Enriched	23.2558139534884 (10/43)	7.28155339805825 (435/5974)	0.0410583	-1.3866	SPBC577.05c;SPAC27D7.13c;SPBC216.02;SPCC188.12;SPBC1347.03;SPBC582.06c;SPBC29A10.14;SPAC14C4.03;SPAC17A5.18c;SPAC25G10.04c;
Phenotypes (FYPO)	FYPO:0000300;	biological process phenotype	Enriched	83.7209302325581 (36/43)	59.7924338801473 (3572/5974)	0.0462085	-1.33528	SPAC6G9.13c;SPAC6C3.05;SPCC11E10.03;SPBC2G2.09c;SPCC1393.07c;SPBC1718.02;SPBC577.05c;SPAC27D7.13c;SPAC458.04c;SPBC646.17c;SPAC32A11.01;SPBC216.02;SPAC1610.03c;SPBC32H8.11;SPBC428.07;SPAC1556.06;SPCC188.12;SPAP27G11.08c;SPAC222.15;SPAC23C4.07;SPBC119.14;SPBC1685.06;SPBC1347.03;SPBC582.06c;SPBC1347.12;SPBC29A10.14;SPBC1271.09;SPAC17A5.18c;SPAC14C4.03;SPBC29A10.02;SPCC1223.12c;SPAC13A11.03;SPBC14C8.…
Phenotypes (FYPO)	FYPO:0004996;	abnormal protein localization to chromosome	Enriched	16.2790697674419 (7/43)	3.74958151991965 (224/5974)	0.0479709	-1.31902	SPBC1718.02;SPBC577.05c;SPBC29A10.14;SPAC14C4.03;SPAC17A5.18c;SPAC25G10.04c;SPCC4E9.01c;
Protein Features		Alanine	Lower	0.0473494	0.0640036	4.27882e-05	-4.36868	SPAC13A11.03;SPAC57A10.04;SPAC6C3.05;SPAC32A11.01;SPAC25G10.04c;SPAC14C4.03;SPAC17A5.18c;SPAC1556.06;SPAC458.04c;SPAC222.15;SPAC23C4.07;SPAPB17E12.09;SPAP27G11.08c;SPAC1610.03c;SPAC6G9.13c;SPAC27D7.13c;SPBC582.06c;SPBC577.05c;SPBC216.02;SPBC646.17c;SPBC32H8.11;SPBC29A10.02;SPBC1347.03;SPBC16A3.13;SPBC1271.09;SPBC1685.06;SPBC14C8.05c;SPBC1718.02;SPBP8B7.04;SPBC1347.12;SPBC428.07;SPBC119.14;SPBC2G2…
Protein Features		Glycine	Lower	0.0364211	0.0512982	0.000381821	-3.41814	SPAC13A11.03;SPAC57A10.04;SPAC6C3.05;SPAC32A11.01;SPAC25G10.04c;SPAC14C4.03;SPAC17A5.18c;SPAC1556.06;SPAC458.04c;SPAC222.15;SPAC23C4.07;SPAPB17E12.09;SPAP27G11.08c;SPAC1610.03c;SPAC6G9.13c;SPAC27D7.13c;SPBC582.06c;SPBC577.05c;SPBC216.02;SPBC646.17c;SPBC32H8.11;SPBC29A10.02;SPBC1347.03;SPBC16A3.13;SPBC1271.09;SPBC1685.06;SPBC14C8.05c;SPBC1718.02;SPBP8B7.04;SPBC1347.12;SPBC428.07;SPBC119.14;SPBC2G2…
Protein Features		Asparagine	Higher	0.062881	0.0501389	0.000998386	-3.0007	SPAC13A11.03;SPAC57A10.04;SPAC6C3.05;SPAC32A11.01;SPAC25G10.04c;SPAC14C4.03;SPAC17A5.18c;SPAC1556.06;SPAC458.04c;SPAC222.15;SPAC23C4.07;SPAPB17E12.09;SPAP27G11.08c;SPAC1610.03c;SPAC6G9.13c;SPAC27D7.13c;SPBC582.06c;SPBC577.05c;SPBC216.02;SPBC646.17c;SPBC32H8.11;SPBC29A10.02;SPBC1347.03;SPBC16A3.13;SPBC1271.09;SPBC1685.06;SPBC14C8.05c;SPBC1718.02;SPBP8B7.04;SPBC1347.12;SPBC428.07;SPBC119.14;SPBC2G2…
Protein Features		Glutamine	Higher	0.0491357	0.0382231	0.00167917	-2.77491	SPAC13A11.03;SPAC57A10.04;SPAC6C3.05;SPAC32A11.01;SPAC25G10.04c;SPAC14C4.03;SPAC17A5.18c;SPAC1556.06;SPAC458.04c;SPAC222.15;SPAC23C4.07;SPAPB17E12.09;SPAP27G11.08c;SPAC1610.03c;SPAC6G9.13c;SPAC27D7.13c;SPBC582.06c;SPBC577.05c;SPBC216.02;SPBC646.17c;SPBC32H8.11;SPBC29A10.02;SPBC1347.03;SPBC16A3.13;SPBC1271.09;SPBC1685.06;SPBC14C8.05c;SPBC1718.02;SPBP8B7.04;SPBC1347.12;SPBC428.07;SPBC119.14;SPBC2G2…
Protein Features		Homo sapiens orthologs	Underrepresented	30.2325581395349 (13/43)	58.5704720455306 (3499/5974)	0.014699	-1.83271	SPCC11E10.03;SPBC1718.02;SPAC27D7.13c;SPAC458.04c;SPBC646.17c;SPAC222.15;SPBC119.14;SPBC1685.06;SPBC1347.12;SPBC29A10.14;SPBC29A10.02;SPAC13A11.03;SPCC4E9.01c;
Protein Features		Valine	Lower	0.0518645	0.0611154	0.0219725	-1.65812	SPAC13A11.03;SPAC57A10.04;SPAC6C3.05;SPAC32A11.01;SPAC25G10.04c;SPAC14C4.03;SPAC17A5.18c;SPAC1556.06;SPAC458.04c;SPAC222.15;SPAC23C4.07;SPAPB17E12.09;SPAP27G11.08c;SPAC1610.03c;SPAC6G9.13c;SPAC27D7.13c;SPBC582.06c;SPBC577.05c;SPBC216.02;SPBC646.17c;SPBC32H8.11;SPBC29A10.02;SPBC1347.03;SPBC16A3.13;SPBC1271.09;SPBC1685.06;SPBC14C8.05c;SPBC1718.02;SPBP8B7.04;SPBC1347.12;SPBC428.07;SPBC119.14;SPBC2G2…
Protein Features		Lysine	Higher	0.0811813	0.0675818	0.0257174	-1.58977	SPAC13A11.03;SPAC57A10.04;SPAC6C3.05;SPAC32A11.01;SPAC25G10.04c;SPAC14C4.03;SPAC17A5.18c;SPAC1556.06;SPAC458.04c;SPAC222.15;SPAC23C4.07;SPAPB17E12.09;SPAP27G11.08c;SPAC1610.03c;SPAC6G9.13c;SPAC27D7.13c;SPBC582.06c;SPBC577.05c;SPBC216.02;SPBC646.17c;SPBC32H8.11;SPBC29A10.02;SPBC1347.03;SPBC16A3.13;SPBC1271.09;SPBC1685.06;SPBC14C8.05c;SPBC1718.02;SPBP8B7.04;SPBC1347.12;SPBC428.07;SPBC119.14;SPBC2G2…
Transcript Features		mRNA level (WT)	Lower	112.554	2856.9	2.32249e-19	-18.634	SPAC13A11.03;SPAC6C3.05;SPAC32A11.01;SPAC25G10.04c;SPAC17A5.18c;SPAC458.04c;SPAC222.15;SPAC23C4.07;SPAP27G11.08c;SPAC1610.03c;SPAC6G9.13c;SPBC582.06c;SPBC577.05c;SPBC646.17c;SPBC32H8.11;SPBC29A10.02;SPBC1347.03;SPBC16A3.13;SPBC1271.09;SPBC1685.06;SPBC14C8.05c;SPBC1718.02;SPBP8B7.04;SPBC1347.12;SPBC428.07;SPBC119.14;SPBC2G2.09c;SPBC29A10.14;SPCC1393.07c;SPCC4E9.01c;SPCC1223.12c;SPCC70.09c;SPCC188.…
Transcript Features		mRNA copies per proliferating cell	Lower	0.201548	89.9743	1.79751e-16	-15.7453	SPAC13A11.03;SPAC57A10.04;SPAC6C3.05;SPAC32A11.01;SPAC25G10.04c;SPAC14C4.03;SPAC17A5.18c;SPAC458.04c;SPAC222.15;SPAC23C4.07;SPAPB17E12.09;SPAP27G11.08c;SPAC1610.03c;SPNCRNA.56;SPAC6G9.13c;SPAC27D7.13c;SPBC582.06c;SPNCRNA.1366;SPBC577.05c;SPBC216.02;SPBC646.17c;SPBC32H8.11;SPBC29A10.02;SPBC1347.03;SPBC16A3.13;SPBC1271.09;SPBC1685.06;SPBC14C8.05c;SPBC1718.02;SPBP8B7.04;SPBC1347.12;SPBC428.07;SPBC11…
Transcript Features		mRNA copies per quiescent cell	Lower	0.284024	9.68296	1.70861e-11	-10.7674	SPAC13A11.03;SPAC57A10.04;SPAC6C3.05;SPAC32A11.01;SPAC25G10.04c;SPAC14C4.03;SPAC17A5.18c;SPAC458.04c;SPAC222.15;SPAC23C4.07;SPAP27G11.08c;SPAC1610.03c;SPNCRNA.56;SPAC6G9.13c;SPAC27D7.13c;SPBC582.06c;SPNCRNA.1366;SPBC577.05c;SPBC216.02;SPBC646.17c;SPBC32H8.11;SPBC29A10.02;SPBC1347.03;SPBC16A3.13;SPBC1271.09;SPBC1685.06;SPBC14C8.05c;SPBC1718.02;SPBP8B7.04;SPBC1347.12;SPBC428.07;SPBC119.14;SPBC2G2.0…
Transcript Features		mRNA stabilities	Lower	18.4358	37.1829	1.40704e-07	-6.85169	SPAC13A11.03;SPAC57A10.04;SPAC32A11.01;SPAC25G10.04c;SPAC14C4.03;SPAC17A5.18c;SPAC458.04c;SPAC23C4.07;SPAC27D7.13c;SPBC582.06c;SPBC216.02;SPBC646.17c;SPBC32H8.11;SPBC29A10.02;SPBC1271.09;SPBP8B7.04;SPBC2G2.09c;SPBC29A10.14;SPCC1393.07c;SPCC4E9.01c;SPCC70.09c;SPCC11E10.03;
Transcript Features		Relative Pol II occupancy	Lower	0.879487	1.35781	0.00827338	-2.08232	SPAC13A11.03;SPAC57A10.04;SPAC6C3.05;SPAC32A11.01;SPAC25G10.04c;SPAC14C4.03;SPAC17A5.18c;SPAC458.04c;SPAC222.15;SPAC23C4.07;SPAPB17E12.09;SPAP27G11.08c;SPAC1610.03c;SPAC6G9.13c;SPAC27D7.13c;SPBC582.06c;SPBC216.02;SPBC646.17c;SPBC32H8.11;SPBC29A10.02;SPBC1347.03;SPBC16A3.13;SPBC1271.09;SPBC1685.06;SPBC14C8.05c;SPBC1718.02;SPBP8B7.04;SPBC1347.12;SPBC428.07;SPBC119.14;SPBC2G2.09c;SPBC29A10.14;SPCC13…

## Sheet: cluster 2
Category_Name	External_ID	GeneSet_Name	over_represented/under_represented	List_Frequency	Background_Frequency	lg pval	Corrected_pvalue	Genes_In_Common/Interacting_Gene_Pair
GO Biological Process	GO:0008150;	biological process	Underrepresented	31.7073170731707 (26/82)	81.7207900903917 (4882/5974)	-19.7277	1.87214e-20	SPAC23H3.15c;SPBC3E7.02c;SPAC2E1P3.02c;SPAC22F3.02;SPSNORNA.34;SPNCRNA.103;SPSNORNA.54;SPAC1F8.02c;SPBC21C3.19;SPSNORNA.32;SPCC1259.14c;SPBC16E9.16c;SPAC977.18;SPSNORNA.46;SPAC4H3.08;SPBP4G3.03;SPCC191.11;SPSNORNA.40;SPCC737.04;SPAC22H10.13;SPBC56F2.06;SPBC1198.14c;SPAC27D7.09c;SPAC4H3.03c;SPBC19C7.04c;SPAC637.03;
GO Biological Process	GO:0009987;	cellular process	Underrepresented	18.2926829268293 (15/82)	67.7937730164044 (4050/5974)	-17.0217	9.51345e-18	SPAC23H3.15c;SPBC3E7.02c;SPAC2E1P3.02c;SPAC22F3.02;SPNCRNA.103;SPAC1F8.02c;SPBC16E9.16c;SPSNORNA.46;SPAC4H3.08;SPBP4G3.03;SPCC191.11;SPSNORNA.40;SPAC22H10.13;SPBC1198.14c;SPAC4H3.03c;
GO Biological Process	GO:0008152;	metabolic process	Underrepresented	13.4146341463415 (11/82)	53.213927017074 (3179/5974)	-10.763	1.72592e-11	SPAC23H3.15c;SPBC3E7.02c;SPAC22F3.02;SPBC16E9.16c;SPSNORNA.46;SPAC4H3.08;SPBP4G3.03;SPCC191.11;SPSNORNA.40;SPBC1198.14c;SPAC4H3.03c;
GO Biological Process	GO:0071704;	organic substance metabolic process	Underrepresented	13.4146341463415 (11/82)	51.4897890860395 (3076/5974)	-9.60482	2.48414e-10	SPAC23H3.15c;SPBC3E7.02c;SPAC22F3.02;SPBC16E9.16c;SPSNORNA.46;SPAC4H3.08;SPBP4G3.03;SPCC191.11;SPSNORNA.40;SPBC1198.14c;SPAC4H3.03c;
GO Biological Process	GO:0044237;	cellular metabolic process	Underrepresented	13.4146341463415 (11/82)	51.2889186474724 (3064/5974)	-9.59349	2.54982e-10	SPAC23H3.15c;SPBC3E7.02c;SPAC22F3.02;SPBC16E9.16c;SPSNORNA.46;SPAC4H3.08;SPBP4G3.03;SPCC191.11;SPSNORNA.40;SPBC1198.14c;SPAC4H3.03c;
GO Biological Process	GO:0044699;	single-organism process	Underrepresented	12.1951219512195 (10/82)	49.0626046200201 (2931/5974)	-9.20202	6.28026e-10	SPAC23H3.15c;SPAC2E1P3.02c;SPAC22F3.02;SPNCRNA.103;SPAC1F8.02c;SPBC16E9.16c;SPAC4H3.08;SPCC191.11;SPAC22H10.13;SPBC1198.14c;
GO Biological Process	GO:0044238;	primary metabolic process	Underrepresented	13.4146341463415 (11/82)	49.079343823234 (2932/5974)	-8.42571	3.75221e-09	SPAC23H3.15c;SPBC3E7.02c;SPAC22F3.02;SPBC16E9.16c;SPSNORNA.46;SPAC4H3.08;SPBP4G3.03;SPCC191.11;SPSNORNA.40;SPBC1198.14c;SPAC4H3.03c;
GO Biological Process	GO:0043170;	macromolecule metabolic process	Underrepresented	8.53658536585366 (7/82)	40.4586541680616 (2417/5974)	-7.42015	3.80062e-08	SPAC23H3.15c;SPBC3E7.02c;SPAC22F3.02;SPSNORNA.46;SPBP4G3.03;SPSNORNA.40;SPAC4H3.03c;
GO Biological Process	GO:0044763;	single-organism cellular process	Underrepresented	12.1951219512195 (10/82)	45.1121526615333 (2695/5974)	-7.42015	3.80062e-08	SPAC23H3.15c;SPAC2E1P3.02c;SPAC22F3.02;SPNCRNA.103;SPAC1F8.02c;SPBC16E9.16c;SPAC4H3.08;SPCC191.11;SPAC22H10.13;SPBC1198.14c;
GO Biological Process	GO:0044260;	cellular macromolecule metabolic process	Underrepresented	8.53658536585366 (7/82)	39.4710411784399 (2358/5974)	-7.11226	7.72214e-08	SPAC23H3.15c;SPBC3E7.02c;SPAC22F3.02;SPSNORNA.46;SPBP4G3.03;SPSNORNA.40;SPAC4H3.03c;
GO Biological Process	GO:0016043;	cellular component organization	Underrepresented	2.4390243902439 (2/82)	27.2346836290593 (1627/5974)	-6.08937	8.14004e-07	SPAC22F3.02;SPNCRNA.103;
GO Biological Process	GO:0006807;	nitrogen compound metabolic process	Underrepresented	4.8780487804878 (4/82)	31.0847003682625 (1857/5974)	-6.02031	9.5431e-07	SPAC23H3.15c;SPAC22F3.02;SPSNORNA.46;SPSNORNA.40;
GO Biological Process	GO:0071840;	cellular component organization or biogenesis	Underrepresented	6.09756097560976 (5/82)	32.4907934382323 (1941/5974)	-5.58965	2.57247e-06	SPAC22F3.02;SPNCRNA.103;SPBC21C3.19;SPSNORNA.46;SPSNORNA.40;
GO Biological Process	GO:0009058;	biosynthetic process	Underrepresented	3.65853658536585 (3/82)	27.987947773686 (1672/5974)	-5.56416	2.72798e-06	SPAC22F3.02;SPBC16E9.16c;SPBC1198.14c;
GO Biological Process	GO:1901576;	organic substance biosynthetic process	Underrepresented	3.65853658536585 (3/82)	27.4522932708403 (1640/5974)	-5.32962	4.68148e-06	SPAC22F3.02;SPBC16E9.16c;SPBC1198.14c;
GO Biological Process	GO:0044249;	cellular biosynthetic process	Underrepresented	3.65853658536585 (3/82)	27.2514228322732 (1628/5974)	-5.3206	4.77965e-06	SPAC22F3.02;SPBC16E9.16c;SPBC1198.14c;
GO Biological Process	GO:0034641;	cellular nitrogen compound metabolic process	Underrepresented	4.8780487804878 (4/82)	28.891864747238 (1726/5974)	-5.09209	8.08926e-06	SPAC23H3.15c;SPAC22F3.02;SPSNORNA.46;SPSNORNA.40;
GO Biological Process	GO:1901360;	organic cyclic compound metabolic process	Underrepresented	4.8780487804878 (4/82)	28.674255105457 (1713/5974)	-4.85851	1.38514e-05	SPAC23H3.15c;SPAC22F3.02;SPSNORNA.46;SPSNORNA.40;
GO Biological Process	GO:0065007;	biological regulation	Underrepresented	2.4390243902439 (2/82)	23.4851021091396 (1403/5974)	-4.71074	1.94653e-05	SPAC22F3.02;SPAC22H10.13;
GO Biological Process	GO:0046483;	heterocycle metabolic process	Underrepresented	4.8780487804878 (4/82)	27.8372949447606 (1663/5974)	-4.63294	2.32843e-05	SPAC23H3.15c;SPAC22F3.02;SPSNORNA.46;SPSNORNA.40;
GO Biological Process	GO:0006725;	cellular aromatic compound metabolic process	Underrepresented	4.8780487804878 (4/82)	27.6029460997657 (1649/5974)	-4.61465	2.42858e-05	SPAC23H3.15c;SPAC22F3.02;SPSNORNA.46;SPSNORNA.40;
GO Biological Process	GO:0010467;	gene expression	Underrepresented	3.65853658536585 (3/82)	24.539671911617 (1466/5974)	-4.22018	6.02315e-05	SPAC22F3.02;SPSNORNA.46;SPSNORNA.40;
GO Biological Process	GO:0006996;	organelle organization	Underrepresented	2.4390243902439 (2/82)	21.9116170070305 (1309/5974)	-4.09398	8.05416e-05	SPAC22F3.02;SPNCRNA.103;
GO Biological Process	GO:0006139;	nucleobase-containing compound metabolic process	Underrepresented	4.8780487804878 (4/82)	26.4144626715768 (1578/5974)	-3.99705	0.000100681	SPAC23H3.15c;SPAC22F3.02;SPSNORNA.46;SPSNORNA.40;
GO Biological Process	GO:0019538;	protein metabolic process	Underrepresented	2.4390243902439 (2/82)	21.3927017073987 (1278/5974)	-3.88758	0.000129545	SPBC3E7.02c;SPBP4G3.03;
GO Biological Process	GO:0044267;	cellular protein metabolic process	Underrepresented	2.4390243902439 (2/82)	20.9909608302645 (1254/5974)	-3.67713	0.000210315	SPBC3E7.02c;SPBP4G3.03;
GO Biological Process	GO:0044710;	single-organism metabolic process	Underrepresented	6.09756097560976 (5/82)	26.832942751925 (1603/5974)	-3.5753	0.000265887	SPAC23H3.15c;SPBC16E9.16c;SPAC4H3.08;SPCC191.11;SPBC1198.14c;
GO Biological Process	GO:0090304;	nucleic acid metabolic process	Underrepresented	4.8780487804878 (4/82)	23.0498828255775 (1377/5974)	-2.7926	0.00161214	SPAC23H3.15c;SPAC22F3.02;SPSNORNA.46;SPSNORNA.40;
GO Biological Process	GO:0051179;	localization	Underrepresented	3.65853658536585 (3/82)	18.6642115835286 (1115/5974)	-2.07336	0.00844587	SPAC2E1P3.02c;SPNCRNA.103;SPAC1F8.02c;
GO Biological Process	GO:0016070;	RNA metabolic process	Underrepresented	3.65853658536585 (3/82)	18.9822564445932 (1134/5974)	-2.06751	0.00856029	SPAC22F3.02;SPSNORNA.46;SPSNORNA.40;
GO Biological Process	GO:0051234;	establishment of localization	Underrepresented	2.4390243902439 (2/82)	15.3163709407432 (915/5974)	-1.5865	0.025912	SPAC2E1P3.02c;SPAC1F8.02c;
GO Biological Process	GO:0006810;	transport	Underrepresented	2.4390243902439 (2/82)	14.7304988282558 (880/5974)	-1.42387	0.0376816	SPAC2E1P3.02c;SPAC1F8.02c;
GO Biological Process	GO:1902578;	single-organism localization	Underrepresented	2.4390243902439 (2/82)	14.7137596250418 (879/5974)	-1.42387	0.0376816	SPAC2E1P3.02c;SPAC1F8.02c;
GO Biological Process	GO:0044085;	cellular component biogenesis	Underrepresented	3.65853658536585 (3/82)	16.8731168396384 (1008/5974)	-1.3663	0.0430227	SPBC21C3.19;SPSNORNA.46;SPSNORNA.40;
GO Cellular Component	GO:0005623;	cell	Underrepresented	21.9512195121951 (18/82)	79.7623033143622 (4765/5974)	-25.2927	5.0973e-26	SPAC23H3.15c;SPBC3E7.02c;SPAC2E1P3.02c;SPAC22F3.02;SPNCRNA.103;SPAC1F8.02c;SPBC21C3.19;SPAC5H10.02c;SPAC977.18;SPAC4H3.08;SPBP4G3.03;SPCC191.11;SPAC22H10.13;SPBC56F2.06;SPBC1198.14c;SPAC5H10.04;SPAC4H3.03c;SPBC19C7.04c;
GO Cellular Component	GO:0044464;	cell part	Underrepresented	21.9512195121951 (18/82)	79.7623033143622 (4765/5974)	-25.2927	5.0973e-26	SPAC23H3.15c;SPBC3E7.02c;SPAC2E1P3.02c;SPAC22F3.02;SPNCRNA.103;SPAC1F8.02c;SPBC21C3.19;SPAC5H10.02c;SPAC977.18;SPAC4H3.08;SPBP4G3.03;SPCC191.11;SPAC22H10.13;SPBC56F2.06;SPBC1198.14c;SPAC5H10.04;SPAC4H3.03c;SPBC19C7.04c;
GO Cellular Component	GO:0005622;	intracellular	Underrepresented	20.7317073170732 (17/82)	78.3394710411784 (4680/5974)	-24.8536	1.40082e-25	SPAC23H3.15c;SPBC3E7.02c;SPAC2E1P3.02c;SPAC22F3.02;SPNCRNA.103;SPAC1F8.02c;SPBC21C3.19;SPAC5H10.02c;SPAC4H3.08;SPBP4G3.03;SPCC191.11;SPAC22H10.13;SPBC56F2.06;SPBC1198.14c;SPAC5H10.04;SPAC4H3.03c;SPBC19C7.04c;
GO Cellular Component	GO:0044424;	intracellular part	Underrepresented	20.7317073170732 (17/82)	78.3394710411784 (4680/5974)	-24.8536	1.40082e-25	SPAC23H3.15c;SPBC3E7.02c;SPAC2E1P3.02c;SPAC22F3.02;SPNCRNA.103;SPAC1F8.02c;SPBC21C3.19;SPAC5H10.02c;SPAC4H3.08;SPBP4G3.03;SPCC191.11;SPAC22H10.13;SPBC56F2.06;SPBC1198.14c;SPAC5H10.04;SPAC4H3.03c;SPBC19C7.04c;
GO Cellular Component	GO:0005575;	cellular component	Underrepresented	34.1463414634146 (28/82)	82.7418814864412 (4943/5974)	-19.1958	6.37049e-20	SPAC23H3.15c;SPBC3E7.02c;SPAC2E1P3.02c;SPAC22F3.02;SPSNORNA.34;SPNCRNA.103;SPSNORNA.54;SPAC1F8.02c;SPBC21C3.19;SPAC5H10.02c;SPSNORNA.32;SPCC1259.14c;SPBC16E9.16c;SPAC977.18;SPSNORNA.46;SPAC4H3.08;SPBP4G3.03;SPCC191.11;SPSNORNA.40;SPCC737.04;SPAC22H10.13;SPBC56F2.06;SPBC1198.14c;SPAC27D7.09c;SPAC5H10.04;SPAC4H3.03c;SPBC19C7.04c;SPAC637.03;
GO Cellular Component	GO:0043226;	organelle	Underrepresented	20.7317073170732 (17/82)	71.2755272849012 (4258/5974)	-18.0159	9.63988e-19	SPAC23H3.15c;SPBC3E7.02c;SPAC2E1P3.02c;SPAC22F3.02;SPNCRNA.103;SPAC1F8.02c;SPBC21C3.19;SPAC5H10.02c;SPAC4H3.08;SPBP4G3.03;SPCC191.11;SPAC22H10.13;SPBC56F2.06;SPBC1198.14c;SPAC5H10.04;SPAC4H3.03c;SPBC19C7.04c;
GO Cellular Component	GO:0043229;	intracellular organelle	Underrepresented	20.7317073170732 (17/82)	71.2085704720455 (4254/5974)	-17.9759	1.05696e-18	SPAC23H3.15c;SPBC3E7.02c;SPAC2E1P3.02c;SPAC22F3.02;SPNCRNA.103;SPAC1F8.02c;SPBC21C3.19;SPAC5H10.02c;SPAC4H3.08;SPBP4G3.03;SPCC191.11;SPAC22H10.13;SPBC56F2.06;SPBC1198.14c;SPAC5H10.04;SPAC4H3.03c;SPBC19C7.04c;
GO Cellular Component	GO:0043227;	membrane-bounded organelle	Underrepresented	20.7317073170732 (17/82)	67.7268162035487 (4046/5974)	-15.0951	8.03383e-16	SPAC23H3.15c;SPBC3E7.02c;SPAC2E1P3.02c;SPAC22F3.02;SPNCRNA.103;SPAC1F8.02c;SPBC21C3.19;SPAC5H10.02c;SPAC4H3.08;SPBP4G3.03;SPCC191.11;SPAC22H10.13;SPBC56F2.06;SPBC1198.14c;SPAC5H10.04;SPAC4H3.03c;SPBC19C7.04c;
GO Cellular Component	GO:0043231;	intracellular membrane-bounded organelle	Underrepresented	20.7317073170732 (17/82)	67.659859390693 (4042/5974)	-15.0604	8.70073e-16	SPAC23H3.15c;SPBC3E7.02c;SPAC2E1P3.02c;SPAC22F3.02;SPNCRNA.103;SPAC1F8.02c;SPBC21C3.19;SPAC5H10.02c;SPAC4H3.08;SPBP4G3.03;SPCC191.11;SPAC22H10.13;SPBC56F2.06;SPBC1198.14c;SPAC5H10.04;SPAC4H3.03c;SPBC19C7.04c;
GO Cellular Component	GO:0005737;	cytoplasm	Underrepresented	19.5121951219512 (16/82)	66.1365918982256 (3951/5974)	-14.8178	1.5214e-15	SPAC23H3.15c;SPBC3E7.02c;SPAC2E1P3.02c;SPNCRNA.103;SPAC1F8.02c;SPBC21C3.19;SPAC5H10.02c;SPAC4H3.08;SPBP4G3.03;SPCC191.11;SPAC22H10.13;SPBC56F2.06;SPBC1198.14c;SPAC5H10.04;SPAC4H3.03c;SPBC19C7.04c;
GO Cellular Component	GO:0044444;	cytoplasmic part	Underrepresented	18.2926829268293 (15/82)	61.8680950786743 (3696/5974)	-12.5026	3.14354e-13	SPAC23H3.15c;SPBC3E7.02c;SPAC2E1P3.02c;SPAC1F8.02c;SPBC21C3.19;SPAC5H10.02c;SPAC4H3.08;SPBP4G3.03;SPCC191.11;SPAC22H10.13;SPBC56F2.06;SPBC1198.14c;SPAC5H10.04;SPAC4H3.03c;SPBC19C7.04c;
GO Cellular Component	GO:0005634;	nucleus	Underrepresented	17.0731707317073 (14/82)	44.4593237361902 (2656/5974)	-4.47551	3.3457e-05	SPAC23H3.15c;SPBC3E7.02c;SPAC22F3.02;SPNCRNA.103;SPBC21C3.19;SPAC5H10.02c;SPAC4H3.08;SPBP4G3.03;SPAC22H10.13;SPBC56F2.06;SPBC1198.14c;SPAC5H10.04;SPAC4H3.03c;SPBC19C7.04c;
GO Cellular Component	GO:0005829;	cytosol	Underrepresented	14.6341463414634 (12/82)	37.3619015734851 (2232/5974)	-3.0226	0.000949283	SPAC23H3.15c;SPBC3E7.02c;SPBC21C3.19;SPAC5H10.02c;SPAC4H3.08;SPBP4G3.03;SPAC22H10.13;SPBC56F2.06;SPBC1198.14c;SPAC5H10.04;SPAC4H3.03c;SPBC19C7.04c;
GO Cellular Component	GO:0016020;	membrane	Underrepresented	6.09756097560976 (5/82)	23.167057248075 (1384/5974)	-2.25285	0.00558665	SPAC2E1P3.02c;SPAC1F8.02c;SPAC977.18;SPAC4H3.03c;SPAC637.03;
GO Cellular Component	GO:0044425;	membrane part	Underrepresented	4.8780487804878 (4/82)	19.9029126213592 (1189/5974)	-1.68175	0.020809	SPAC2E1P3.02c;SPAC1F8.02c;SPAC4H3.03c;SPAC637.03;
GO Molecular Function	GO:0003674;	molecular function	Underrepresented	34.1463414634146 (28/82)	82.4740542350184 (4927/5974)	-18.8931	1.27896e-19	SPAC23H3.15c;SPBC3E7.02c;SPAC2E1P3.02c;SPAC22F3.02;SPSNORNA.34;SPNCRNA.103;SPSNORNA.54;SPAC1F8.02c;SPBC21C3.19;SPAC5H10.02c;SPSNORNA.32;SPCC1259.14c;SPBC16E9.16c;SPAC977.18;SPSNORNA.46;SPAC4H3.08;SPBP4G3.03;SPCC191.11;SPSNORNA.40;SPCC737.04;SPAC22H10.13;SPBC56F2.06;SPBC1198.14c;SPAC27D7.09c;SPAC5H10.04;SPAC4H3.03c;SPBC19C7.04c;SPAC637.03;
GO Molecular Function	GO:0005488;	binding	Underrepresented	14.6341463414634 (12/82)	45.1623702711751 (2698/5974)	-6.08937	8.14004e-07	SPBC3E7.02c;SPAC22F3.02;SPSNORNA.34;SPNCRNA.103;SPAC1F8.02c;SPSNORNA.32;SPBC16E9.16c;SPSNORNA.46;SPSNORNA.40;SPAC22H10.13;SPBC1198.14c;SPAC5H10.04;
GO Molecular Function	GO:0003824;	catalytic activity	Underrepresented	7.31707317073171 (6/82)	34.6501506528289 (2070/5974)	-5.87963	1.31939e-06	SPAC5H10.02c;SPAC4H3.08;SPCC191.11;SPBC1198.14c;SPAC5H10.04;SPAC4H3.03c;
GO Molecular Function	GO:0030558;	RNA pseudouridylation guide activity	Enriched	4.8780487804878 (4/82)	0.150652828925343 (9/5974)	-3.32597	0.000472097	SPSNORNA.34;SPSNORNA.32;SPSNORNA.46;SPSNORNA.40;
GO Molecular Function	GO:0005515;	protein binding	Underrepresented	2.4390243902439 (2/82)	19.4174757281553 (1160/5974)	-3.08106	0.000829731	SPBC3E7.02c;SPNCRNA.103;
GO Molecular Function	GO:0043167;	ion binding	Underrepresented	4.8780487804878 (4/82)	23.4181452962839 (1399/5974)	-2.99439	0.001013	SPBC16E9.16c;SPAC22H10.13;SPBC1198.14c;SPAC5H10.04;
GO Molecular Function	GO:0000498;	base pairing with RNA	Enriched	4.8780487804878 (4/82)	0.200870438567124 (12/5974)	-2.7916	0.00161585	SPSNORNA.34;SPSNORNA.32;SPSNORNA.46;SPSNORNA.40;
GO Molecular Function	GO:0030555;	RNA modification guide activity	Enriched	4.8780487804878 (4/82)	0.200870438567124 (12/5974)	-2.7916	0.00161585	SPSNORNA.34;SPSNORNA.32;SPSNORNA.46;SPSNORNA.40;
GO Molecular Function	GO:0000496;	base pairing	Enriched	4.8780487804878 (4/82)	0.217609641781051 (13/5974)	-2.64042	0.00228867	SPSNORNA.34;SPSNORNA.32;SPSNORNA.46;SPSNORNA.40;
Gene Expression		Induced Dbr1 deletion	Enriched	43.9024390243902 (36/82)	3.90023434884499 (233/5974)	-25.2927	5.0973e-26	SPNCRNA.1539;SPAC23H3.15c;SPBC3E7.02c;SPAC2E1P3.02c;SPAC22F3.02;SPNCRNA.1005;SPNCRNA.633;SPNCRNA.1217;SPNCRNA.1137;SPBC21C3.19;SPCC1259.14c;SPAC977.18;SPBC16E9.16c;SPAC4H3.08;SPBP4G3.03;SPNCRNA.1470;SPCC191.11;SPCC737.04;SPNCRNA.580;SPNCRNA.1327;SPBC56F2.06;SPNCRNA.1589;SPNCRNA.1523;SPNCRNA.1023;SPNCRNA.570;SPAC27D7.09c;SPAC5H10.04;SPCC18B5.02c;SPNCRNA.1407;SPAC4H3.03c;SPNCRNA.513;SPNCRNA.1664;SP…
Gene Expression		Induced usp102 mutant	Enriched	12.1951219512195 (10/82)	0.736524941412789 (44/5974)	-7.27606	5.29589e-08	SPAC23H3.15c;SPBC3E7.02c;SPBC21C3.19;SPBC16E9.16c;SPAC4H3.08;SPCC737.04;SPBC56F2.06;SPAC27D7.09c;SPBC19C7.04c;SPAC637.03;
Gene Expression		Induced pan3 mutant	Enriched	9.75609756097561 (8/82)	0.502176096417811 (30/5974)	-6.08937	8.14004e-07	SPAC23H3.15c;SPBC3E7.02c;SPBC21C3.19;SPBC16E9.16c;SPAC22H10.13;SPAC27D7.09c;SPBC19C7.04c;SPAC637.03;
Gene Expression		Induced Amo1 mutant	Enriched	9.75609756097561 (8/82)	0.636089722129227 (38/5974)	-5.28769	5.15592e-06	SPAC23H3.15c;SPBC3E7.02c;SPBC21C3.19;SPAC4H3.08;SPBC56F2.06;SPAC27D7.09c;SPBC19C7.04c;SPAC637.03;
Gene Expression		Atf1 activated	Enriched	9.75609756097561 (8/82)	1.13826581854704 (68/5974)	-3.38826	0.00040902	SPAC23H3.15c;SPBC3E7.02c;SPBC21C3.19;SPBC16E9.16c;SPAC4H3.08;SPAC22H10.13;SPAC27D7.09c;SPAC637.03;
Gene Expression		Stress module	Enriched	12.1951219512195 (10/82)	2.22631402745229 (133/5974)	-2.88449	0.0013047	SPAC23H3.15c;SPBC3E7.02c;SPBC21C3.19;SPBC16E9.16c;SPAC4H3.08;SPAC22H10.13;SPBC56F2.06;SPAC27D7.09c;SPAC4H3.03c;SPAC637.03;
Gene Expression		Induced SPBC56F2 08c mutant	Enriched	4.8780487804878 (4/82)	0.200870438567124 (12/5974)	-2.7916	0.00161585	SPBC3E7.02c;SPCC191.11;SPBC1198.14c;SPAC637.03;
Gene Expression		htb1 brl1 brl2 set1 mutant induced	Enriched	10.9756097560976 (9/82)	2.12587880816873 (127/5974)	-2.26472	0.00543601	SPBC3E7.02c;SPAC22F3.02;SPBC21C3.19;SPCC191.11;SPCC737.04;SPBC56F2.06;SPAC27D7.09c;SPBC19C7.04c;SPAC637.03;
Gene Expression		Caffeine and Rapamycin induced	Enriched	15.8536585365854 (13/82)	4.75393371275527 (284/5974)	-1.96203	0.0109137	SPAC23H3.15c;SPBC3E7.02c;SPBC21C3.19;SPBC16E9.16c;SPAC4H3.08;SPBP4G3.03;SPCC737.04;SPAC22H10.13;SPBC56F2.06;SPAC27D7.09c;SPAC4H3.03c;SPBC19C7.04c;SPAC637.03;
Gene Expression		Late meiotic genes	Enriched	9.75609756097561 (8/82)	1.95848677602946 (117/5974)	-1.75515	0.017573	SPAC23H3.15c;SPBC21C3.19;SPAC5H10.02c;SPAC4H3.08;SPBP4G3.03;SPCC737.04;SPAC343.20;SPAC4H3.03c;
Gene Expression		Meiosis sporulation module	Enriched	13.4146341463415 (11/82)	3.88349514563107 (232/5974)	-1.565	0.0272269	SPAC23H3.15c;SPBC3E7.02c;SPAC22F3.02;SPCC1259.14c;SPBC16E9.16c;SPAC22H10.13;SPBC56F2.06;SPBC1198.14c;SPAC4H3.03c;SPBC19C7.04c;SPAC637.03;
Gene Expression		Core Environmental Stress Response induced	Enriched	20.7317073170732 (17/82)	8.63742885838634 (516/5974)	-1.34582	0.0450999	SPAC23H3.15c;SPBC3E7.02c;SPAC22F3.02;SPNCRNA.103;SPBC21C3.19;SPAC5H10.02c;SPBC16E9.16c;SPAC4H3.08;SPCC191.11;SPCC737.04;SPAC343.20;SPAC22H10.13;SPBC56F2.06;SPBC1198.14c;SPAC27D7.09c;SPAC4H3.03c;SPAC637.03;
Gene Expression		Red1 RNA targets	Enriched	4.8780487804878 (4/82)	0.468697689989956 (28/5974)	-1.33732	0.0459921	SPNCRNA.103;SPNCRNA.242;SPNCRNA.491;SPCC737.04;
Gene Features		Intron-containing genes	Underrepresented	2.4390243902439 (2/82)	41.3793103448276 (2472/5974)	-13.257	5.53321e-14	SPBC16E9.16c;SPAC977.18;
Gene Features		Intron-less genes	Enriched	97.5609756097561 (80/82)	58.6206896551724 (3502/5974)	-13.257	5.53321e-14	SPNCRNA.1290;SPNCRNA.1687;SPNCRNA.1539;SPNCRNA.760;SPNCRNA.814;SPAC23H3.15c;SPNCRNA.1037;SPBC3E7.02c;SPNCRNA.1032;SPAC2E1P3.02c;SPNCRNA.707;SPNCRNA.942;SPNCRNA.62;SPNCRNA.1482;SPNCRNA.901;SPAC22F3.02;SPSNORNA.34;SPNCRNA.103;SPNCRNA.1005;SPNCRNA.1273;SPNCRNA.1436;SPNCRNA.906;SPNCRNA.633;SPNCRNA.1651;SPNCRNA.1217;SPSNORNA.54;SPAC1F8.02c;SPNCRNA.1137;SPBC21C3.19;SPNCRNA.727;SPNCRNA.1038;SPAC5H10.02c…
Phenotypes (FYPO)	FYPO:0000004;	cell viability	Underrepresented	25.609756097561 (21/82)	79.5112152661533 (4750/5974)	-22.0006	9.98673e-23	SPAC23H3.15c;SPBC3E7.02c;SPAC2E1P3.02c;SPAC22F3.02;SPAC1F8.02c;SPBC21C3.19;SPAC5H10.02c;SPCC1259.14c;SPBC16E9.16c;SPAC4H3.08;SPBP4G3.03;SPCC191.11;SPAC22H10.13;SPAC343.20;SPBC56F2.06;SPBC1198.14c;SPAC27D7.09c;SPAC5H10.04;SPAC4H3.03c;SPBC19C7.04c;SPAC637.03;
Phenotypes (FYPO)	FYPO:0000136;	cellular physical quality phenotype	Underrepresented	26.8292682926829 (22/82)	79.9464345497154 (4776/5974)	-21.5267	2.97361e-22	SPAC23H3.15c;SPBC3E7.02c;SPAC2E1P3.02c;SPAC22F3.02;SPNCRNA.103;SPAC1F8.02c;SPBC21C3.19;SPAC5H10.02c;SPCC1259.14c;SPBC16E9.16c;SPAC4H3.08;SPBP4G3.03;SPCC191.11;SPAC22H10.13;SPAC343.20;SPBC56F2.06;SPBC1198.14c;SPAC27D7.09c;SPAC5H10.04;SPAC4H3.03c;SPBC19C7.04c;SPAC637.03;
Phenotypes (FYPO)	FYPO:0000002;	cell phenotype	Underrepresented	29.2682926829268 (24/82)	80.3314362236357 (4799/5974)	-19.9763	1.05619e-20	SPAC23H3.15c;SPBC3E7.02c;SPAC2E1P3.02c;SPAC22F3.02;SPNCRNA.103;SPAC1F8.02c;SPBC21C3.19;SPAC5H10.02c;SPCC1259.14c;SPBC16E9.16c;SPSNORNA.46;SPAC4H3.08;SPBP4G3.03;SPCC191.11;SPSNORNA.40;SPAC22H10.13;SPAC343.20;SPBC56F2.06;SPBC1198.14c;SPAC27D7.09c;SPAC5H10.04;SPAC4H3.03c;SPBC19C7.04c;SPAC637.03;
Phenotypes (FYPO)	FYPO:0000001;	phenotype	Underrepresented	30.4878048780488 (25/82)	80.950786742551 (4836/5974)	-19.7535	1.76413e-20	SPAC23H3.15c;SPBC3E7.02c;SPAC2E1P3.02c;SPAC22F3.02;SPNCRNA.103;SPAC1F8.02c;SPBC21C3.19;SPAC5H10.02c;SPCC1259.14c;SPBC16E9.16c;SPSNORNA.46;SPAC4H3.08;SPBP4G3.03;SPCC191.11;SPSNORNA.40;SPCC737.04;SPAC22H10.13;SPAC343.20;SPBC56F2.06;SPBC1198.14c;SPAC27D7.09c;SPAC5H10.04;SPAC4H3.03c;SPBC19C7.04c;SPAC637.03;
Phenotypes (FYPO)	FYPO:0000003;	cell population phenotype	Underrepresented	30.4878048780488 (25/82)	80.7666555071979 (4825/5974)	-19.6127	2.4395e-20	SPAC23H3.15c;SPBC3E7.02c;SPAC2E1P3.02c;SPAC22F3.02;SPNCRNA.103;SPAC1F8.02c;SPBC21C3.19;SPAC5H10.02c;SPCC1259.14c;SPBC16E9.16c;SPSNORNA.46;SPAC4H3.08;SPBP4G3.03;SPCC191.11;SPSNORNA.40;SPCC737.04;SPAC22H10.13;SPAC343.20;SPBC56F2.06;SPBC1198.14c;SPAC27D7.09c;SPAC5H10.04;SPAC4H3.03c;SPBC19C7.04c;SPAC637.03;
Phenotypes (FYPO)	FYPO:0001321;	cellular physical quality phenotype during vegetative growth	Underrepresented	26.8292682926829 (22/82)	78.0716437897556 (4664/5974)	-19.5742	2.66573e-20	SPAC23H3.15c;SPBC3E7.02c;SPAC2E1P3.02c;SPAC22F3.02;SPNCRNA.103;SPAC1F8.02c;SPBC21C3.19;SPAC5H10.02c;SPCC1259.14c;SPBC16E9.16c;SPAC4H3.08;SPBP4G3.03;SPCC191.11;SPAC22H10.13;SPAC343.20;SPBC56F2.06;SPBC1198.14c;SPAC27D7.09c;SPAC5H10.04;SPAC4H3.03c;SPBC19C7.04c;SPAC637.03;
Phenotypes (FYPO)	FYPO:0002057;	cell population viability	Underrepresented	30.4878048780488 (25/82)	80.5992634750586 (4815/5974)	-19.4818	3.29756e-20	SPAC23H3.15c;SPBC3E7.02c;SPAC2E1P3.02c;SPAC22F3.02;SPNCRNA.103;SPAC1F8.02c;SPBC21C3.19;SPAC5H10.02c;SPCC1259.14c;SPBC16E9.16c;SPSNORNA.46;SPAC4H3.08;SPBP4G3.03;SPCC191.11;SPSNORNA.40;SPCC737.04;SPAC22H10.13;SPAC343.20;SPBC56F2.06;SPBC1198.14c;SPAC27D7.09c;SPAC5H10.04;SPAC4H3.03c;SPBC19C7.04c;SPAC637.03;
Phenotypes (FYPO)	FYPO:0001320;	vegetative cell phenotype	Underrepresented	29.2682926829268 (24/82)	78.4566454636759 (4687/5974)	-18.2158	6.08421e-19	SPAC23H3.15c;SPBC3E7.02c;SPAC2E1P3.02c;SPAC22F3.02;SPNCRNA.103;SPAC1F8.02c;SPBC21C3.19;SPAC5H10.02c;SPCC1259.14c;SPBC16E9.16c;SPSNORNA.46;SPAC4H3.08;SPBP4G3.03;SPCC191.11;SPSNORNA.40;SPAC22H10.13;SPAC343.20;SPBC56F2.06;SPBC1198.14c;SPAC27D7.09c;SPAC5H10.04;SPAC4H3.03c;SPBC19C7.04c;SPAC637.03;
Phenotypes (FYPO)	FYPO:0001985;	abnormal phenotype	Underrepresented	24.390243902439 (20/82)	66.3542015400067 (3964/5974)	-11.5095	3.0942e-12	SPAC23H3.15c;SPBC3E7.02c;SPAC2E1P3.02c;SPAC22F3.02;SPNCRNA.103;SPAC1F8.02c;SPAC5H10.02c;SPBC16E9.16c;SPSNORNA.46;SPBP4G3.03;SPCC191.11;SPSNORNA.40;SPCC737.04;SPAC22H10.13;SPAC343.20;SPBC56F2.06;SPBC1198.14c;SPAC5H10.04;SPAC4H3.03c;SPBC19C7.04c;
Phenotypes (FYPO)	FYPO:0004638;	abnormal cellular physical quality phenotype	Underrepresented	6.09756097560976 (5/82)	41.9484432541011 (2506/5974)	-9.9423	1.1421e-10	SPAC23H3.15c;SPAC22F3.02;SPNCRNA.103;SPAC343.20;SPAC5H10.04;
Phenotypes (FYPO)	FYPO:0000257;	normal phenotype	Underrepresented	26.8292682926829 (22/82)	65.5841981921661 (3918/5974)	-9.6204	2.39664e-10	SPBC3E7.02c;SPAC2E1P3.02c;SPAC22F3.02;SPNCRNA.103;SPAC1F8.02c;SPBC21C3.19;SPAC5H10.02c;SPCC1259.14c;SPBC16E9.16c;SPSNORNA.46;SPBP4G3.03;SPCC191.11;SPSNORNA.40;SPAC22H10.13;SPAC343.20;SPBC56F2.06;SPBC1198.14c;SPAC27D7.09c;SPAC5H10.04;SPAC4H3.03c;SPBC19C7.04c;SPAC637.03;
Phenotypes (FYPO)	FYPO:0001312;	normal vegetative phenotype	Underrepresented	24.390243902439 (20/82)	63.1235353197188 (3771/5974)	-9.36371	4.32807e-10	SPBC3E7.02c;SPAC2E1P3.02c;SPAC22F3.02;SPNCRNA.103;SPAC1F8.02c;SPBC21C3.19;SPAC5H10.02c;SPCC1259.14c;SPBC16E9.16c;SPBP4G3.03;SPCC191.11;SPAC22H10.13;SPAC343.20;SPBC56F2.06;SPBC1198.14c;SPAC27D7.09c;SPAC5H10.04;SPAC4H3.03c;SPBC19C7.04c;SPAC637.03;
Phenotypes (FYPO)	FYPO:0003037;	abnormal cell phenotype	Underrepresented	13.4146341463415 (11/82)	50.4184800803482 (3012/5974)	-9.18181	6.57951e-10	SPAC23H3.15c;SPBC3E7.02c;SPAC22F3.02;SPNCRNA.103;SPAC1F8.02c;SPAC5H10.02c;SPSNORNA.46;SPSNORNA.40;SPAC343.20;SPAC22H10.13;SPAC5H10.04;
Phenotypes (FYPO)	FYPO:0000672;	normal cell morphology	Underrepresented	23.1707317073171 (19/82)	58.8885169065952 (3518/5974)	-7.91608	1.21316e-08	SPBC3E7.02c;SPAC2E1P3.02c;SPAC22F3.02;SPAC1F8.02c;SPBC21C3.19;SPAC5H10.02c;SPCC1259.14c;SPBC16E9.16c;SPBP4G3.03;SPCC191.11;SPAC22H10.13;SPAC343.20;SPBC56F2.06;SPBC1198.14c;SPAC27D7.09c;SPAC5H10.04;SPAC4H3.03c;SPBC19C7.04c;SPAC637.03;
Phenotypes (FYPO)	FYPO:0002058;	viable cell population	Underrepresented	29.2682926829268 (24/82)	64.8141948443254 (3872/5974)	-7.86121	1.37655e-08	SPAC23H3.15c;SPBC3E7.02c;SPAC2E1P3.02c;SPAC22F3.02;SPNCRNA.103;SPAC1F8.02c;SPBC21C3.19;SPAC5H10.02c;SPCC1259.14c;SPBC16E9.16c;SPSNORNA.46;SPBP4G3.03;SPCC191.11;SPSNORNA.40;SPCC737.04;SPAC22H10.13;SPAC343.20;SPBC56F2.06;SPBC1198.14c;SPAC27D7.09c;SPAC5H10.04;SPAC4H3.03c;SPBC19C7.04c;SPAC637.03;
Phenotypes (FYPO)	FYPO:0000124;	viable cell	Underrepresented	24.390243902439 (20/82)	59.7924338801473 (3572/5974)	-7.71522	1.92655e-08	SPAC23H3.15c;SPBC3E7.02c;SPAC2E1P3.02c;SPAC22F3.02;SPAC1F8.02c;SPBC21C3.19;SPAC5H10.02c;SPCC1259.14c;SPBC16E9.16c;SPBP4G3.03;SPCC191.11;SPAC22H10.13;SPAC343.20;SPBC56F2.06;SPBC1198.14c;SPAC27D7.09c;SPAC5H10.04;SPAC4H3.03c;SPBC19C7.04c;SPAC637.03;
Phenotypes (FYPO)	FYPO:0001315;	normal vegetative cell morphology	Underrepresented	23.1707317073171 (19/82)	58.8048208905256 (3513/5974)	-7.70995	1.95009e-08	SPBC3E7.02c;SPAC2E1P3.02c;SPAC22F3.02;SPAC1F8.02c;SPBC21C3.19;SPAC5H10.02c;SPCC1259.14c;SPBC16E9.16c;SPBP4G3.03;SPCC191.11;SPAC22H10.13;SPAC343.20;SPBC56F2.06;SPBC1198.14c;SPAC27D7.09c;SPAC5H10.04;SPAC4H3.03c;SPBC19C7.04c;SPAC637.03;
Phenotypes (FYPO)	FYPO:0001491;	viable vegetative cell	Underrepresented	24.390243902439 (20/82)	59.7254770672916 (3568/5974)	-7.70995	1.95009e-08	SPAC23H3.15c;SPBC3E7.02c;SPAC2E1P3.02c;SPAC22F3.02;SPAC1F8.02c;SPBC21C3.19;SPAC5H10.02c;SPCC1259.14c;SPBC16E9.16c;SPBP4G3.03;SPCC191.11;SPAC22H10.13;SPAC343.20;SPBC56F2.06;SPBC1198.14c;SPAC27D7.09c;SPAC5H10.04;SPAC4H3.03c;SPBC19C7.04c;SPAC637.03;
Phenotypes (FYPO)	FYPO:0002060;	viable vegetative cell population	Underrepresented	29.2682926829268 (24/82)	64.5798459993304 (3858/5974)	-7.61098	2.44919e-08	SPAC23H3.15c;SPBC3E7.02c;SPAC2E1P3.02c;SPAC22F3.02;SPNCRNA.103;SPAC1F8.02c;SPBC21C3.19;SPAC5H10.02c;SPCC1259.14c;SPBC16E9.16c;SPSNORNA.46;SPBP4G3.03;SPCC191.11;SPSNORNA.40;SPCC737.04;SPAC22H10.13;SPAC343.20;SPBC56F2.06;SPBC1198.14c;SPAC27D7.09c;SPAC5H10.04;SPAC4H3.03c;SPBC19C7.04c;SPAC637.03;
Phenotypes (FYPO)	FYPO:0000300;	biological process phenotype	Underrepresented	25.609756097561 (21/82)	59.7924338801473 (3572/5974)	-7.08524	8.21781e-08	SPAC23H3.15c;SPBC3E7.02c;SPAC2E1P3.02c;SPAC22F3.02;SPNCRNA.103;SPAC1F8.02c;SPAC5H10.02c;SPCC1259.14c;SPBC16E9.16c;SPSNORNA.46;SPBP4G3.03;SPCC191.11;SPSNORNA.40;SPCC737.04;SPAC22H10.13;SPAC343.20;SPBC56F2.06;SPBC1198.14c;SPAC5H10.04;SPAC4H3.03c;SPBC19C7.04c;
Phenotypes (FYPO)	FYPO:0000005;	abnormal cell morphology	Underrepresented	2.4390243902439 (2/82)	28.7746903247405 (1719/5974)	-6.86369	1.36872e-07	SPAC23H3.15c;SPAC22F3.02;
Phenotypes (FYPO)	FYPO:0005447;	abnormal biological process	Underrepresented	24.390243902439 (20/82)	57.9343823234014 (3461/5974)	-6.86369	1.36872e-07	SPAC23H3.15c;SPBC3E7.02c;SPAC2E1P3.02c;SPAC22F3.02;SPNCRNA.103;SPAC1F8.02c;SPAC5H10.02c;SPBC16E9.16c;SPSNORNA.46;SPBP4G3.03;SPCC191.11;SPSNORNA.40;SPCC737.04;SPAC22H10.13;SPAC343.20;SPBC56F2.06;SPBC1198.14c;SPAC5H10.04;SPAC4H3.03c;SPBC19C7.04c;
Phenotypes (FYPO)	FYPO:0000049;	inviable cell	Underrepresented	2.4390243902439 (2/82)	27.2346836290593 (1627/5974)	-6.08937	8.14004e-07	SPBC21C3.19;SPAC4H3.08;
Phenotypes (FYPO)	FYPO:0001126;	abnormal cell shape	Underrepresented	2.4390243902439 (2/82)	26.8664211583529 (1605/5974)	-6.08937	8.14004e-07	SPAC23H3.15c;SPAC22F3.02;
Phenotypes (FYPO)	FYPO:0004639;	abnormal cellular physical quality phenotype during vegetative growth	Underrepresented	6.09756097560976 (5/82)	33.7294944760629 (2015/5974)	-6.08937	8.14004e-07	SPAC23H3.15c;SPAC22F3.02;SPNCRNA.103;SPAC343.20;SPAC5H10.04;
Phenotypes (FYPO)	FYPO:0000628;	abnormal cellular process	Underrepresented	10.9756097560976 (9/82)	40.1071309005691 (2396/5974)	-5.80725	1.55865e-06	SPBC3E7.02c;SPNCRNA.103;SPAC1F8.02c;SPAC5H10.02c;SPSNORNA.46;SPSNORNA.40;SPAC343.20;SPAC22H10.13;SPAC5H10.04;
Phenotypes (FYPO)	FYPO:0002059;	inviable cell population	Underrepresented	2.4390243902439 (2/82)	25.2427184466019 (1508/5974)	-5.39118	4.06273e-06	SPAC23H3.15c;SPAC4H3.08;
Phenotypes (FYPO)	FYPO:0000114;	cellular process phenotype	Underrepresented	14.6341463414634 (12/82)	43.6056243722799 (2605/5974)	-5.3224	4.75996e-06	SPBC3E7.02c;SPAC22F3.02;SPNCRNA.103;SPAC1F8.02c;SPAC5H10.02c;SPCC1259.14c;SPSNORNA.46;SPSNORNA.40;SPAC343.20;SPAC22H10.13;SPAC5H10.04;SPAC4H3.03c;
Phenotypes (FYPO)	FYPO:0002061;	inviable vegetative cell population	Underrepresented	2.4390243902439 (2/82)	25.008369601607 (1494/5974)	-5.17734	6.64756e-06	SPAC23H3.15c;SPAC4H3.08;
Phenotypes (FYPO)	FYPO:0000139;	cell population growth phenotype	Underrepresented	20.7317073170732 (17/82)	48.7278205557415 (2911/5974)	-4.60156	2.5029e-05	SPAC23H3.15c;SPBC3E7.02c;SPAC2E1P3.02c;SPAC22F3.02;SPAC5H10.02c;SPBC16E9.16c;SPSNORNA.46;SPBP4G3.03;SPCC191.11;SPSNORNA.40;SPCC737.04;SPAC22H10.13;SPBC56F2.06;SPBC1198.14c;SPAC5H10.04;SPAC4H3.03c;SPBC19C7.04c;
Phenotypes (FYPO)	FYPO:0001358;	vegetative cell population growth phenotype	Underrepresented	20.7317073170732 (17/82)	48.6776029460998 (2908/5974)	-4.59638	2.53289e-05	SPAC23H3.15c;SPBC3E7.02c;SPAC2E1P3.02c;SPAC22F3.02;SPAC5H10.02c;SPBC16E9.16c;SPSNORNA.46;SPBP4G3.03;SPCC191.11;SPSNORNA.40;SPCC737.04;SPAC22H10.13;SPBC56F2.06;SPBC1198.14c;SPAC5H10.04;SPAC4H3.03c;SPBC19C7.04c;
Phenotypes (FYPO)	FYPO:0001489;	inviable vegetative cell	Underrepresented	2.4390243902439 (2/82)	23.3344492802143 (1394/5974)	-4.51338	3.06632e-05	SPBC21C3.19;SPAC4H3.08;
Phenotypes (FYPO)	FYPO:0000631;	cell cycle phenotype	Underrepresented	4.8780487804878 (4/82)	27.0338131904921 (1615/5974)	-4.40724	3.91529e-05	SPNCRNA.103;SPAC1F8.02c;SPAC343.20;SPAC22H10.13;
Phenotypes (FYPO)	FYPO:0000011;	abnormal cell cycle	Underrepresented	4.8780487804878 (4/82)	26.8664211583529 (1605/5974)	-4.21068	6.15635e-05	SPNCRNA.103;SPAC1F8.02c;SPAC343.20;SPAC22H10.13;
Phenotypes (FYPO)	FYPO:0000045;	abnormal cell population growth	Underrepresented	19.5121951219512 (16/82)	46.2169400736525 (2761/5974)	-4.14409	7.1765e-05	SPAC23H3.15c;SPBC3E7.02c;SPAC2E1P3.02c;SPAC22F3.02;SPAC5H10.02c;SPBC16E9.16c;SPSNORNA.46;SPBP4G3.03;SPCC191.11;SPCC737.04;SPAC22H10.13;SPBC56F2.06;SPBC1198.14c;SPAC5H10.04;SPAC4H3.03c;SPBC19C7.04c;
Phenotypes (FYPO)	FYPO:0002177;	viable vegetative cell with normal cell morphology	Underrepresented	23.1707317073171 (19/82)	50.2510880482089 (3002/5974)	-4.11466	7.6797e-05	SPBC3E7.02c;SPAC2E1P3.02c;SPAC22F3.02;SPAC1F8.02c;SPBC21C3.19;SPAC5H10.02c;SPCC1259.14c;SPBC16E9.16c;SPBP4G3.03;SPCC191.11;SPAC22H10.13;SPAC343.20;SPBC56F2.06;SPBC1198.14c;SPAC27D7.09c;SPAC5H10.04;SPAC4H3.03c;SPBC19C7.04c;SPAC637.03;
Phenotypes (FYPO)	FYPO:0001356;	abnormal vegetative cell population growth	Underrepresented	19.5121951219512 (16/82)	45.9491128222297 (2745/5974)	-3.93088	0.000117253	SPAC23H3.15c;SPBC3E7.02c;SPAC2E1P3.02c;SPAC22F3.02;SPAC5H10.02c;SPBC16E9.16c;SPSNORNA.46;SPBP4G3.03;SPCC191.11;SPCC737.04;SPAC22H10.13;SPBC56F2.06;SPBC1198.14c;SPAC5H10.04;SPAC4H3.03c;SPBC19C7.04c;
Phenotypes (FYPO)	FYPO:0002683;	increased sensitivity to chemical	Underrepresented	12.1951219512195 (10/82)	35.4703716103113 (2119/5974)	-3.55644	0.000277687	SPAC23H3.15c;SPBC3E7.02c;SPAC2E1P3.02c;SPAC22F3.02;SPCC191.11;SPAC22H10.13;SPBC56F2.06;SPBC1198.14c;SPAC4H3.03c;SPBC19C7.04c;
Phenotypes (FYPO)	FYPO:0000127;	increased sensitivity to chemical during vegetative growth	Underrepresented	12.1951219512195 (10/82)	35.4368932038835 (2117/5974)	-3.55632	0.000277768	SPAC23H3.15c;SPBC3E7.02c;SPAC2E1P3.02c;SPAC22F3.02;SPCC191.11;SPAC22H10.13;SPBC56F2.06;SPBC1198.14c;SPAC4H3.03c;SPBC19C7.04c;
Phenotypes (FYPO)	FYPO:0000334;	cellular component organization phenotype	Underrepresented	6.09756097560976 (5/82)	26.6822899229997 (1594/5974)	-3.391	0.000406448	SPNCRNA.103;SPAC1F8.02c;SPAC343.20;SPAC22H10.13;SPAC5H10.04;
Phenotypes (FYPO)	FYPO:0000335;	abnormal cellular component organization	Underrepresented	6.09756097560976 (5/82)	26.6822899229997 (1594/5974)	-3.391	0.000406448	SPNCRNA.103;SPAC1F8.02c;SPAC343.20;SPAC22H10.13;SPAC5H10.04;
Phenotypes (FYPO)	FYPO:0001118;	abnormal vegetative cell morphology	Underrepresented	2.4390243902439 (2/82)	20.1205222631403 (1202/5974)	-3.27334	0.000532921	SPAC23H3.15c;SPAC22F3.02;
Phenotypes (FYPO)	FYPO:0002734;	abnormal cell cycle process	Underrepresented	4.8780487804878 (4/82)	22.3468362905926 (1335/5974)	-2.61873	0.00240588	SPNCRNA.103;SPAC1F8.02c;SPAC343.20;SPAC22H10.13;
Phenotypes (FYPO)	FYPO:0002196;	abnormal vegetative cell shape	Underrepresented	2.4390243902439 (2/82)	17.9946434549715 (1075/5974)	-2.50648	0.00311543	SPAC23H3.15c;SPAC22F3.02;
Phenotypes (FYPO)	FYPO:0000287;	abnormal subcellular component	Underrepresented	3.65853658536585 (3/82)	19.3003013056579 (1153/5974)	-2.25709	0.0055324	SPNCRNA.103;SPAC343.20;SPAC5H10.04;
Phenotypes (FYPO)	FYPO:0001331;	cellular process phenotype during vegetative growth	Underrepresented	9.75609756097561 (8/82)	26.4981586876465 (1583/5974)	-1.67537	0.0211169	SPBC3E7.02c;SPNCRNA.103;SPAC1F8.02c;SPAC5H10.02c;SPSNORNA.46;SPSNORNA.40;SPAC343.20;SPAC5H10.04;
Phenotypes (FYPO)	FYPO:0001353;	abnormal cellular component organization during vegetative growth	Underrepresented	2.4390243902439 (2/82)	15.1657181118179 (906/5974)	-1.58703	0.0258802	SPAC343.20;SPAC5H10.04;
Phenotypes (FYPO)	FYPO:0000047;	normal cell population growth	Underrepresented	3.65853658536585 (3/82)	17.1074656846334 (1022/5974)	-1.54197	0.02871	SPSNORNA.46;SPCC191.11;SPSNORNA.40;
Phenotypes (FYPO)	FYPO:0001357;	normal vegetative cell population growth	Underrepresented	3.65853658536585 (3/82)	16.9902912621359 (1015/5974)	-1.54149	0.0287416	SPSNORNA.46;SPCC191.11;SPSNORNA.40;
Phenotypes (FYPO)	FYPO:0001362;	abnormal cellular process during vegetative growth	Underrepresented	8.53658536585366 (7/82)	24.1881486441245 (1445/5974)	-1.45721	0.0348972	SPBC3E7.02c;SPAC1F8.02c;SPAC5H10.02c;SPSNORNA.46;SPSNORNA.40;SPAC343.20;SPAC5H10.04;
Protein Features		Homo sapiens orthologs	Underrepresented	7.31707317073171 (6/82)	58.5704720455306 (3499/5974)	-19.2818	5.22583e-20	SPBC3E7.02c;SPAC2E1P3.02c;SPBC21C3.19;SPAC4H3.08;SPBP4G3.03;SPBC1198.14c;
Protein Features		S.cerevisiae orthologs	Underrepresented	13.4146341463415 (11/82)	65.1824573150318 (3894/5974)	-18.8931	1.27896e-19	SPBC3E7.02c;SPAC2E1P3.02c;SPBC21C3.19;SPAC5H10.02c;SPAC977.18;SPAC4H3.08;SPBP4G3.03;SPCC191.11;SPBC1198.14c;SPAC5H10.04;SPBC19C7.04c;
Transcript Features		protein coding	Underrepresented	28.0487804878049 (23/82)	82.7251422832273 (4942/5974)	-23.9529	1.11446e-24	SPAC23H3.15c;SPBC3E7.02c;SPAC2E1P3.02c;SPAC22F3.02;SPAC1F8.02c;SPBC21C3.19;SPAC5H10.02c;SPCC1259.14c;SPBC16E9.16c;SPAC977.18;SPAC4H3.08;SPBP4G3.03;SPCC191.11;SPCC737.04;SPAC22H10.13;SPAC343.20;SPBC56F2.06;SPBC1198.14c;SPAC27D7.09c;SPAC5H10.04;SPAC4H3.03c;SPBC19C7.04c;SPAC637.03;
Transcript Features		ncRNA	Enriched	64.6341463414634 (53/82)	16.4546367592903 (983/5974)	-19.2033	6.26241e-20	SPNCRNA.1290;SPNCRNA.1687;SPNCRNA.1539;SPNCRNA.760;SPNCRNA.814;SPNCRNA.1037;SPNCRNA.1032;SPNCRNA.707;SPNCRNA.62;SPNCRNA.942;SPNCRNA.1482;SPNCRNA.901;SPNCRNA.103;SPNCRNA.1005;SPNCRNA.1436;SPNCRNA.1273;SPNCRNA.906;SPNCRNA.633;SPNCRNA.1217;SPNCRNA.1651;SPNCRNA.1137;SPNCRNA.727;SPNCRNA.1038;SPNCRNA.242;SPNCRNA.491;SPNCRNA.1339;SPNCRNA.1365;SPNCRNA.870;SPNCRNA.891;SPNCRNA.602;SPNCRNA.1659;SPNCRNA.1271…
Transcript Features		Top 10% shortest transcripts	Enriched	20.7317073170732 (17/82)	2.52761968530298 (151/5974)	-8.47029	3.38615e-09	SPNCRNA.942;SPNCRNA.62;SPNCRNA.901;SPSNORNA.34;SPNCRNA.906;SPNCRNA.1651;SPSNORNA.54;SPNCRNA.491;SPNCRNA.242;SPSNORNA.32;SPSNORNA.46;SPNCRNA.1490;SPNCRNA.808;SPSNORNA.40;SPNCRNA.1394;SPNCRNA.1511;SPNCRNA.1114;
Transcript Features		Annotated transcript length	Lower	1274.76	2080.11	-7.73548	1.83872e-08	SPAC1F8.02c;SPAC22F3.02;SPNCRNA.727;SPAC2E1P3.02c;SPNCRNA.870;SPNCRNA.901;SPNCRNA.1037;SPAC977.18;SPNCRNA.602;SPAC5H10.04;SPNCRNA.707;SPSNORNA.54;SPAC5H10.02c;SPNCRNA.808;SPNCRNA.814;SPAC22H10.13;SPNCRNA.891;SPNCRNA.906;SPAC4H3.03c;SPNCRNA.242;SPAC27D7.09c;SPAC637.03;SPNCRNA.1005;SPNCRNA.1032;SPNCRNA.1038;SPNCRNA.1042;SPNCRNA.633;SPNCRNA.687;SPAC343.20;SPNCRNA.760;SPAC23H3.15c;SPNCRNA.893;SPAC4H3…
Transcript Features		Top 20% shortest transcripts	Enriched	37.8048780487805 (31/82)	10.9306996986943 (653/5974)	-7.49308	3.21308e-08	SPNCRNA.814;SPNCRNA.1032;SPNCRNA.62;SPNCRNA.942;SPNCRNA.1482;SPNCRNA.901;SPSNORNA.34;SPNCRNA.103;SPNCRNA.1436;SPNCRNA.906;SPNCRNA.1651;SPSNORNA.54;SPAC1F8.02c;SPNCRNA.727;SPNCRNA.1038;SPNCRNA.242;SPNCRNA.491;SPNCRNA.1339;SPSNORNA.32;SPNCRNA.602;SPSNORNA.46;SPNCRNA.1490;SPNCRNA.808;SPSNORNA.40;SPAC22H10.13;SPNCRNA.687;SPNCRNA.570;SPNCRNA.1394;SPNCRNA.1511;SPNCRNA.513;SPNCRNA.1114;
Transcript Features		mRNA level (WT)	Lower	916.289	2844.94	-3.17957	0.000661355	SPAC22F3.02;SPAC2E1P3.02c;SPAC5H10.04;SPAC5H10.02c;SPAC22H10.13;SPAC4H3.03c;SPAC27D7.09c;SPAC637.03;SPAC343.20;SPAC23H3.15c;SPAC4H3.08;SPBC1198.14c;SPBC16E9.16c;SPBC3E7.02c;SPBC21C3.19;SPBC56F2.06;SPBC19C7.04c;SPCC737.04;SPCC191.11;
Transcript Features		snoRNA	Enriched	6.09756097560976 (5/82)	0.351523267492467 (21/5974)	-3.07125	0.000848685	SPSNORNA.34;SPSNORNA.54;SPSNORNA.32;SPSNORNA.46;SPSNORNA.40;
Transcript Features		Relative Pol II occupancy	Lower	0.81025	1.35649	-2.61873	0.00240588	SPAC1F8.02c;SPAC22F3.02;SPAC2E1P3.02c;SPAC5H10.04;SPAC5H10.02c;SPAC22H10.13;SPAC4H3.03c;SPAC27D7.09c;SPAC637.03;SPAC343.20;SPAC23H3.15c;SPAC4H3.08;SPBP4G3.03;SPBC1198.14c;SPBC16E9.16c;SPBC3E7.02c;SPBC21C3.19;SPBC56F2.06;SPBC19C7.04c;SPCC737.04;SPCC191.11;SPCC1259.14c;
Transcript Features		Top 20% longest transcripts	Underrepresented	6.09756097560976 (5/82)	23.1503180448611 (1383/5974)	-2.25285	0.00558665	SPNCRNA.1687;SPAC22F3.02;SPNCRNA.1217;SPCC191.11;SPAC4H3.03c;

## Sheet: cluster 3
Category_Name	External_ID	GeneSet_Name	over_represented/under_represented	List_Frequency	Background_Frequency	lg pval	Corrected_pvalue	Genes_In_Common/Interacting_Gene_Pair
GO Biological Process	GO:0008150;	biological process	Underrepresented	28.5714285714286 (10/35)	81.7207900903917 (4882/5974)	-8.27993	5.24898e-09	SPSNRNA.03;SPCC622.03c;SPBPB2B2.01;SPSNRNA.07;SPAC977.07c;SPAPB8E5.10;SPSNORNA.05;SPAPJ695.02;SPAC1250.02;SPBC1348.05;
GO Biological Process	GO:0009987;	cellular process	Underrepresented	17.1428571428571 (6/35)	67.7937730164044 (4050/5974)	-6.42642	3.74608e-07	SPSNRNA.03;SPBPB2B2.01;SPSNRNA.07;SPAC977.07c;SPSNORNA.05;SPBC1348.05;
GO Biological Process	GO:0008152;	metabolic process	Underrepresented	8.57142857142857 (3/35)	53.213927017074 (3179/5974)	-4.96657	1.08001e-05	SPSNRNA.03;SPSNRNA.07;SPSNORNA.05;
GO Biological Process	GO:0044699;	single-organism process	Underrepresented	5.71428571428571 (2/35)	49.0626046200201 (2931/5974)	-4.92274	1.19471e-05	SPBPB2B2.01;SPBC1348.05;
GO Biological Process	GO:0071704;	organic substance metabolic process	Underrepresented	8.57142857142857 (3/35)	51.4897890860395 (3076/5974)	-4.46577	3.42161e-05	SPSNRNA.03;SPSNRNA.07;SPSNORNA.05;
GO Biological Process	GO:0044237;	cellular metabolic process	Underrepresented	8.57142857142857 (3/35)	51.2889186474724 (3064/5974)	-4.45691	3.49215e-05	SPSNRNA.03;SPSNRNA.07;SPSNORNA.05;
GO Biological Process	GO:0044763;	single-organism cellular process	Underrepresented	5.71428571428571 (2/35)	45.1121526615333 (2695/5974)	-3.98862	0.000102656	SPBPB2B2.01;SPBC1348.05;
GO Biological Process	GO:0044238;	primary metabolic process	Underrepresented	8.57142857142857 (3/35)	49.079343823234 (2932/5974)	-3.95381	0.000111221	SPSNRNA.03;SPSNRNA.07;SPSNORNA.05;
GO Biological Process	GO:0043170;	macromolecule metabolic process	Underrepresented	8.57142857142857 (3/35)	40.4586541680616 (2417/5974)	-2.07421	0.00842926	SPSNRNA.03;SPSNRNA.07;SPSNORNA.05;
GO Biological Process	GO:0044260;	cellular macromolecule metabolic process	Underrepresented	8.57142857142857 (3/35)	39.4710411784399 (2358/5974)	-1.80311	0.0157358	SPSNRNA.03;SPSNRNA.07;SPSNORNA.05;
GO Cellular Component	GO:0005622;	intracellular	Underrepresented	20 (7/35)	78.3394710411784 (4680/5974)	-9.54521	2.84964e-10	SPSNRNA.03;SPCC622.03c;SPBPB2B2.01;SPSNRNA.07;SPAPB8E5.10;SPAC1250.02;SPBC1348.05;
GO Cellular Component	GO:0044424;	intracellular part	Underrepresented	20 (7/35)	78.3394710411784 (4680/5974)	-9.54521	2.84964e-10	SPSNRNA.03;SPCC622.03c;SPBPB2B2.01;SPSNRNA.07;SPAPB8E5.10;SPAC1250.02;SPBC1348.05;
GO Cellular Component	GO:0005623;	cell	Underrepresented	22.8571428571429 (8/35)	79.7623033143622 (4765/5974)	-9.24683	5.66465e-10	SPSNRNA.03;SPCC622.03c;SPBPB2B2.01;SPSNRNA.07;SPAC977.07c;SPAPB8E5.10;SPAC1250.02;SPBC1348.05;
GO Cellular Component	GO:0044464;	cell part	Underrepresented	22.8571428571429 (8/35)	79.7623033143622 (4765/5974)	-9.24683	5.66465e-10	SPSNRNA.03;SPCC622.03c;SPBPB2B2.01;SPSNRNA.07;SPAC977.07c;SPAPB8E5.10;SPAC1250.02;SPBC1348.05;
GO Cellular Component	GO:0005575;	cellular component	Underrepresented	28.5714285714286 (10/35)	82.7418814864412 (4943/5974)	-8.76386	1.72242e-09	SPSNRNA.03;SPCC622.03c;SPBPB2B2.01;SPSNRNA.07;SPAC977.07c;SPAPB8E5.10;SPSNORNA.05;SPAPJ695.02;SPAC1250.02;SPBC1348.05;
GO Cellular Component	GO:0043226;	organelle	Underrepresented	17.1428571428571 (6/35)	71.2755272849012 (4258/5974)	-7.64064	2.28749e-08	SPSNRNA.03;SPBPB2B2.01;SPSNRNA.07;SPAPB8E5.10;SPAC1250.02;SPBC1348.05;
GO Cellular Component	GO:0043229;	intracellular organelle	Underrepresented	17.1428571428571 (6/35)	71.2085704720455 (4254/5974)	-7.6346	2.31955e-08	SPSNRNA.03;SPBPB2B2.01;SPSNRNA.07;SPAPB8E5.10;SPAC1250.02;SPBC1348.05;
GO Cellular Component	GO:0005737;	cytoplasm	Underrepresented	14.2857142857143 (5/35)	66.1365918982256 (3951/5974)	-6.80236	1.57632e-07	SPCC622.03c;SPBPB2B2.01;SPAPB8E5.10;SPAC1250.02;SPBC1348.05;
GO Cellular Component	GO:0044444;	cytoplasmic part	Underrepresented	11.4285714285714 (4/35)	61.8680950786743 (3696/5974)	-6.43666	3.65883e-07	SPBPB2B2.01;SPAPB8E5.10;SPAC1250.02;SPBC1348.05;
GO Cellular Component	GO:0043227;	membrane-bounded organelle	Underrepresented	17.1428571428571 (6/35)	67.7268162035487 (4046/5974)	-6.41891	3.81147e-07	SPSNRNA.03;SPBPB2B2.01;SPSNRNA.07;SPAPB8E5.10;SPAC1250.02;SPBC1348.05;
GO Cellular Component	GO:0043231;	intracellular membrane-bounded organelle	Underrepresented	17.1428571428571 (6/35)	67.659859390693 (4042/5974)	-6.41085	3.88281e-07	SPSNRNA.03;SPBPB2B2.01;SPSNRNA.07;SPAPB8E5.10;SPAC1250.02;SPBC1348.05;
GO Cellular Component	GO:0005634;	nucleus	Underrepresented	5.71428571428571 (2/35)	44.4593237361902 (2656/5974)	-3.907	0.00012388	SPSNRNA.03;SPSNRNA.07;
GO Cellular Component	GO:0044422;	organelle part	Underrepresented	8.57142857142857 (3/35)	43.6391027787077 (2607/5974)	-2.73416	0.00184433	SPSNRNA.03;SPSNRNA.07;SPBC1348.05;
GO Cellular Component	GO:0044446;	intracellular organelle part	Underrepresented	8.57142857142857 (3/35)	43.3043187144292 (2587/5974)	-2.70283	0.00198231	SPSNRNA.03;SPSNRNA.07;SPBC1348.05;
GO Cellular Component	GO:0032991;	macromolecular complex	Underrepresented	5.71428571428571 (2/35)	35.1355875460328 (2099/5974)	-1.6822	0.0207872	SPSNRNA.03;SPSNRNA.07;
GO Molecular Function	GO:0003674;	molecular function	Underrepresented	28.5714285714286 (10/35)	82.4740542350184 (4927/5974)	-8.66609	2.1573e-09	SPSNRNA.03;SPCC622.03c;SPBPB2B2.01;SPSNRNA.07;SPAC977.07c;SPAPB8E5.10;SPSNORNA.05;SPAPJ695.02;SPAC1250.02;SPBC1348.05;
GO Molecular Function	GO:0005488;	binding	Underrepresented	11.4285714285714 (4/35)	45.1623702711751 (2698/5974)	-2.27893	0.00526104	SPSNRNA.03;SPSNRNA.07;SPAC977.07c;SPSNORNA.05;
Gene Expression		Induced Dbr1 deletion	Enriched	25.7142857142857 (9/35)	3.90023434884499 (233/5974)	-2.93049	0.00117356	SPNCRNA.779;SPNCRNA.643;SPAPB8E5.10;SPNCRNA.888;SPNCRNA.719;SPNCRNA.1467;SPAPJ695.02;SPAC1250.02;SPNCRNA.1450;
Gene Features		Intron-containing genes	Underrepresented	5.71428571428571 (2/35)	41.3793103448276 (2472/5974)	-3.17949	0.000661474	SPAC1250.02;SPAPB8E5.10;
Gene Features		Intron-less genes	Enriched	94.2857142857143 (33/35)	58.6206896551724 (3502/5974)	-3.17949	0.000661474	SPNCRNA.1315;SPNCRNA.779;SPSNRNA.03;SPCC622.03c;SPNCRNA.189;SPNCRNA.848;SPBPB2B2.01;SPNCRNA.1055;SPNCRNA.643;SPNCRNA.1367;SPNCRNA.1266;SPNCRNA.983;SPSNRNA.07;SPNCRNA.807;SPNCRNA.329;SPAC977.07c;SPNCRNA.1657;SPNCRNA.501;SPNCRNA.888;SPNCRNA.911;SPNCRNA.719;SPNCRNA.1040;SPNCRNA.697;SPAC26F1.11;SPNCRNA.1467;SPNCRNA.1646;SPSNORNA.05;SPAPJ695.02;SPNCRNA.372;SPBC1348.05;SPNCRNA.1506;SPNCRNA.1450;SPNCRNA…
Phenotypes (FYPO)	FYPO:0000004;	cell viability	Underrepresented	11.4285714285714 (4/35)	79.5112152661533 (4750/5974)	-13.3639	4.32649e-14	SPBPB2B2.01;SPAPB8E5.10;SPAC1250.02;SPBC1348.05;
Phenotypes (FYPO)	FYPO:0000136;	cellular physical quality phenotype	Underrepresented	11.4285714285714 (4/35)	79.9464345497154 (4776/5974)	-13.3639	4.32649e-14	SPBPB2B2.01;SPAPB8E5.10;SPAC1250.02;SPBC1348.05;
Phenotypes (FYPO)	FYPO:0000002;	cell phenotype	Underrepresented	14.2857142857143 (5/35)	80.3314362236357 (4799/5974)	-12.7702	1.69755e-13	SPSNRNA.03;SPBPB2B2.01;SPAPB8E5.10;SPAC1250.02;SPBC1348.05;
Phenotypes (FYPO)	FYPO:0001321;	cellular physical quality phenotype during vegetative growth	Underrepresented	11.4285714285714 (4/35)	78.0716437897556 (4664/5974)	-12.7702	1.69755e-13	SPBPB2B2.01;SPAPB8E5.10;SPAC1250.02;SPBC1348.05;
Phenotypes (FYPO)	FYPO:0000003;	cell population phenotype	Underrepresented	17.1428571428571 (6/35)	80.7666555071979 (4825/5974)	-11.8714	1.34451e-12	SPBPB2B2.01;SPSNRNA.07;SPAC977.07c;SPAPB8E5.10;SPAC1250.02;SPBC1348.05;
Phenotypes (FYPO)	FYPO:0001320;	vegetative cell phenotype	Underrepresented	14.2857142857143 (5/35)	78.4566454636759 (4687/5974)	-11.8714	1.34451e-12	SPSNRNA.03;SPBPB2B2.01;SPAPB8E5.10;SPAC1250.02;SPBC1348.05;
Phenotypes (FYPO)	FYPO:0002057;	cell population viability	Underrepresented	17.1428571428571 (6/35)	80.5992634750586 (4815/5974)	-11.8714	1.34451e-12	SPBPB2B2.01;SPSNRNA.07;SPAC977.07c;SPAPB8E5.10;SPAC1250.02;SPBC1348.05;
Phenotypes (FYPO)	FYPO:0000001;	phenotype	Underrepresented	20 (7/35)	80.950786742551 (4836/5974)	-10.8915	1.28389e-11	SPSNRNA.03;SPBPB2B2.01;SPSNRNA.07;SPAC977.07c;SPAPB8E5.10;SPAC1250.02;SPBC1348.05;
Phenotypes (FYPO)	FYPO:0001985;	abnormal phenotype	Underrepresented	11.4285714285714 (4/35)	66.3542015400067 (3964/5974)	-7.89893	1.26204e-08	SPSNRNA.03;SPBPB2B2.01;SPSNRNA.07;SPAC977.07c;
Phenotypes (FYPO)	FYPO:0001312;	normal vegetative phenotype	Underrepresented	11.4285714285714 (4/35)	63.1235353197188 (3771/5974)	-6.80236	1.57632e-07	SPBPB2B2.01;SPAPB8E5.10;SPAC1250.02;SPBC1348.05;
Phenotypes (FYPO)	FYPO:0000257;	normal phenotype	Underrepresented	14.2857142857143 (5/35)	65.5841981921661 (3918/5974)	-6.6258	2.367e-07	SPBPB2B2.01;SPSNRNA.07;SPAPB8E5.10;SPAC1250.02;SPBC1348.05;
Phenotypes (FYPO)	FYPO:0000124;	viable cell	Underrepresented	11.4285714285714 (4/35)	59.7924338801473 (3572/5974)	-5.86803	1.35509e-06	SPBPB2B2.01;SPAPB8E5.10;SPAC1250.02;SPBC1348.05;
Phenotypes (FYPO)	FYPO:0000300;	biological process phenotype	Underrepresented	11.4285714285714 (4/35)	59.7924338801473 (3572/5974)	-5.86803	1.35509e-06	SPSNRNA.03;SPBPB2B2.01;SPSNRNA.07;SPAC977.07c;
Phenotypes (FYPO)	FYPO:0001491;	viable vegetative cell	Underrepresented	11.4285714285714 (4/35)	59.7254770672916 (3568/5974)	-5.86112	1.37683e-06	SPBPB2B2.01;SPAPB8E5.10;SPAC1250.02;SPBC1348.05;
Phenotypes (FYPO)	FYPO:0000672;	normal cell morphology	Underrepresented	11.4285714285714 (4/35)	58.8885169065952 (3518/5974)	-5.61904	2.40415e-06	SPBPB2B2.01;SPAPB8E5.10;SPAC1250.02;SPBC1348.05;
Phenotypes (FYPO)	FYPO:0001315;	normal vegetative cell morphology	Underrepresented	11.4285714285714 (4/35)	58.8048208905256 (3513/5974)	-5.60679	2.47292e-06	SPBPB2B2.01;SPAPB8E5.10;SPAC1250.02;SPBC1348.05;
Phenotypes (FYPO)	FYPO:0002058;	viable cell population	Underrepresented	17.1428571428571 (6/35)	64.8141948443254 (3872/5974)	-5.54424	2.85603e-06	SPBPB2B2.01;SPSNRNA.07;SPAC977.07c;SPAPB8E5.10;SPAC1250.02;SPBC1348.05;
Phenotypes (FYPO)	FYPO:0002060;	viable vegetative cell population	Underrepresented	17.1428571428571 (6/35)	64.5798459993304 (3858/5974)	-5.48123	3.30192e-06	SPBPB2B2.01;SPSNRNA.07;SPAC977.07c;SPAPB8E5.10;SPAC1250.02;SPBC1348.05;
Phenotypes (FYPO)	FYPO:0005447;	abnormal biological process	Underrepresented	11.4285714285714 (4/35)	57.9343823234014 (3461/5974)	-5.25103	5.61005e-06	SPSNRNA.03;SPBPB2B2.01;SPSNRNA.07;SPAC977.07c;
Phenotypes (FYPO)	FYPO:0000139;	cell population growth phenotype	Underrepresented	5.71428571428571 (2/35)	48.7278205557415 (2911/5974)	-4.88354	1.30756e-05	SPBPB2B2.01;SPSNRNA.07;
Phenotypes (FYPO)	FYPO:0001358;	vegetative cell population growth phenotype	Underrepresented	5.71428571428571 (2/35)	48.6776029460998 (2908/5974)	-4.88354	1.30756e-05	SPBPB2B2.01;SPSNRNA.07;
Phenotypes (FYPO)	FYPO:0000045;	abnormal cell population growth	Underrepresented	5.71428571428571 (2/35)	46.2169400736525 (2761/5974)	-4.3102	4.89555e-05	SPBPB2B2.01;SPSNRNA.07;
Phenotypes (FYPO)	FYPO:0001356;	abnormal vegetative cell population growth	Underrepresented	5.71428571428571 (2/35)	45.9491128222297 (2745/5974)	-4.041	9.09908e-05	SPBPB2B2.01;SPSNRNA.07;
Phenotypes (FYPO)	FYPO:0002177;	viable vegetative cell with normal cell morphology	Underrepresented	11.4285714285714 (4/35)	50.2510880482089 (3002/5974)	-3.40405	0.000394415	SPBPB2B2.01;SPAPB8E5.10;SPAC1250.02;SPBC1348.05;
Protein Features		Histidine	Lower	0.00756048	0.0225898	-1.7461	0.017943	SPAPB8E5.10;SPAC26F1.11;SPAPJ695.02;SPAC977.07c;SPAC1250.02;SPBPB2B2.01;SPBC1348.05;SPCC622.03c;
Transcript Features		protein coding	Underrepresented	22.8571428571429 (8/35)	82.7251422832273 (4942/5974)	-10.8443	1.43134e-11	SPCC622.03c;SPBPB2B2.01;SPAC977.07c;SPAPB8E5.10;SPAC26F1.11;SPAPJ695.02;SPAC1250.02;SPBC1348.05;
Transcript Features		mRNA copies per proliferating cell	Lower	26.7422	89.7002	-8.74359	1.80473e-09	SPNCRNA.189;SPAPB8E5.10;SPNCRNA.1055;SPNCRNA.697;SPNCRNA.848;SPNCRNA.1040;SPAC26F1.11;SPNCRNA.643;SPNCRNA.779;SPNCRNA.807;SPNCRNA.888;SPNCRNA.911;SPAC977.07c;SPSNORNA.05;SPSNRNA.03;SPNCRNA.719;SPNCRNA.983;SPAC1250.02;SPNCRNA.1450;SPNCRNA.1506;SPNCRNA.1646;SPNCRNA.1657;SPSNRNA.07;SPBPB2B2.01;SPNCRNA.372;SPNCRNA.1467;SPBC1348.05;SPNCRNA.1315;SPNCRNA.1367;SPNCRNA.329;SPCC622.03c;SPNCRNA.1266;SPNCRNA…
Transcript Features		ncRNA	Enriched	68.5714285714286 (24/35)	16.4546367592903 (983/5974)	-8.27993	5.24898e-09	SPNCRNA.1315;SPNCRNA.779;SPNCRNA.189;SPNCRNA.848;SPNCRNA.1055;SPNCRNA.643;SPNCRNA.1367;SPNCRNA.1266;SPNCRNA.807;SPNCRNA.983;SPNCRNA.329;SPNCRNA.1657;SPNCRNA.501;SPNCRNA.888;SPNCRNA.911;SPNCRNA.719;SPNCRNA.1040;SPNCRNA.697;SPNCRNA.1467;SPNCRNA.1646;SPNCRNA.372;SPNCRNA.1506;SPNCRNA.1132;SPNCRNA.1450;
Transcript Features		mRNA copies per quiescent cell	Higher	14.2909	9.5913	-5.89781	1.2653e-06	SPNCRNA.189;SPAPB8E5.10;SPNCRNA.1055;SPNCRNA.697;SPNCRNA.848;SPNCRNA.1040;SPAC26F1.11;SPNCRNA.643;SPNCRNA.779;SPNCRNA.807;SPNCRNA.888;SPNCRNA.911;SPAC977.07c;SPSNORNA.05;SPSNRNA.03;SPNCRNA.719;SPNCRNA.983;SPAC1250.02;SPNCRNA.1450;SPNCRNA.1506;SPNCRNA.1646;SPNCRNA.1657;SPSNRNA.07;SPBPB2B2.01;SPNCRNA.372;SPNCRNA.1467;SPBC1348.05;SPNCRNA.1315;SPNCRNA.1367;SPNCRNA.329;SPCC622.03c;SPNCRNA.1266;SPNCRNA…
Transcript Features		snoRNA	Enriched	8.57142857142857 (3/35)	0.351523267492467 (21/5974)	-1.35097	0.0445691	SPSNRNA.03;SPSNRNA.07;SPSNORNA.05;

## Sheet: cluster 4
Category_Name	External_ID	GeneSet_Name	over_represented/under_represented	List_Frequency	Background_Frequency	lg pval	Corrected_pvalue	Genes_In_Common/Interacting_Gene_Pair
GO Biological Process	GO:0008150;	biological process	Underrepresented	37.8223495702006 (132/349)	81.7207900903917 (4882/5974)	-75.7239	1.88853e-76	SPBC56F2.15;SPAC29A4.11;SPAC1952.15c;SPBC16A3.02c;SPBC947.05c;SPCPB16A4.07;SPBC725.10;SPCC70.04c;SPACUNK4.17;SPAC1250.05;SPAC4A8.04;SPCC338.18;SPBC354.12;SPAC26F1.04c;SPAC22G7.11c;SPAC23H4.05c;SPAC4F8.08;SPCC1235.08c;SPCPB16A4.06c;SPMIT.06;SPAC15E1.02c;SPAC1A6.06c;SPAC22F8.05;SPCC417.11c;SPCC4G3.03;SPBC1773.12;SPBC24C6.09c;SPAC4F10.08;SPCC2H8.02;SPCC24B10.22;SPCC162.04c;SPCC830.07c;SPBC106.02c;SP…
GO Biological Process	GO:0009987;	cellular process	Underrepresented	20.9169054441261 (73/349)	67.7937730164044 (4050/5974)	-73.603	2.49476e-74	SPAC29A4.11;SPAC1952.15c;SPBC947.05c;SPBC725.10;SPAC1250.05;SPAC4A8.04;SPBC354.12;SPAC26F1.04c;SPMIT.06;SPAC22F8.05;SPCC417.11c;SPBC1773.12;SPCC2H8.02;SPCC24B10.22;SPCC162.04c;SPCC830.07c;SPBC106.02c;SPBC16D10.08c;SPAC4G9.05;SPSNORNA.45;SPBC2D10.06;SPAC1093.06c;SPAPB1A11.01;SPBC31E1.01c;SPAC20H4.11c;SPBC4C3.08;SPAC31G5.10;SPAPB24D3.10c;SPCC777.04;SPBC725.03;SPBC2F12.05c;SPAC29E6.08;SPBC19F8.01c;S…
GO Biological Process	GO:0008152;	metabolic process	Underrepresented	14.0401146131805 (49/349)	53.213927017074 (3179/5974)	-52.232	5.86075e-53	SPAC29A4.11;SPAC1952.15c;SPBC947.05c;SPAC1250.05;SPAC4A8.04;SPBC354.12;SPAC26F1.04c;SPMIT.06;SPAC22F8.05;SPCC417.11c;SPBC1773.12;SPCC24B10.22;SPCC830.07c;SPBC16D10.08c;SPAC4G9.05;SPSNORNA.45;SPBC2D10.06;SPBC31E1.01c;SPBC4C3.08;SPAPB24D3.10c;SPAC31G5.10;SPBC725.03;SPBC2F12.05c;SPAC29E6.08;SPBC337.08c;SPBC1652.01;SPAC19G12.07c;SPAP8A3.04c;SPAC8C9.03;SPCC11E10.09c;SPAC5H10.11;SPAC1002.19;SPCC1223.13…
GO Biological Process	GO:0071704;	organic substance metabolic process	Underrepresented	12.6074498567335 (44/349)	51.4897890860395 (3076/5974)	-52.1352	7.32409e-53	SPAC1952.15c;SPAC1250.05;SPAC4A8.04;SPBC354.12;SPAC26F1.04c;SPMIT.06;SPAC22F8.05;SPCC417.11c;SPBC1773.12;SPCC24B10.22;SPCC830.07c;SPBC16D10.08c;SPAC4G9.05;SPSNORNA.45;SPBC2D10.06;SPBC4C3.08;SPAPB24D3.10c;SPAC31G5.10;SPBC725.03;SPAC29E6.08;SPBC337.08c;SPBC1652.01;SPAC19G12.07c;SPAP8A3.04c;SPAC8C9.03;SPCC11E10.09c;SPAC5H10.11;SPAC1002.19;SPCC1223.13;SPBPB2B2.12c;SPAC3G9.11c;SPCC338.12;SPBC725.06c;S…
GO Biological Process	GO:0044238;	primary metabolic process	Underrepresented	10.8882521489971 (38/349)	49.079343823234 (2932/5974)	-51.9168	1.21124e-52	SPAC1952.15c;SPAC1250.05;SPAC4A8.04;SPBC354.12;SPAC26F1.04c;SPMIT.06;SPAC22F8.05;SPBC1773.12;SPCC24B10.22;SPCC830.07c;SPBC16D10.08c;SPAC4G9.05;SPSNORNA.45;SPBC2D10.06;SPBC4C3.08;SPAPB24D3.10c;SPAC31G5.10;SPAC29E6.08;SPBC337.08c;SPBC1652.01;SPAC19G12.07c;SPAP8A3.04c;SPAC8C9.03;SPCC11E10.09c;SPAC5H10.11;SPCC1223.13;SPBPB2B2.12c;SPCC338.12;SPBC725.06c;SPAC20G4.03c;SPAC16E8.16;SPCC11E10.01;SPCC24B10.…
GO Biological Process	GO:0044237;	cellular metabolic process	Underrepresented	12.8939828080229 (45/349)	51.2889186474724 (3064/5974)	-50.7716	1.69197e-51	SPAC1952.15c;SPAC1250.05;SPAC4A8.04;SPBC354.12;SPAC26F1.04c;SPMIT.06;SPAC22F8.05;SPCC417.11c;SPBC1773.12;SPCC24B10.22;SPCC830.07c;SPBC16D10.08c;SPAC4G9.05;SPSNORNA.45;SPBC2D10.06;SPBC31E1.01c;SPBC4C3.08;SPAPB24D3.10c;SPAC31G5.10;SPBC725.03;SPBC2F12.05c;SPAC29E6.08;SPBC337.08c;SPBC1652.01;SPAC19G12.07c;SPAP8A3.04c;SPAC8C9.03;SPCC11E10.09c;SPAC5H10.11;SPAC1002.19;SPCC1223.13;SPBPB2B2.12c;SPAC3G9.11…
GO Biological Process	GO:0043170;	macromolecule metabolic process	Underrepresented	8.88252148997135 (31/349)	40.4586541680616 (2417/5974)	-38.6845	2.06774e-39	SPAC1952.15c;SPAC1250.05;SPAC4A8.04;SPMIT.06;SPBC1773.12;SPCC24B10.22;SPCC830.07c;SPBC16D10.08c;SPAC4G9.05;SPSNORNA.45;SPBC2D10.06;SPBC4C3.08;SPAC31G5.10;SPAC29E6.08;SPBC337.08c;SPBC1652.01;SPAC19G12.07c;SPAP8A3.04c;SPAC8C9.03;SPCC11E10.09c;SPAC5H10.11;SPCC1223.13;SPBPB2B2.12c;SPCC338.12;SPBC725.06c;SPAC20G4.03c;SPAC16E8.16;SPCC24B10.14c;SPBC609.01;SPAC23D3.10c;SPAC13G7.02c;
GO Biological Process	GO:0044699;	single-organism process	Underrepresented	15.4727793696275 (54/349)	49.0626046200201 (2931/5974)	-38.4395	3.63466e-39	SPAC29A4.11;SPAC1952.15c;SPBC947.05c;SPBC725.10;SPBC354.12;SPAC26F1.04c;SPCC1235.08c;SPAC22F8.05;SPCC2H8.02;SPCC162.04c;SPBC2D10.06;SPAC1093.06c;SPAPB1A11.01;SPBC31E1.01c;SPAC20H4.11c;SPBC4C3.08;SPCC777.04;SPAPB24D3.10c;SPBC725.03;SPBC2F12.05c;SPBC19F8.01c;SPBC337.08c;SPCC548.03c;SPBPJ4664.03;SPBC1652.01;SPCC794.04c;SPAC20G4.02c;SPAP8A3.04c;SPCC285.07c;SPAC8C9.03;SPCC1906.04;SPAC5H10.11;SPBC16E9.…
GO Biological Process	GO:0044260;	cellular macromolecule metabolic process	Underrepresented	8.59598853868195 (30/349)	39.4710411784399 (2358/5974)	-37.5481	2.8309e-38	SPAC1952.15c;SPAC1250.05;SPMIT.06;SPBC1773.12;SPCC24B10.22;SPCC830.07c;SPBC16D10.08c;SPAC4G9.05;SPSNORNA.45;SPBC2D10.06;SPBC4C3.08;SPAC31G5.10;SPAC29E6.08;SPBC337.08c;SPBC1652.01;SPAC19G12.07c;SPAP8A3.04c;SPAC8C9.03;SPCC11E10.09c;SPAC5H10.11;SPCC1223.13;SPBPB2B2.12c;SPCC338.12;SPBC725.06c;SPAC20G4.03c;SPAC16E8.16;SPCC24B10.14c;SPBC609.01;SPAC23D3.10c;SPAC13G7.02c;
GO Biological Process	GO:0044763;	single-organism cellular process	Underrepresented	14.8997134670487 (52/349)	45.1121526615333 (2695/5974)	-31.8261	1.49244e-32	SPAC29A4.11;SPAC1952.15c;SPBC947.05c;SPBC725.10;SPBC354.12;SPAC26F1.04c;SPAC22F8.05;SPCC2H8.02;SPCC162.04c;SPBC2D10.06;SPAC1093.06c;SPAPB1A11.01;SPBC31E1.01c;SPAC20H4.11c;SPBC4C3.08;SPCC777.04;SPAPB24D3.10c;SPBC725.03;SPBC2F12.05c;SPBC19F8.01c;SPBC337.08c;SPCC548.03c;SPBPJ4664.03;SPBC1652.01;SPCC794.04c;SPAC20G4.02c;SPAP8A3.04c;SPCC285.07c;SPAC8C9.03;SPCC1906.04;SPAC5H10.11;SPBC16E9.08;SPAC1002.1…
GO Biological Process	GO:0006807;	nitrogen compound metabolic process	Underrepresented	6.87679083094556 (24/349)	31.0847003682625 (1857/5974)	-26.5189	3.02793e-27	SPAC1952.15c;SPAC1250.05;SPBC354.12;SPMIT.06;SPCC417.11c;SPBC1773.12;SPCC24B10.22;SPAC4G9.05;SPSNORNA.45;SPBC2D10.06;SPAC31G5.10;SPBC725.03;SPAC29E6.08;SPBC1652.01;SPAC19G12.07c;SPAC1002.19;SPCC1223.13;SPAC16E8.16;SPCC1281.04;SPCC11E10.01;SPCC24B10.14c;SPBC609.01;SPBC1289.16c;SPAC139.05;
GO Biological Process	GO:0034641;	cellular nitrogen compound metabolic process	Underrepresented	6.01719197707736 (21/349)	28.891864747238 (1726/5974)	-25.1667	6.81258e-26	SPAC1952.15c;SPAC1250.05;SPBC354.12;SPMIT.06;SPCC417.11c;SPBC1773.12;SPCC24B10.22;SPAC4G9.05;SPSNORNA.45;SPBC2D10.06;SPAC31G5.10;SPBC725.03;SPAC29E6.08;SPBC1652.01;SPAC19G12.07c;SPAC1002.19;SPCC1223.13;SPAC16E8.16;SPCC1281.04;SPCC24B10.14c;SPBC609.01;
GO Biological Process	GO:0071840;	cellular component organization or biogenesis	Underrepresented	8.30945558739255 (29/349)	32.4907934382323 (1941/5974)	-25.1462	7.14132e-26	SPAC1952.15c;SPAC1250.05;SPAC4A8.04;SPCC24B10.22;SPCC162.04c;SPSNORNA.45;SPBC2D10.06;SPAC1093.06c;SPBC31E1.01c;SPAC20H4.11c;SPBC2F12.05c;SPAC29E6.08;SPBC19F8.01c;SPCC548.03c;SPAC20G4.02c;SPCC285.07c;SPCC1906.04;SPAC5H10.11;SPBC16E9.08;SPCC1183.12;SPBP4H10.10;SPCC338.12;SPAC16E8.16;SPAC24C9.15c;SPBC4.01;SPAC23D3.10c;SPAC1F8.05;SPCC553.05c;SPAC6G10.03c;
GO Biological Process	GO:1901360;	organic cyclic compound metabolic process	Underrepresented	6.01719197707736 (21/349)	28.674255105457 (1713/5974)	-24.7124	1.93917e-25	SPAC1952.15c;SPAC1250.05;SPBC354.12;SPMIT.06;SPCC417.11c;SPBC1773.12;SPCC24B10.22;SPAC4G9.05;SPSNORNA.45;SPBC2D10.06;SPAC31G5.10;SPBC725.03;SPAC29E6.08;SPBC1652.01;SPAC19G12.07c;SPAC1002.19;SPCC1223.13;SPAC16E8.16;SPCC1281.04;SPCC24B10.14c;SPBC609.01;
GO Biological Process	GO:0006139;	nucleobase-containing compound metabolic process	Underrepresented	4.87106017191977 (17/349)	26.4144626715768 (1578/5974)	-24.2172	6.06523e-25	SPAC1952.15c;SPAC1250.05;SPBC354.12;SPMIT.06;SPBC1773.12;SPCC24B10.22;SPAC4G9.05;SPSNORNA.45;SPBC2D10.06;SPAC31G5.10;SPAC29E6.08;SPBC1652.01;SPAC19G12.07c;SPCC1223.13;SPAC16E8.16;SPCC24B10.14c;SPBC609.01;
GO Biological Process	GO:0006725;	cellular aromatic compound metabolic process	Underrepresented	5.73065902578797 (20/349)	27.6029460997657 (1649/5974)	-23.7662	1.71315e-24	SPAC1952.15c;SPAC1250.05;SPBC354.12;SPMIT.06;SPCC417.11c;SPBC1773.12;SPCC24B10.22;SPAC4G9.05;SPSNORNA.45;SPBC2D10.06;SPAC31G5.10;SPBC725.03;SPAC29E6.08;SPBC1652.01;SPAC19G12.07c;SPCC1223.13;SPAC16E8.16;SPCC1281.04;SPCC24B10.14c;SPBC609.01;
GO Biological Process	GO:0046483;	heterocycle metabolic process	Underrepresented	6.01719197707736 (21/349)	27.8372949447606 (1663/5974)	-23.3405	4.56529e-24	SPAC1952.15c;SPAC1250.05;SPBC354.12;SPMIT.06;SPCC417.11c;SPBC1773.12;SPCC24B10.22;SPAC4G9.05;SPSNORNA.45;SPBC2D10.06;SPAC31G5.10;SPBC725.03;SPAC29E6.08;SPBC1652.01;SPAC19G12.07c;SPAC1002.19;SPCC1223.13;SPAC16E8.16;SPCC1281.04;SPCC24B10.14c;SPBC609.01;
GO Biological Process	GO:0009058;	biosynthetic process	Underrepresented	6.30372492836676 (22/349)	27.987947773686 (1672/5974)	-22.8813	1.31444e-23	SPAC1250.05;SPAC26F1.04c;SPAC22F8.05;SPCC417.11c;SPBC1773.12;SPCC24B10.22;SPCC830.07c;SPBC2D10.06;SPBC4C3.08;SPAC31G5.10;SPBC725.03;SPAC29E6.08;SPBC1652.01;SPAC5H10.11;SPAC1002.19;SPCC1223.13;SPBPB2B2.12c;SPAC20G4.03c;SPAC16E8.16;SPCC1281.04;SPCC11E10.01;SPAC13G7.02c;
GO Biological Process	GO:0010467;	gene expression	Underrepresented	4.29799426934097 (15/349)	24.539671911617 (1466/5974)	-22.711	1.94531e-23	SPAC1250.05;SPAC4A8.04;SPBC1773.12;SPCC830.07c;SPAC4G9.05;SPSNORNA.45;SPBC2D10.06;SPAC31G5.10;SPAC29E6.08;SPBC1652.01;SPAC19G12.07c;SPCC1223.13;SPAC20G4.03c;SPAC16E8.16;SPAC13G7.02c;
GO Biological Process	GO:0044710;	single-organism metabolic process	Underrepresented	5.73065902578797 (20/349)	26.832942751925 (1603/5974)	-22.4216	3.78779e-23	SPAC1952.15c;SPBC947.05c;SPBC354.12;SPAC26F1.04c;SPAC22F8.05;SPBC31E1.01c;SPBC4C3.08;SPAPB24D3.10c;SPBC725.03;SPBC2F12.05c;SPAC5H10.11;SPAC1002.19;SPBPB2B2.12c;SPAC3G9.11c;SPCC1281.04;SPCC11E10.01;SPCC24B10.14c;SPCC1739.08c;SPAC139.05;SPAC6G10.03c;
GO Biological Process	GO:1901576;	organic substance biosynthetic process	Underrepresented	6.30372492836676 (22/349)	27.4522932708403 (1640/5974)	-21.9828	1.04051e-22	SPAC1250.05;SPAC26F1.04c;SPAC22F8.05;SPCC417.11c;SPBC1773.12;SPCC24B10.22;SPCC830.07c;SPBC2D10.06;SPBC4C3.08;SPAC31G5.10;SPBC725.03;SPAC29E6.08;SPBC1652.01;SPAC5H10.11;SPAC1002.19;SPCC1223.13;SPBPB2B2.12c;SPAC20G4.03c;SPAC16E8.16;SPCC1281.04;SPCC11E10.01;SPAC13G7.02c;
GO Biological Process	GO:0044249;	cellular biosynthetic process	Underrepresented	6.30372492836676 (22/349)	27.2514228322732 (1628/5974)	-21.5594	2.7581e-22	SPAC1250.05;SPAC26F1.04c;SPAC22F8.05;SPCC417.11c;SPBC1773.12;SPCC24B10.22;SPCC830.07c;SPBC2D10.06;SPBC4C3.08;SPAC31G5.10;SPBC725.03;SPAC29E6.08;SPBC1652.01;SPAC5H10.11;SPAC1002.19;SPCC1223.13;SPBPB2B2.12c;SPAC20G4.03c;SPAC16E8.16;SPCC1281.04;SPCC11E10.01;SPAC13G7.02c;
GO Biological Process	GO:0090304;	nucleic acid metabolic process	Underrepresented	4.58452722063037 (16/349)	23.0498828255775 (1377/5974)	-19.418	3.81954e-20	SPAC1952.15c;SPAC1250.05;SPMIT.06;SPBC1773.12;SPCC24B10.22;SPAC4G9.05;SPSNORNA.45;SPBC2D10.06;SPAC31G5.10;SPAC29E6.08;SPBC1652.01;SPAC19G12.07c;SPCC1223.13;SPAC16E8.16;SPCC24B10.14c;SPBC609.01;
GO Biological Process	GO:0016043;	cellular component organization	Underrepresented	7.44985673352436 (26/349)	27.2346836290593 (1627/5974)	-18.6996	1.99697e-19	SPAC1952.15c;SPAC4A8.04;SPCC24B10.22;SPCC162.04c;SPBC2D10.06;SPAC1093.06c;SPBC31E1.01c;SPAC20H4.11c;SPBC2F12.05c;SPAC29E6.08;SPBC19F8.01c;SPCC548.03c;SPAC20G4.02c;SPCC285.07c;SPCC1906.04;SPBC16E9.08;SPCC1183.12;SPBP4H10.10;SPCC338.12;SPAC16E8.16;SPAC24C9.15c;SPBC4.01;SPAC23D3.10c;SPAC1F8.05;SPCC553.05c;SPAC6G10.03c;
GO Biological Process	GO:0044267;	cellular protein metabolic process	Underrepresented	3.72492836676218 (13/349)	20.9909608302645 (1254/5974)	-18.5269	2.97265e-19	SPAC1250.05;SPCC830.07c;SPBC16D10.08c;SPBC4C3.08;SPBC337.08c;SPAP8A3.04c;SPAC8C9.03;SPAC5H10.11;SPBPB2B2.12c;SPCC338.12;SPBC725.06c;SPAC20G4.03c;SPAC13G7.02c;
GO Biological Process	GO:0019538;	protein metabolic process	Underrepresented	4.01146131805158 (14/349)	21.3927017073987 (1278/5974)	-18.2707	5.3616e-19	SPAC1250.05;SPAC4A8.04;SPCC830.07c;SPBC16D10.08c;SPBC4C3.08;SPBC337.08c;SPAP8A3.04c;SPAC8C9.03;SPAC5H10.11;SPBPB2B2.12c;SPCC338.12;SPBC725.06c;SPAC20G4.03c;SPAC13G7.02c;
GO Biological Process	GO:0016070;	RNA metabolic process	Underrepresented	3.43839541547278 (12/349)	18.9822564445932 (1134/5974)	-16.1567	6.97137e-17	SPAC1250.05;SPBC1773.12;SPAC4G9.05;SPSNORNA.45;SPBC2D10.06;SPAC31G5.10;SPAC29E6.08;SPBC1652.01;SPAC19G12.07c;SPCC1223.13;SPAC16E8.16;SPBC609.01;
GO Biological Process	GO:0009059;	macromolecule biosynthetic process	Underrepresented	4.29799426934097 (15/349)	20.0368262470706 (1197/5974)	-15.4039	3.94511e-16	SPAC1250.05;SPBC1773.12;SPCC24B10.22;SPCC830.07c;SPBC2D10.06;SPBC4C3.08;SPAC31G5.10;SPAC29E6.08;SPBC1652.01;SPAC5H10.11;SPCC1223.13;SPBPB2B2.12c;SPAC20G4.03c;SPAC16E8.16;SPAC13G7.02c;
GO Biological Process	GO:0034645;	cellular macromolecule biosynthetic process	Underrepresented	4.29799426934097 (15/349)	20.0033478406428 (1195/5974)	-15.398	3.99968e-16	SPAC1250.05;SPBC1773.12;SPCC24B10.22;SPCC830.07c;SPBC2D10.06;SPBC4C3.08;SPAC31G5.10;SPAC29E6.08;SPBC1652.01;SPAC5H10.11;SPCC1223.13;SPBPB2B2.12c;SPAC20G4.03c;SPAC16E8.16;SPAC13G7.02c;
GO Biological Process	GO:0006996;	organelle organization	Underrepresented	6.30372492836676 (22/349)	21.9116170070305 (1309/5974)	-13.2635	5.45121e-14	SPAC1952.15c;SPAC4A8.04;SPCC24B10.22;SPCC162.04c;SPBC2D10.06;SPAC1093.06c;SPBC31E1.01c;SPAC20H4.11c;SPBC19F8.01c;SPCC548.03c;SPAC20G4.02c;SPCC285.07c;SPCC1906.04;SPBC16E9.08;SPCC1183.12;SPBP4H10.10;SPCC338.12;SPAC24C9.15c;SPAC23D3.10c;SPAC1F8.05;SPCC553.05c;SPAC6G10.03c;
GO Biological Process	GO:0065007;	biological regulation	Underrepresented	7.44985673352436 (26/349)	23.4851021091396 (1403/5974)	-13.0094	9.78536e-14	SPAC29A4.11;SPBC947.05c;SPBC1773.12;SPCC162.04c;SPAC4G9.05;SPBC2D10.06;SPAC1093.06c;SPAC20H4.11c;SPCC548.03c;SPBPJ4664.03;SPBC1652.01;SPAC19G12.07c;SPAC20G4.02c;SPAP8A3.04c;SPCC285.07c;SPAC8C9.03;SPCC1906.04;SPCC1223.13;SPBP4H10.10;SPCC338.12;SPBC725.06c;SPAC20G4.03c;SPAC16E8.16;SPBC839.06;SPCC553.05c;SPAC6G10.03c;
GO Biological Process	GO:0044085;	cellular component biogenesis	Underrepresented	3.43839541547278 (12/349)	16.8731168396384 (1008/5974)	-12.8914	1.28414e-13	SPAC1250.05;SPSNORNA.45;SPBC31E1.01c;SPAC20H4.11c;SPAC29E6.08;SPBC19F8.01c;SPAC20G4.02c;SPAC5H10.11;SPCC1183.12;SPAC16E8.16;SPAC24C9.15c;SPAC1F8.05;
GO Biological Process	GO:1902589;	single-organism organelle organization	Underrepresented	2.57879656160458 (9/349)	14.5463675929026 (869/5974)	-11.6452	2.26348e-12	SPAC1952.15c;SPAC1093.06c;SPBC31E1.01c;SPAC20H4.11c;SPAC20G4.02c;SPBC16E9.08;SPCC1183.12;SPCC338.12;SPAC6G10.03c;
GO Biological Process	GO:0050789;	regulation of biological process	Underrepresented	6.30372492836676 (22/349)	20.6561767659859 (1234/5974)	-11.6369	2.30706e-12	SPAC29A4.11;SPBC1773.12;SPCC162.04c;SPAC4G9.05;SPBC2D10.06;SPAC20H4.11c;SPCC548.03c;SPBPJ4664.03;SPBC1652.01;SPAC19G12.07c;SPAC20G4.02c;SPAP8A3.04c;SPCC285.07c;SPAC8C9.03;SPCC1906.04;SPCC1223.13;SPBP4H10.10;SPCC338.12;SPBC725.06c;SPAC20G4.03c;SPAC16E8.16;SPCC553.05c;
GO Biological Process	GO:0043933;	macromolecular complex subunit organization	Underrepresented	2.00573065902579 (7/349)	13.073317710077 (781/5974)	-11.1577	6.95558e-12	SPAC1093.06c;SPAC20H4.11c;SPAC29E6.08;SPAC20G4.02c;SPBC16E9.08;SPCC1183.12;SPAC16E8.16;
GO Biological Process	GO:0050794;	regulation of cellular process	Underrepresented	6.01719197707736 (21/349)	19.8526950117174 (1186/5974)	-11.1048	7.85655e-12	SPAC29A4.11;SPBC1773.12;SPCC162.04c;SPBC2D10.06;SPAC20H4.11c;SPCC548.03c;SPBPJ4664.03;SPBC1652.01;SPAC19G12.07c;SPAC20G4.02c;SPAP8A3.04c;SPCC285.07c;SPAC8C9.03;SPCC1906.04;SPCC1223.13;SPBP4H10.10;SPCC338.12;SPBC725.06c;SPAC20G4.03c;SPAC16E8.16;SPCC553.05c;
GO Biological Process	GO:0044711;	single-organism biosynthetic process	Underrepresented	2.00573065902579 (7/349)	12.7720120522263 (763/5974)	-10.5983	2.52148e-11	SPAC26F1.04c;SPAC22F8.05;SPBC4C3.08;SPBC725.03;SPAC1002.19;SPCC1281.04;SPCC11E10.01;
GO Biological Process	GO:0051179;	localization	Underrepresented	5.73065902578797 (20/349)	18.6642115835286 (1115/5974)	-10.0686	8.53907e-11	SPBC947.05c;SPBC725.10;SPCC1235.08c;SPCC2H8.02;SPBC106.02c;SPAC1093.06c;SPAPB1A11.01;SPAC20H4.11c;SPCC777.04;SPBC2F12.05c;SPBC19F8.01c;SPCC794.04c;SPAC8C9.03;SPAC2G11.05c;SPCC1183.12;SPBC839.06;SPAC24C9.15c;SPBC23G7.13c;SPBC609.04;SPAC13G7.02c;
GO Biological Process	GO:0051641;	cellular localization	Underrepresented	3.15186246418338 (11/349)	14.1446267157683 (845/5974)	-9.55521	2.78478e-10	SPBC947.05c;SPBC725.10;SPCC1235.08c;SPBC106.02c;SPAC1093.06c;SPAPB1A11.01;SPBC2F12.05c;SPBC19F8.01c;SPAC8C9.03;SPCC1183.12;SPAC24C9.15c;
GO Biological Process	GO:1902578;	single-organism localization	Underrepresented	3.72492836676218 (13/349)	14.7137596250418 (879/5974)	-9.13156	7.38649e-10	SPBC947.05c;SPBC725.10;SPCC1235.08c;SPCC2H8.02;SPAC1093.06c;SPAPB1A11.01;SPCC777.04;SPBC2F12.05c;SPCC794.04c;SPAC8C9.03;SPBC839.06;SPBC23G7.13c;SPBC609.04;
GO Biological Process	GO:0080090;	regulation of primary metabolic process	Underrepresented	2.86532951289398 (10/349)	13.1904921325745 (788/5974)	-8.94143	1.14438e-09	SPBC1773.12;SPBC2D10.06;SPBC1652.01;SPAC19G12.07c;SPAP8A3.04c;SPAC8C9.03;SPCC1223.13;SPCC338.12;SPAC20G4.03c;SPAC16E8.16;
GO Biological Process	GO:0043412;	macromolecule modification	Underrepresented	2.29226361031519 (8/349)	12.1359223300971 (725/5974)	-8.93443	1.16298e-09	SPSNORNA.45;SPBC4C3.08;SPBC337.08c;SPAP8A3.04c;SPAC8C9.03;SPAC5H10.11;SPBPB2B2.12c;SPBC725.06c;
GO Biological Process	GO:0006396;	RNA processing	Underrepresented	0.859598853868195 (3/349)	9.13960495480415 (546/5974)	-8.83993	1.44568e-09	SPAC1250.05;SPSNORNA.45;SPAC19G12.07c;
GO Biological Process	GO:0031323;	regulation of cellular metabolic process	Underrepresented	3.15186246418338 (11/349)	13.3746233679277 (799/5974)	-8.55423	2.79106e-09	SPBC1773.12;SPBC2D10.06;SPBC1652.01;SPAC19G12.07c;SPAP8A3.04c;SPAC8C9.03;SPCC1223.13;SPCC338.12;SPBC725.06c;SPAC20G4.03c;SPAC16E8.16;
GO Biological Process	GO:0019222;	regulation of metabolic process	Underrepresented	3.72492836676218 (13/349)	14.2450619350519 (851/5974)	-8.4764	3.33891e-09	SPAC29A4.11;SPBC1773.12;SPAC4G9.05;SPBC2D10.06;SPBC1652.01;SPAC19G12.07c;SPAP8A3.04c;SPAC8C9.03;SPCC1223.13;SPCC338.12;SPBC725.06c;SPAC20G4.03c;SPAC16E8.16;
GO Biological Process	GO:0060255;	regulation of macromolecule metabolic process	Underrepresented	3.15186246418338 (11/349)	13.1402745229327 (785/5974)	-8.22904	5.90149e-09	SPBC1773.12;SPAC4G9.05;SPBC2D10.06;SPBC1652.01;SPAC19G12.07c;SPAP8A3.04c;SPAC8C9.03;SPCC1223.13;SPCC338.12;SPAC20G4.03c;SPAC16E8.16;
GO Biological Process	GO:0034654;	nucleobase-containing compound biosynthetic process	Underrepresented	2.00573065902579 (7/349)	10.9809173083361 (656/5974)	-8.19227	6.42281e-09	SPBC1773.12;SPBC2D10.06;SPAC31G5.10;SPAC29E6.08;SPBC1652.01;SPCC1223.13;SPAC16E8.16;
GO Biological Process	GO:0051234;	establishment of localization	Underrepresented	4.58452722063037 (16/349)	15.3163709407432 (915/5974)	-8.10668	7.82212e-09	SPBC947.05c;SPBC725.10;SPCC1235.08c;SPCC2H8.02;SPAC1093.06c;SPAPB1A11.01;SPAC20H4.11c;SPCC777.04;SPBC2F12.05c;SPCC794.04c;SPAC8C9.03;SPAC2G11.05c;SPBC839.06;SPBC23G7.13c;SPBC609.04;SPAC13G7.02c;
GO Biological Process	GO:0046907;	intracellular transport	Underrepresented	1.43266475644699 (5/349)	9.69199866086374 (579/5974)	-7.9358	1.15932e-08	SPBC725.10;SPCC1235.08c;SPAC1093.06c;SPAPB1A11.01;SPAC8C9.03;
GO Biological Process	GO:1901362;	organic cyclic compound biosynthetic process	Underrepresented	3.15186246418338 (11/349)	12.9059256779377 (771/5974)	-7.90037	1.25784e-08	SPCC417.11c;SPBC1773.12;SPBC2D10.06;SPAC31G5.10;SPBC725.03;SPAC29E6.08;SPBC1652.01;SPAC1002.19;SPCC1223.13;SPAC16E8.16;SPCC1281.04;
GO Biological Process	GO:0033036;	macromolecule localization	Underrepresented	2.00573065902579 (7/349)	10.8302644794108 (647/5974)	-7.85231	1.40505e-08	SPBC106.02c;SPAC1093.06c;SPBC2F12.05c;SPBC19F8.01c;SPAC8C9.03;SPCC1183.12;SPAC24C9.15c;
GO Biological Process	GO:0065003;	macromolecular complex assembly	Underrepresented	0.859598853868195 (3/349)	8.3026447941078 (496/5974)	-7.62562	2.36798e-08	SPAC29E6.08;SPAC20G4.02c;SPAC16E8.16;
GO Biological Process	GO:0051649;	establishment of localization in cell	Underrepresented	2.00573065902579 (7/349)	10.5624372279879 (631/5974)	-7.52853	2.96124e-08	SPBC947.05c;SPBC725.10;SPCC1235.08c;SPAC1093.06c;SPAPB1A11.01;SPBC2F12.05c;SPAC8C9.03;
GO Biological Process	GO:0019438;	aromatic compound biosynthetic process	Underrepresented	2.86532951289398 (10/349)	12.0522263140275 (720/5974)	-7.47433	3.35481e-08	SPCC417.11c;SPBC1773.12;SPBC2D10.06;SPAC31G5.10;SPBC725.03;SPAC29E6.08;SPBC1652.01;SPCC1223.13;SPAC16E8.16;SPCC1281.04;
GO Biological Process	GO:0044271;	cellular nitrogen compound biosynthetic process	Underrepresented	3.15186246418338 (11/349)	12.4707063943756 (745/5974)	-7.42725	3.73896e-08	SPCC417.11c;SPBC1773.12;SPBC2D10.06;SPAC31G5.10;SPBC725.03;SPAC29E6.08;SPBC1652.01;SPAC1002.19;SPCC1223.13;SPAC16E8.16;SPCC1281.04;
GO Biological Process	GO:0006464;	cellular protein modification process	Underrepresented	2.00573065902579 (7/349)	10.4620020087044 (625/5974)	-7.3645	4.32019e-08	SPBC4C3.08;SPBC337.08c;SPAP8A3.04c;SPAC8C9.03;SPAC5H10.11;SPBPB2B2.12c;SPBC725.06c;
GO Biological Process	GO:0036211;	protein modification process	Underrepresented	2.00573065902579 (7/349)	10.4620020087044 (625/5974)	-7.3645	4.32019e-08	SPBC4C3.08;SPBC337.08c;SPAP8A3.04c;SPAC8C9.03;SPAC5H10.11;SPBPB2B2.12c;SPBC725.06c;
GO Biological Process	GO:0000278;	mitotic cell cycle	Underrepresented	0.573065902578797 (2/349)	7.4991630398393 (448/5974)	-7.34701	4.49774e-08	SPAC1093.06c;SPAP8A3.04c;
GO Biological Process	GO:0022613;	ribonucleoprotein complex biogenesis	Underrepresented	0.573065902578797 (2/349)	7.4991630398393 (448/5974)	-7.34701	4.49774e-08	SPAC1250.05;SPSNORNA.45;
GO Biological Process	GO:0006810;	transport	Underrepresented	4.58452722063037 (16/349)	14.7304988282558 (880/5974)	-7.33983	4.57272e-08	SPBC947.05c;SPBC725.10;SPCC1235.08c;SPCC2H8.02;SPAC1093.06c;SPAPB1A11.01;SPAC20H4.11c;SPCC777.04;SPBC2F12.05c;SPCC794.04c;SPAC8C9.03;SPAC2G11.05c;SPBC839.06;SPBC23G7.13c;SPBC609.04;SPAC13G7.02c;
GO Biological Process	GO:1903047;	mitotic cell cycle process	Underrepresented	0.573065902578797 (2/349)	7.19785738198862 (430/5974)	-7.01588	9.64097e-08	SPAC1093.06c;SPAP8A3.04c;
GO Biological Process	GO:0051171;	regulation of nitrogen compound metabolic process	Underrepresented	1.71919770773639 (6/349)	9.59156344158018 (573/5974)	-6.9828	1.0404e-07	SPBC1773.12;SPBC2D10.06;SPBC1652.01;SPAC19G12.07c;SPCC1223.13;SPAC16E8.16;
GO Biological Process	GO:0070727;	cellular macromolecule localization	Underrepresented	1.71919770773639 (6/349)	9.60830264479411 (574/5974)	-6.9828	1.0404e-07	SPBC106.02c;SPAC1093.06c;SPBC19F8.01c;SPAC8C9.03;SPCC1183.12;SPAC24C9.15c;
GO Biological Process	GO:0008104;	protein localization	Underrepresented	1.71919770773639 (6/349)	9.65852025443589 (577/5974)	-6.97428	1.06101e-07	SPBC106.02c;SPAC1093.06c;SPBC19F8.01c;SPAC8C9.03;SPCC1183.12;SPAC24C9.15c;
GO Biological Process	GO:0018130;	heterocycle biosynthetic process	Underrepresented	3.15186246418338 (11/349)	12.1694007365249 (727/5974)	-6.96401	1.08641e-07	SPCC417.11c;SPBC1773.12;SPBC2D10.06;SPAC31G5.10;SPBC725.03;SPAC29E6.08;SPBC1652.01;SPAC1002.19;SPCC1223.13;SPAC16E8.16;SPCC1281.04;
GO Biological Process	GO:0048522;	positive regulation of cellular process	Underrepresented	0.859598853868195 (3/349)	7.83394710411784 (468/5974)	-6.96044	1.09537e-07	SPBC1652.01;SPCC1223.13;SPBC725.06c;
GO Biological Process	GO:0034613;	cellular protein localization	Underrepresented	1.71919770773639 (6/349)	9.44091061265484 (564/5974)	-6.82872	1.48347e-07	SPBC106.02c;SPAC1093.06c;SPBC19F8.01c;SPAC8C9.03;SPCC1183.12;SPAC24C9.15c;
GO Biological Process	GO:0009889;	regulation of biosynthetic process	Underrepresented	1.71919770773639 (6/349)	9.5413458319384 (570/5974)	-6.82229	1.5056e-07	SPBC1773.12;SPBC2D10.06;SPBC1652.01;SPCC1223.13;SPAC20G4.03c;SPAC16E8.16;
GO Biological Process	GO:0031326;	regulation of cellular biosynthetic process	Underrepresented	1.71919770773639 (6/349)	9.5413458319384 (570/5974)	-6.82229	1.5056e-07	SPBC1773.12;SPBC2D10.06;SPBC1652.01;SPCC1223.13;SPAC20G4.03c;SPAC16E8.16;
GO Biological Process	GO:0019219;	regulation of nucleobase-containing compound metabolic process	Underrepresented	1.71919770773639 (6/349)	9.55808503515233 (571/5974)	-6.81624	1.52672e-07	SPBC1773.12;SPBC2D10.06;SPBC1652.01;SPAC19G12.07c;SPCC1223.13;SPAC16E8.16;
GO Biological Process	GO:0048518;	positive regulation of biological process	Underrepresented	1.14613180515759 (4/349)	8.36960160696351 (500/5974)	-6.76095	1.73402e-07	SPBC1652.01;SPAC8C9.03;SPCC1223.13;SPBC725.06c;
GO Biological Process	GO:0022607;	cellular component assembly	Underrepresented	2.57879656160458 (9/349)	10.9641781051222 (655/5974)	-6.75742	1.74814e-07	SPBC31E1.01c;SPAC20H4.11c;SPAC29E6.08;SPBC19F8.01c;SPAC20G4.02c;SPCC1183.12;SPAC16E8.16;SPAC24C9.15c;SPAC1F8.05;
GO Biological Process	GO:0044765;	single-organism transport	Underrepresented	3.72492836676218 (13/349)	12.7552728490124 (762/5974)	-6.6122	2.44232e-07	SPBC947.05c;SPBC725.10;SPCC1235.08c;SPCC2H8.02;SPAC1093.06c;SPAPB1A11.01;SPCC777.04;SPBC2F12.05c;SPCC794.04c;SPAC8C9.03;SPBC839.06;SPBC23G7.13c;SPBC609.04;
GO Biological Process	GO:0051716;	cellular response to stimulus	Underrepresented	3.72492836676218 (13/349)	12.7720120522263 (763/5974)	-6.6122	2.44232e-07	SPAC29A4.11;SPAC22F8.05;SPBC106.02c;SPBC16D10.08c;SPBC31E1.01c;SPAC20H4.11c;SPBPJ4664.03;SPBC1652.01;SPAC8C9.03;SPBC725.06c;SPAC20G4.03c;SPCC24B10.14c;SPAC13G7.02c;
GO Biological Process	GO:0010556;	regulation of macromolecule biosynthetic process	Underrepresented	1.71919770773639 (6/349)	9.22330097087379 (551/5974)	-6.51492	3.05551e-07	SPBC1773.12;SPBC2D10.06;SPBC1652.01;SPCC1223.13;SPAC20G4.03c;SPAC16E8.16;
GO Biological Process	GO:2000112;	regulation of cellular macromolecule biosynthetic process	Underrepresented	1.71919770773639 (6/349)	9.20656176765986 (550/5974)	-6.51471	3.05694e-07	SPBC1773.12;SPBC2D10.06;SPBC1652.01;SPCC1223.13;SPAC20G4.03c;SPAC16E8.16;
GO Biological Process	GO:0044281;	small molecule metabolic process	Underrepresented	2.29226361031519 (8/349)	10.1774355540676 (608/5974)	-6.35226	4.44362e-07	SPBC354.12;SPAC26F1.04c;SPBC725.03;SPAC1002.19;SPAC3G9.11c;SPCC1281.04;SPCC11E10.01;SPAC139.05;
GO Biological Process	GO:0071702;	organic substance transport	Underrepresented	1.71919770773639 (6/349)	9.17308336123201 (548/5974)	-6.35226	4.44362e-07	SPCC777.04;SPBC2F12.05c;SPCC794.04c;SPAC8C9.03;SPBC23G7.13c;SPBC609.04;
GO Biological Process	GO:1902582;	single-organism intracellular transport	Underrepresented	1.43266475644699 (5/349)	8.58721124874456 (513/5974)	-6.30677	4.93434e-07	SPBC725.10;SPCC1235.08c;SPAC1093.06c;SPAPB1A11.01;SPAC8C9.03;
GO Biological Process	GO:0034660;	ncRNA metabolic process	Underrepresented	0.573065902578797 (2/349)	6.47807164378976 (387/5974)	-5.82687	1.48979e-06	SPAC1250.05;SPSNORNA.45;
GO Biological Process	GO:0010468;	regulation of gene expression	Underrepresented	2.00573065902579 (7/349)	9.20656176765986 (550/5974)	-5.79973	1.58588e-06	SPBC1773.12;SPAC4G9.05;SPBC2D10.06;SPBC1652.01;SPCC1223.13;SPAC20G4.03c;SPAC16E8.16;
GO Biological Process	GO:1901575;	organic substance catabolic process	Underrepresented	2.57879656160458 (9/349)	10.1104787412119 (604/5974)	-5.68247	2.07745e-06	SPBC354.12;SPAC4G9.05;SPAPB24D3.10c;SPBC337.08c;SPBPB2B2.12c;SPCC338.12;SPBC609.01;SPAC23D3.10c;SPAC139.05;
GO Biological Process	GO:0050896;	response to stimulus	Underrepresented	4.58452722063037 (16/349)	13.2407097422163 (791/5974)	-5.59089	2.56513e-06	SPAC29A4.11;SPAC22F8.05;SPBC106.02c;SPBC16D10.08c;SPAPB1A11.01;SPBC31E1.01c;SPAC20H4.11c;SPBPJ4664.03;SPBC1652.01;SPCC794.04c;SPAC8C9.03;SPBC725.06c;SPAC20G4.03c;SPCC24B10.14c;SPBC609.04;SPAC13G7.02c;
GO Biological Process	GO:0042254;	ribosome biogenesis	Underrepresented	0.573065902578797 (2/349)	6.12654837629729 (366/5974)	-5.34002	4.57071e-06	SPAC1250.05;SPSNORNA.45;
GO Biological Process	GO:0032774;	RNA biosynthetic process	Underrepresented	2.00573065902579 (7/349)	8.9219953130231 (533/5974)	-5.33351	4.63973e-06	SPBC1773.12;SPBC2D10.06;SPAC31G5.10;SPAC29E6.08;SPBC1652.01;SPCC1223.13;SPAC16E8.16;
GO Biological Process	GO:0034622;	cellular macromolecular complex assembly	Underrepresented	0.859598853868195 (3/349)	6.64546367592903 (397/5974)	-5.32676	4.71242e-06	SPAC29E6.08;SPAC20G4.02c;SPAC16E8.16;
GO Biological Process	GO:0006793;	phosphorus metabolic process	Underrepresented	1.71919770773639 (6/349)	8.33612320053565 (498/5974)	-5.25848	5.51464e-06	SPBC354.12;SPBC725.03;SPAP8A3.04c;SPAC8C9.03;SPBC725.06c;SPAC6G10.03c;
GO Biological Process	GO:0006351;	transcription, DNA-templated	Underrepresented	2.00573065902579 (7/349)	8.80482089052561 (526/5974)	-5.17949	6.61466e-06	SPBC1773.12;SPBC2D10.06;SPAC31G5.10;SPAC29E6.08;SPBC1652.01;SPCC1223.13;SPAC16E8.16;
GO Biological Process	GO:0097659;	nucleic acid-templated transcription	Underrepresented	2.00573065902579 (7/349)	8.80482089052561 (526/5974)	-5.17949	6.61466e-06	SPBC1773.12;SPBC2D10.06;SPAC31G5.10;SPAC29E6.08;SPBC1652.01;SPCC1223.13;SPAC16E8.16;
GO Biological Process	GO:0009056;	catabolic process	Underrepresented	3.72492836676218 (13/349)	11.3157013726147 (676/5974)	-4.85982	1.38097e-05	SPAC4A8.04;SPBC354.12;SPAC4G9.05;SPBC31E1.01c;SPAPB24D3.10c;SPBC2F12.05c;SPBC337.08c;SPBPB2B2.12c;SPCC338.12;SPBC725.06c;SPBC609.01;SPAC23D3.10c;SPAC139.05;
GO Biological Process	GO:0006796;	phosphate-containing compound metabolic process	Underrepresented	1.71919770773639 (6/349)	7.90090391697355 (472/5974)	-4.79866	1.5898e-05	SPBC354.12;SPBC725.03;SPAP8A3.04c;SPAC8C9.03;SPBC725.06c;SPAC6G10.03c;
GO Biological Process	GO:0051252;	regulation of RNA metabolic process	Underrepresented	1.71919770773639 (6/349)	7.93438232340141 (474/5974)	-4.79866	1.5898e-05	SPBC1773.12;SPBC2D10.06;SPBC1652.01;SPAC19G12.07c;SPCC1223.13;SPAC16E8.16;
GO Biological Process	GO:0044248;	cellular catabolic process	Underrepresented	3.15186246418338 (11/349)	10.2611315701373 (613/5974)	-4.73312	1.84876e-05	SPAC4A8.04;SPAC4G9.05;SPBC31E1.01c;SPAPB24D3.10c;SPBC2F12.05c;SPBC337.08c;SPCC338.12;SPBC725.06c;SPBC609.01;SPAC23D3.10c;SPAC139.05;
GO Biological Process	GO:0006355;	regulation of transcription, DNA-templated	Underrepresented	1.43266475644699 (5/349)	7.39872782055574 (442/5974)	-4.73026	1.86096e-05	SPBC1773.12;SPBC2D10.06;SPBC1652.01;SPCC1223.13;SPAC16E8.16;
GO Biological Process	GO:1903506;	regulation of nucleic acid-templated transcription	Underrepresented	1.43266475644699 (5/349)	7.39872782055574 (442/5974)	-4.73026	1.86096e-05	SPBC1773.12;SPBC2D10.06;SPBC1652.01;SPCC1223.13;SPAC16E8.16;
GO Biological Process	GO:2001141;	regulation of RNA biosynthetic process	Underrepresented	1.43266475644699 (5/349)	7.41546702376967 (443/5974)	-4.726	1.8793e-05	SPBC1773.12;SPBC2D10.06;SPBC1652.01;SPCC1223.13;SPAC16E8.16;
GO Biological Process	GO:0006412;	translation	Underrepresented	1.14613180515759 (4/349)	6.84633411449615 (409/5974)	-4.67441	2.11638e-05	SPAC1250.05;SPCC830.07c;SPAC20G4.03c;SPAC13G7.02c;
GO Biological Process	GO:0044265;	cellular macromolecule catabolic process	Underrepresented	1.14613180515759 (4/349)	6.72915969199866 (402/5974)	-4.51973	3.02182e-05	SPAC4G9.05;SPBC337.08c;SPCC338.12;SPBC609.01;
GO Biological Process	GO:0009057;	macromolecule catabolic process	Underrepresented	1.43266475644699 (5/349)	7.13090056913291 (426/5974)	-4.43132	3.70405e-05	SPAC4G9.05;SPBC337.08c;SPCC338.12;SPBC609.01;SPAC23D3.10c;
GO Biological Process	GO:0009893;	positive regulation of metabolic process	Underrepresented	0.859598853868195 (3/349)	5.95915634415802 (356/5974)	-4.36094	4.35572e-05	SPBC1652.01;SPCC1223.13;SPBC725.06c;
GO Biological Process	GO:0010604;	positive regulation of macromolecule metabolic process	Underrepresented	0.573065902578797 (2/349)	5.44024104452628 (325/5974)	-4.35949	4.37024e-05	SPBC1652.01;SPCC1223.13;
GO Biological Process	GO:0034470;	ncRNA processing	Underrepresented	0.573065902578797 (2/349)	5.44024104452628 (325/5974)	-4.35949	4.37024e-05	SPAC1250.05;SPSNORNA.45;
GO Biological Process	GO:0006950;	response to stress	Underrepresented	2.29226361031519 (8/349)	8.45329762303314 (505/5974)	-4.24563	5.68023e-05	SPAC22F8.05;SPBC106.02c;SPBC16D10.08c;SPBC31E1.01c;SPAC8C9.03;SPAC20G4.03c;SPCC24B10.14c;SPAC13G7.02c;
GO Biological Process	GO:1901564;	organonitrogen compound metabolic process	Underrepresented	2.29226361031519 (8/349)	8.53699363910278 (510/5974)	-4.23612	5.80607e-05	SPBC354.12;SPCC417.11c;SPBC725.03;SPAC1002.19;SPCC1281.04;SPCC11E10.01;SPBC1289.16c;SPAC139.05;
GO Biological Process	GO:0033554;	cellular response to stress	Underrepresented	2.29226361031519 (8/349)	8.35286240374958 (499/5974)	-4.09979	7.94714e-05	SPAC22F8.05;SPBC106.02c;SPBC16D10.08c;SPBC31E1.01c;SPAC8C9.03;SPAC20G4.03c;SPCC24B10.14c;SPAC13G7.02c;
GO Biological Process	GO:0071822;	protein complex subunit organization	Underrepresented	1.43266475644699 (5/349)	6.66220287914295 (398/5974)	-3.8196	0.000151494	SPAC1093.06c;SPAC20H4.11c;SPAC20G4.02c;SPBC16E9.08;SPCC1183.12;
GO Biological Process	GO:0023052;	signaling	Underrepresented	1.43266475644699 (5/349)	6.69568128557081 (400/5974)	-3.81347	0.000153649	SPAC29A4.11;SPAC20H4.11c;SPBPJ4664.03;SPAC8C9.03;SPBC725.06c;
GO Biological Process	GO:0006259;	DNA metabolic process	Underrepresented	1.14613180515759 (4/349)	6.09306996986943 (364/5974)	-3.76011	0.000173738	SPAC1952.15c;SPMIT.06;SPCC24B10.22;SPCC24B10.14c;
GO Biological Process	GO:0006508;	proteolysis	Underrepresented	0.859598853868195 (3/349)	5.52393706059592 (330/5974)	-3.72757	0.000187252	SPAC4A8.04;SPBC337.08c;SPCC338.12;
GO Biological Process	GO:0031325;	positive regulation of cellular metabolic process	Underrepresented	0.859598853868195 (3/349)	5.5741546702377 (333/5974)	-3.70864	0.000195597	SPBC1652.01;SPCC1223.13;SPBC725.06c;
GO Biological Process	GO:0030163;	protein catabolic process	Underrepresented	0.573065902578797 (2/349)	4.7706729159692 (285/5974)	-3.5781	0.000264182	SPBC337.08c;SPCC338.12;
GO Biological Process	GO:0019637;	organophosphate metabolic process	Underrepresented	0.859598853868195 (3/349)	5.40676263809843 (323/5974)	-3.5727	0.000267483	SPBC354.12;SPBC725.03;SPAC6G10.03c;
GO Biological Process	GO:0065008;	regulation of biological quality	Underrepresented	1.71919770773639 (6/349)	6.77937730164044 (405/5974)	-3.30324	0.000497467	SPBC947.05c;SPAC1093.06c;SPAC20H4.11c;SPAC20G4.02c;SPBC839.06;SPAC6G10.03c;
GO Biological Process	GO:0009892;	negative regulation of metabolic process	Underrepresented	0.859598853868195 (3/349)	5.15567458988952 (308/5974)	-3.26119	0.000548039	SPAP8A3.04c;SPCC338.12;SPAC20G4.03c;
GO Biological Process	GO:0016071;	mRNA metabolic process	Underrepresented	0.859598853868195 (3/349)	5.15567458988952 (308/5974)	-3.26119	0.000548039	SPAC4G9.05;SPAC19G12.07c;SPBC609.01;
GO Biological Process	GO:0044257;	cellular protein catabolic process	Underrepresented	0.573065902578797 (2/349)	4.62002008704386 (276/5974)	-3.23996	0.000575497	SPBC337.08c;SPCC338.12;
GO Biological Process	GO:0043632;	modification-dependent macromolecule catabolic process	Underrepresented	0.573065902578797 (2/349)	4.63675929025778 (277/5974)	-3.2319	0.000586271	SPBC337.08c;SPBC609.01;
GO Biological Process	GO:0006357;	regulation of transcription from RNA polymerase II promoter	Underrepresented	1.14613180515759 (4/349)	5.5741546702377 (333/5974)	-3.15911	0.00069325	SPBC1773.12;SPBC2D10.06;SPBC1652.01;SPCC1223.13;
GO Biological Process	GO:0022402;	cell cycle process	Underrepresented	4.01146131805158 (14/349)	9.9765651155005 (596/5974)	-2.98806	0.00102788	SPAC1952.15c;SPCC162.04c;SPAC1093.06c;SPAC20H4.11c;SPBC19F8.01c;SPCC548.03c;SPAP8A3.04c;SPCC285.07c;SPCC1906.04;SPCC1183.12;SPAC24C9.15c;SPAC23D3.10c;SPAC1F8.05;SPCC553.05c;
GO Biological Process	GO:0031324;	negative regulation of cellular metabolic process	Underrepresented	0.859598853868195 (3/349)	4.9548041513224 (296/5974)	-2.94984	0.00112244	SPAP8A3.04c;SPCC338.12;SPAC20G4.03c;
GO Biological Process	GO:0006366;	transcription from RNA polymerase II promoter	Underrepresented	1.71919770773639 (6/349)	6.4445932373619 (385/5974)	-2.87253	0.00134112	SPBC1773.12;SPBC2D10.06;SPAC29E6.08;SPBC1652.01;SPCC1223.13;SPAC16E8.16;
GO Biological Process	GO:0007154;	cell communication	Underrepresented	2.00573065902579 (7/349)	6.82959491128222 (408/5974)	-2.8485	0.00141742	SPAC29A4.11;SPBC31E1.01c;SPAC20H4.11c;SPBPJ4664.03;SPBC1652.01;SPAC8C9.03;SPBC725.06c;
GO Biological Process	GO:0007005;	mitochondrion organization	Underrepresented	1.14613180515759 (4/349)	5.23937060595916 (313/5974)	-2.71093	0.00194566	SPCC24B10.22;SPBC31E1.01c;SPBP4H10.10;SPAC6G10.03c;
GO Biological Process	GO:0044700;	single organism signaling	Underrepresented	1.43266475644699 (5/349)	5.67458988952126 (339/5974)	-2.64732	0.00225256	SPAC29A4.11;SPAC20H4.11c;SPBPJ4664.03;SPAC8C9.03;SPBC725.06c;
GO Biological Process	GO:0010605;	negative regulation of macromolecule metabolic process	Underrepresented	0.859598853868195 (3/349)	4.75393371275527 (284/5974)	-2.63491	0.00231785	SPAP8A3.04c;SPCC338.12;SPAC20G4.03c;
GO Biological Process	GO:0007165;	signal transduction	Underrepresented	1.43266475644699 (5/349)	5.65785068630733 (338/5974)	-2.48775	0.00325271	SPAC29A4.11;SPAC20H4.11c;SPBPJ4664.03;SPAC8C9.03;SPBC725.06c;
GO Biological Process	GO:0048519;	negative regulation of biological process	Underrepresented	2.86532951289398 (10/349)	7.78372949447606 (465/5974)	-2.42133	0.00379029	SPCC162.04c;SPCC548.03c;SPAC20G4.02c;SPAP8A3.04c;SPCC285.07c;SPAC8C9.03;SPCC1906.04;SPCC338.12;SPAC20G4.03c;SPCC553.05c;
GO Biological Process	GO:0051128;	regulation of cellular component organization	Underrepresented	2.29226361031519 (8/349)	6.93003013056579 (414/5974)	-2.42133	0.00379029	SPCC162.04c;SPAC20H4.11c;SPCC548.03c;SPAC20G4.02c;SPCC285.07c;SPCC1906.04;SPBP4H10.10;SPCC553.05c;
GO Biological Process	GO:0007049;	cell cycle	Underrepresented	4.87106017191977 (17/349)	10.5624372279879 (631/5974)	-2.33567	0.00461664	SPAC1952.15c;SPCC162.04c;SPBC2D10.06;SPAC1093.06c;SPAC20H4.11c;SPBC19F8.01c;SPBC337.08c;SPCC548.03c;SPAP8A3.04c;SPCC285.07c;SPAC8C9.03;SPCC1906.04;SPCC1183.12;SPAC24C9.15c;SPAC23D3.10c;SPAC1F8.05;SPCC553.05c;
GO Biological Process	GO:0006629;	lipid metabolic process	Underrepresented	0.573065902578797 (2/349)	3.90023434884499 (233/5974)	-2.31288	0.00486539	SPAC26F1.04c;SPAC6G10.03c;
GO Biological Process	GO:1901135;	carbohydrate derivative metabolic process	Underrepresented	1.14613180515759 (4/349)	4.88784733846669 (292/5974)	-2.27682	0.00528659	SPBC354.12;SPBC4C3.08;SPAC5H10.11;SPBPB2B2.12c;
GO Biological Process	GO:0044255;	cellular lipid metabolic process	Underrepresented	0.573065902578797 (2/349)	3.76632072313358 (225/5974)	-2.16585	0.00682573	SPAC26F1.04c;SPAC6G10.03c;
GO Biological Process	GO:0016072;	rRNA metabolic process	Underrepresented	0.573065902578797 (2/349)	3.79979912956143 (227/5974)	-2.1577	0.006955	SPAC1250.05;SPSNORNA.45;
GO Biological Process	GO:0043436;	oxoacid metabolic process	Underrepresented	1.43266475644699 (5/349)	5.27284901238701 (315/5974)	-2.07422	0.00842914	SPBC354.12;SPAC26F1.04c;SPAC3G9.11c;SPCC11E10.01;SPAC139.05;
GO Biological Process	GO:0006082;	organic acid metabolic process	Underrepresented	1.43266475644699 (5/349)	5.28958821560094 (316/5974)	-2.07118	0.00848838	SPBC354.12;SPAC26F1.04c;SPAC3G9.11c;SPCC11E10.01;SPAC139.05;
GO Biological Process	GO:0002181;	cytoplasmic translation	Underrepresented	0.859598853868195 (3/349)	4.26849681955139 (255/5974)	-2.05076	0.008897	SPAC1250.05;SPCC830.07c;SPAC13G7.02c;
GO Biological Process	GO:0006364;	rRNA processing	Underrepresented	0.573065902578797 (2/349)	3.69936391027787 (221/5974)	-2.00823	0.00981228	SPAC1250.05;SPSNORNA.45;
GO Biological Process	GO:0019752;	carboxylic acid metabolic process	Underrepresented	1.43266475644699 (5/349)	5.13893538667559 (307/5974)	-1.94587	0.0113275	SPBC354.12;SPAC26F1.04c;SPAC3G9.11c;SPCC11E10.01;SPAC139.05;
GO Biological Process	GO:1901566;	organonitrogen compound biosynthetic process	Underrepresented	1.43266475644699 (5/349)	5.15567458988952 (308/5974)	-1.94282	0.0114071	SPCC417.11c;SPBC725.03;SPAC1002.19;SPCC1281.04;SPCC11E10.01;
GO Biological Process	GO:0048523;	negative regulation of cellular process	Underrepresented	2.86532951289398 (10/349)	7.33177100770003 (438/5974)	-1.91704	0.0121048	SPCC162.04c;SPCC548.03c;SPAC20G4.02c;SPAP8A3.04c;SPCC285.07c;SPAC8C9.03;SPCC1906.04;SPCC338.12;SPAC20G4.03c;SPCC553.05c;
GO Biological Process	GO:0009891;	positive regulation of biosynthetic process	Underrepresented	0.573065902578797 (2/349)	3.5319718781386 (211/5974)	-1.87454	0.0133492	SPBC1652.01;SPCC1223.13;
GO Biological Process	GO:0031328;	positive regulation of cellular biosynthetic process	Underrepresented	0.573065902578797 (2/349)	3.5319718781386 (211/5974)	-1.87454	0.0133492	SPBC1652.01;SPCC1223.13;
GO Biological Process	GO:0045935;	positive regulation of nucleobase-containing compound metabolic process	Underrepresented	0.573065902578797 (2/349)	3.5319718781386 (211/5974)	-1.87454	0.0133492	SPBC1652.01;SPCC1223.13;
GO Biological Process	GO:0051173;	positive regulation of nitrogen compound metabolic process	Underrepresented	0.573065902578797 (2/349)	3.5319718781386 (211/5974)	-1.87454	0.0133492	SPBC1652.01;SPCC1223.13;
GO Biological Process	GO:0016192;	vesicle-mediated transport	Underrepresented	1.43266475644699 (5/349)	5.03850016739203 (301/5974)	-1.81293	0.0153839	SPCC1235.08c;SPAC20H4.11c;SPBC2F12.05c;SPAC2G11.05c;SPAC13G7.02c;
GO Biological Process	GO:0010557;	positive regulation of macromolecule biosynthetic process	Underrepresented	0.573065902578797 (2/349)	3.46501506528289 (207/5974)	-1.7156	0.0192488	SPBC1652.01;SPCC1223.13;
GO Biological Process	GO:0010628;	positive regulation of gene expression	Underrepresented	0.573065902578797 (2/349)	3.29762303314362 (197/5974)	-1.57976	0.0263174	SPBC1652.01;SPCC1223.13;
GO Biological Process	GO:0006520;	cellular amino acid metabolic process	Underrepresented	0.573065902578797 (2/349)	3.36457984599933 (201/5974)	-1.56008	0.027537	SPCC11E10.01;SPAC139.05;
GO Biological Process	GO:0044283;	small molecule biosynthetic process	Underrepresented	1.14613180515759 (4/349)	4.1513223970539 (248/5974)	-1.44145	0.0361872	SPAC26F1.04c;SPAC1002.19;SPCC1281.04;SPCC11E10.01;
GO Biological Process	GO:0051246;	regulation of protein metabolic process	Underrepresented	1.14613180515759 (4/349)	4.20154000669568 (251/5974)	-1.44118	0.0362094	SPAP8A3.04c;SPAC8C9.03;SPCC338.12;SPAC20G4.03c;
GO Biological Process	GO:0044712;	single-organism catabolic process	Underrepresented	1.71919770773639 (6/349)	5.12219618346167 (306/5974)	-1.39413	0.0403526	SPBC354.12;SPBC31E1.01c;SPAPB24D3.10c;SPBC2F12.05c;SPBPB2B2.12c;SPAC139.05;
GO Biological Process	GO:0032268;	regulation of cellular protein metabolic process	Underrepresented	1.14613180515759 (4/349)	4.08436558419819 (244/5974)	-1.30544	0.0494946	SPAP8A3.04c;SPAC8C9.03;SPCC338.12;SPAC20G4.03c;
GO Biological Process	GO:0035556;	intracellular signal transduction	Underrepresented	1.14613180515759 (4/349)	4.08436558419819 (244/5974)	-1.30544	0.0494946	SPAC29A4.11;SPAC20H4.11c;SPAC8C9.03;SPBC725.06c;
GO Cellular Component	GO:0005623;	cell	Underrepresented	32.0916905444126 (112/349)	79.7623033143622 (4765/5974)	-84.6887	2.04782e-85	SPAC29A4.11;SPAC1952.15c;SPBC16A3.02c;SPBC947.05c;SPBC725.10;SPCC70.04c;SPACUNK4.17;SPAC1250.05;SPAC4A8.04;SPCC338.18;SPBC354.12;SPAC26F1.04c;SPAC22G7.11c;SPAC23H4.05c;SPAC4F8.08;SPCC1235.08c;SPCPB16A4.06c;SPMIT.06;SPAC1A6.06c;SPAC22F8.05;SPCC417.11c;SPCC4G3.03;SPCC663.08c;SPBC1773.12;SPBC24C6.09c;SPCC2H8.02;SPCC24B10.22;SPCC830.07c;SPBC106.02c;SPAC4G9.07;SPBC16D10.08c;SPAC4G9.05;SPAC8F11.05c;SPB…
GO Cellular Component	GO:0044464;	cell part	Underrepresented	32.0916905444126 (112/349)	79.7623033143622 (4765/5974)	-84.6887	2.04782e-85	SPAC29A4.11;SPAC1952.15c;SPBC16A3.02c;SPBC947.05c;SPBC725.10;SPCC70.04c;SPACUNK4.17;SPAC1250.05;SPAC4A8.04;SPCC338.18;SPBC354.12;SPAC26F1.04c;SPAC22G7.11c;SPAC23H4.05c;SPAC4F8.08;SPCC1235.08c;SPCPB16A4.06c;SPMIT.06;SPAC1A6.06c;SPAC22F8.05;SPCC417.11c;SPCC4G3.03;SPCC663.08c;SPBC1773.12;SPBC24C6.09c;SPCC2H8.02;SPCC24B10.22;SPCC830.07c;SPBC106.02c;SPAC4G9.07;SPBC16D10.08c;SPAC4G9.05;SPAC8F11.05c;SPB…
GO Cellular Component	GO:0005622;	intracellular	Underrepresented	30.945558739255 (108/349)	78.3394710411784 (4680/5974)	-82.1099	7.7648e-83	SPAC29A4.11;SPAC1952.15c;SPBC16A3.02c;SPBC947.05c;SPBC725.10;SPCC70.04c;SPACUNK4.17;SPAC1250.05;SPAC4A8.04;SPCC338.18;SPBC354.12;SPAC26F1.04c;SPAC22G7.11c;SPAC23H4.05c;SPAC4F8.08;SPCC1235.08c;SPCPB16A4.06c;SPMIT.06;SPAC1A6.06c;SPAC22F8.05;SPCC417.11c;SPCC4G3.03;SPCC663.08c;SPBC1773.12;SPBC24C6.09c;SPCC2H8.02;SPCC24B10.22;SPCC830.07c;SPBC106.02c;SPAC4G9.07;SPBC16D10.08c;SPAC4G9.05;SPAC8F11.05c;SPB…
GO Cellular Component	GO:0044424;	intracellular part	Underrepresented	30.945558739255 (108/349)	78.3394710411784 (4680/5974)	-82.1099	7.7648e-83	SPAC29A4.11;SPAC1952.15c;SPBC16A3.02c;SPBC947.05c;SPBC725.10;SPCC70.04c;SPACUNK4.17;SPAC1250.05;SPAC4A8.04;SPCC338.18;SPBC354.12;SPAC26F1.04c;SPAC22G7.11c;SPAC23H4.05c;SPAC4F8.08;SPCC1235.08c;SPCPB16A4.06c;SPMIT.06;SPAC1A6.06c;SPAC22F8.05;SPCC417.11c;SPCC4G3.03;SPCC663.08c;SPBC1773.12;SPBC24C6.09c;SPCC2H8.02;SPCC24B10.22;SPCC830.07c;SPBC106.02c;SPAC4G9.07;SPBC16D10.08c;SPAC4G9.05;SPAC8F11.05c;SPB…
GO Cellular Component	GO:0005575;	cellular component	Underrepresented	38.6819484240688 (135/349)	82.7418814864412 (4943/5974)	-77.9069	1.23914e-78	SPBC56F2.15;SPAC29A4.11;SPAC1952.15c;SPBC16A3.02c;SPBC947.05c;SPCPB16A4.07;SPBC725.10;SPCC70.04c;SPACUNK4.17;SPAC1250.05;SPAC4A8.04;SPCC338.18;SPBC354.12;SPAC26F1.04c;SPAC22G7.11c;SPAC23H4.05c;SPAC4F8.08;SPCC1235.08c;SPCPB16A4.06c;SPMIT.06;SPAC15E1.02c;SPAC1A6.06c;SPAC22F8.05;SPCC417.11c;SPCC663.08c;SPCC4G3.03;SPBC1773.12;SPBC24C6.09c;SPAC4F10.08;SPCC2H8.02;SPCC24B10.22;SPCC162.04c;SPCC830.07c;SP…
GO Cellular Component	GO:0043229;	intracellular organelle	Underrepresented	26.9340974212034 (94/349)	71.2085704720455 (4254/5974)	-66.5363	2.90873e-67	SPAC1952.15c;SPBC16A3.02c;SPBC947.05c;SPBC725.10;SPCC70.04c;SPACUNK4.17;SPAC1250.05;SPAC4A8.04;SPCC338.18;SPAC26F1.04c;SPAC22G7.11c;SPAC23H4.05c;SPCC1235.08c;SPCPB16A4.06c;SPMIT.06;SPAC1A6.06c;SPCC417.11c;SPCC4G3.03;SPCC663.08c;SPBC1773.12;SPBC24C6.09c;SPCC2H8.02;SPCC24B10.22;SPCC830.07c;SPBC106.02c;SPAC4G9.07;SPBC16D10.08c;SPAC8F11.05c;SPBC2D10.06;SPCC965.07c;SPAC1F8.04c;SPCP31B10.06;SPAC1093.06…
GO Cellular Component	GO:0043226;	organelle	Underrepresented	27.2206303724928 (95/349)	71.2755272849012 (4258/5974)	-65.9117	1.22547e-66	SPAC1952.15c;SPBC16A3.02c;SPBC947.05c;SPBC725.10;SPCC70.04c;SPACUNK4.17;SPAC1250.05;SPAC4A8.04;SPCC338.18;SPAC26F1.04c;SPAC22G7.11c;SPAC23H4.05c;SPCC1235.08c;SPCPB16A4.06c;SPMIT.06;SPAC1A6.06c;SPCC417.11c;SPCC4G3.03;SPCC663.08c;SPBC1773.12;SPBC24C6.09c;SPCC2H8.02;SPCC24B10.22;SPCC830.07c;SPBC106.02c;SPAC4G9.07;SPBC16D10.08c;SPAC8F11.05c;SPBC2D10.06;SPCC965.07c;SPAC1F8.04c;SPCP31B10.06;SPAC1093.06…
GO Cellular Component	GO:0043231;	intracellular membrane-bounded organelle	Underrepresented	25.7879656160458 (90/349)	67.659859390693 (4042/5974)	-57.9962	1.00878e-58	SPAC1952.15c;SPBC16A3.02c;SPBC947.05c;SPBC725.10;SPCC70.04c;SPACUNK4.17;SPAC4A8.04;SPCC338.18;SPAC26F1.04c;SPAC22G7.11c;SPAC23H4.05c;SPCC1235.08c;SPCPB16A4.06c;SPMIT.06;SPAC1A6.06c;SPCC417.11c;SPCC4G3.03;SPCC663.08c;SPBC1773.12;SPBC24C6.09c;SPCC2H8.02;SPCC24B10.22;SPCC830.07c;SPBC106.02c;SPAC4G9.07;SPBC16D10.08c;SPAC8F11.05c;SPBC2D10.06;SPCC965.07c;SPAC1F8.04c;SPCP31B10.06;SPBC3H7.08c;SPCC191.01;…
GO Cellular Component	GO:0043227;	membrane-bounded organelle	Underrepresented	26.0744985673352 (91/349)	67.7268162035487 (4046/5974)	-57.4495	3.55187e-58	SPAC1952.15c;SPBC16A3.02c;SPBC947.05c;SPBC725.10;SPCC70.04c;SPACUNK4.17;SPAC4A8.04;SPCC338.18;SPAC26F1.04c;SPAC22G7.11c;SPAC23H4.05c;SPCC1235.08c;SPCPB16A4.06c;SPMIT.06;SPAC1A6.06c;SPCC417.11c;SPCC4G3.03;SPCC663.08c;SPBC1773.12;SPBC24C6.09c;SPCC2H8.02;SPCC24B10.22;SPCC830.07c;SPBC106.02c;SPAC4G9.07;SPBC16D10.08c;SPAC8F11.05c;SPBC2D10.06;SPCC965.07c;SPAC1F8.04c;SPCP31B10.06;SPBC3H7.08c;SPCC191.01;…
GO Cellular Component	GO:0005737;	cytoplasm	Underrepresented	27.7936962750716 (97/349)	66.1365918982256 (3951/5974)	-48.0508	8.89695e-49	SPAC29A4.11;SPAC1952.15c;SPBC16A3.02c;SPBC947.05c;SPBC725.10;SPACUNK4.17;SPAC1250.05;SPAC4A8.04;SPCC338.18;SPBC354.12;SPAC26F1.04c;SPAC22G7.11c;SPAC23H4.05c;SPAC4F8.08;SPCC1235.08c;SPCPB16A4.06c;SPMIT.06;SPAC1A6.06c;SPAC22F8.05;SPCC417.11c;SPCC4G3.03;SPCC663.08c;SPBC24C6.09c;SPCC2H8.02;SPCC24B10.22;SPCC830.07c;SPBC106.02c;SPAC4G9.07;SPBC16D10.08c;SPAC4G9.05;SPAC8F11.05c;SPCC965.07c;SPAC1F8.04c;SP…
GO Cellular Component	GO:0044446;	intracellular organelle part	Underrepresented	8.59598853868195 (30/349)	43.3043187144292 (2587/5974)	-45.7416	1.81302e-46	SPBC725.10;SPCC70.04c;SPAC1250.05;SPAC4A8.04;SPCC1235.08c;SPMIT.06;SPBC1773.12;SPCC24B10.22;SPAC4G9.07;SPBC16D10.08c;SPCP31B10.06;SPAC1093.06c;SPAPB1A11.01;SPAC31G5.10;SPBC2F12.05c;SPAC29E6.08;SPBC19F8.01c;SPAC19G12.07c;SPAC23C11.06c;SPCC794.04c;SPBC365.12c;SPAC5H10.11;SPCC1223.13;SPBC1685.14c;SPAC2G11.05c;SPCC1183.12;SPBP4H10.10;SPAC24C9.15c;SPCC24B10.14c;SPAC6G10.03c;
GO Cellular Component	GO:0044422;	organelle part	Underrepresented	8.88252148997135 (31/349)	43.6391027787077 (2607/5974)	-45.6144	2.43023e-46	SPBC725.10;SPCC70.04c;SPAC1250.05;SPAC4A8.04;SPCC1235.08c;SPMIT.06;SPBC1773.12;SPCC24B10.22;SPAC4G9.07;SPBC16D10.08c;SPCP31B10.06;SPAC1093.06c;SPAPB1A11.01;SPBC31E1.01c;SPAC31G5.10;SPBC2F12.05c;SPAC29E6.08;SPBC19F8.01c;SPAC19G12.07c;SPAC23C11.06c;SPCC794.04c;SPBC365.12c;SPAC5H10.11;SPCC1223.13;SPBC1685.14c;SPAC2G11.05c;SPCC1183.12;SPBP4H10.10;SPAC24C9.15c;SPCC24B10.14c;SPAC6G10.03c;
GO Cellular Component	GO:0032991;	macromolecular complex	Underrepresented	4.29799426934097 (15/349)	35.1355875460328 (2099/5974)	-42.8713	1.34493e-43	SPAC1250.05;SPAC22F8.05;SPCC4G3.03;SPCC24B10.22;SPAC1093.06c;SPAC29E6.08;SPBC19F8.01c;SPAC19G12.07c;SPAC8C9.03;SPCC1223.13;SPAC16E8.16;SPAC24C9.15c;SPCC24B10.14c;SPBC609.01;SPAPJ691.02;
GO Cellular Component	GO:0044444;	cytoplasmic part	Underrepresented	26.0744985673352 (91/349)	61.8680950786743 (3696/5974)	-41.2556	5.55139e-42	SPAC29A4.11;SPAC1952.15c;SPBC16A3.02c;SPBC947.05c;SPBC725.10;SPACUNK4.17;SPAC1250.05;SPAC4A8.04;SPCC338.18;SPBC354.12;SPAC26F1.04c;SPAC22G7.11c;SPAC23H4.05c;SPCC1235.08c;SPCPB16A4.06c;SPMIT.06;SPAC1A6.06c;SPAC22F8.05;SPCC417.11c;SPCC4G3.03;SPCC663.08c;SPBC24C6.09c;SPCC2H8.02;SPCC24B10.22;SPCC830.07c;SPBC106.02c;SPAC4G9.07;SPBC16D10.08c;SPAC8F11.05c;SPCC965.07c;SPAC1F8.04c;SPCP31B10.06;SPAC1093.06…
GO Cellular Component	GO:0005634;	nucleus	Underrepresented	16.3323782234957 (57/349)	44.4593237361902 (2656/5974)	-27.2706	5.36337e-28	SPAC1952.15c;SPCC70.04c;SPACUNK4.17;SPAC22G7.11c;SPCPB16A4.06c;SPCC663.08c;SPCC4G3.03;SPBC1773.12;SPBC24C6.09c;SPCC830.07c;SPBC106.02c;SPBC16D10.08c;SPBC2D10.06;SPCC965.07c;SPAC1F8.04c;SPCP31B10.06;SPCC191.01;SPAC20H4.11c;SPAC31G5.10;SPBC725.03;SPBC2F12.05c;SPAC29E6.08;SPBC19F8.01c;SPBC23G7.10c;SPBC337.08c;SPBC21D10.08c;SPBC1652.01;SPAC19G12.07c;SPBC36B7.06c;SPBPB2B2.08;SPAC19G12.09;SPBC365.12c;S…
GO Cellular Component	GO:0043234;	protein complex	Underrepresented	3.15186246418338 (11/349)	24.6568463341145 (1473/5974)	-26.6482	2.24787e-27	SPAC22F8.05;SPCC24B10.22;SPAC1093.06c;SPAC29E6.08;SPBC19F8.01c;SPAC8C9.03;SPCC1223.13;SPAC24C9.15c;SPCC24B10.14c;SPBC609.01;SPAPJ691.02;
GO Cellular Component	GO:0031974;	membrane-enclosed lumen	Underrepresented	2.00573065902579 (7/349)	21.0746568463341 (1259/5974)	-24.4114	3.87758e-25	SPAC4A8.04;SPMIT.06;SPBC1773.12;SPCC24B10.22;SPAC31G5.10;SPAC29E6.08;SPCC1223.13;
GO Cellular Component	GO:0043228;	non-membrane-bounded organelle	Underrepresented	3.43839541547278 (12/349)	23.5687981252092 (1408/5974)	-23.7662	1.71315e-24	SPAC1250.05;SPMIT.06;SPBC1773.12;SPAC1093.06c;SPAC31G5.10;SPAC29E6.08;SPBC19F8.01c;SPCC1223.13;SPAC2G11.05c;SPCC1183.12;SPAC24C9.15c;SPBC609.01;
GO Cellular Component	GO:0043232;	intracellular non-membrane-bounded organelle	Underrepresented	3.43839541547278 (12/349)	23.5687981252092 (1408/5974)	-23.7662	1.71315e-24	SPAC1250.05;SPMIT.06;SPBC1773.12;SPAC1093.06c;SPAC31G5.10;SPAC29E6.08;SPBC19F8.01c;SPCC1223.13;SPAC2G11.05c;SPCC1183.12;SPAC24C9.15c;SPBC609.01;
GO Cellular Component	GO:0043233;	organelle lumen	Underrepresented	2.00573065902579 (7/349)	20.5557415467024 (1228/5974)	-23.5228	3.00078e-24	SPAC4A8.04;SPMIT.06;SPBC1773.12;SPCC24B10.22;SPAC31G5.10;SPAC29E6.08;SPCC1223.13;
GO Cellular Component	GO:0070013;	intracellular organelle lumen	Underrepresented	2.00573065902579 (7/349)	20.5557415467024 (1228/5974)	-23.5228	3.00078e-24	SPAC4A8.04;SPMIT.06;SPBC1773.12;SPCC24B10.22;SPAC31G5.10;SPAC29E6.08;SPCC1223.13;
GO Cellular Component	GO:0044428;	nuclear part	Underrepresented	3.15186246418338 (11/349)	21.3927017073987 (1278/5974)	-20.7926	1.61223e-21	SPCC70.04c;SPBC1773.12;SPBC16D10.08c;SPAC31G5.10;SPBC2F12.05c;SPAC29E6.08;SPAC19G12.07c;SPBC365.12c;SPCC1223.13;SPBC1685.14c;SPCC24B10.14c;
GO Cellular Component	GO:0031981;	nuclear lumen	Underrepresented	1.14613180515759 (4/349)	16.4713759625042 (984/5974)	-19.6662	2.15653e-20	SPBC1773.12;SPAC31G5.10;SPAC29E6.08;SPCC1223.13;
GO Cellular Component	GO:0005829;	cytosol	Underrepresented	15.4727793696275 (54/349)	37.3619015734851 (2232/5974)	-17.5224	3.0033e-18	SPAC29A4.11;SPAC1952.15c;SPACUNK4.17;SPAC1250.05;SPBC354.12;SPAC22G7.11c;SPCPB16A4.06c;SPAC22F8.05;SPCC663.08c;SPCC4G3.03;SPBC24C6.09c;SPCC830.07c;SPBC106.02c;SPBC16D10.08c;SPCC965.07c;SPAC1F8.04c;SPCP31B10.06;SPCC191.01;SPAC20H4.11c;SPBC725.03;SPBC2F12.05c;SPBC19F8.01c;SPBC23G7.10c;SPBC21D10.08c;SPBC1652.01;SPBC36B7.06c;SPBPB2B2.08;SPAC19G12.09;SPAC20G4.02c;SPAP8A3.04c;SPAC8C9.03;SPCC11E10.09c;S…
GO Cellular Component	GO:0030529;	ribonucleoprotein complex	Underrepresented	0.859598853868195 (3/349)	9.77569467693338 (584/5974)	-9.91046	1.22896e-10	SPAC1250.05;SPAC19G12.07c;SPBC609.01;
GO Cellular Component	GO:0005694;	chromosome	Underrepresented	0.859598853868195 (3/349)	9.55808503515233 (571/5974)	-9.55521	2.78478e-10	SPMIT.06;SPBC1773.12;SPCC1223.13;
GO Cellular Component	GO:0000228;	nuclear chromosome	Underrepresented	0.573065902578797 (2/349)	8.47003682624707 (506/5974)	-8.94143	1.14438e-09	SPBC1773.12;SPCC1223.13;
GO Cellular Component	GO:0031090;	organelle membrane	Underrepresented	2.57879656160458 (9/349)	12.4874455975896 (746/5974)	-8.67325	2.12201e-09	SPBC725.10;SPAC4G9.07;SPAPB1A11.01;SPBC31E1.01c;SPAC23C11.06c;SPCC794.04c;SPAC5H10.11;SPBP4H10.10;SPAC6G10.03c;
GO Cellular Component	GO:0012505;	endomembrane system	Underrepresented	6.30372492836676 (22/349)	16.2202879142953 (969/5974)	-6.13159	7.386e-07	SPBC16A3.02c;SPBC947.05c;SPCC70.04c;SPAC4A8.04;SPCC338.18;SPCC1235.08c;SPAC1A6.06c;SPCC2H8.02;SPAC4G9.07;SPBC16D10.08c;SPCP31B10.06;SPBC4C3.08;SPCC777.04;SPBC2F12.05c;SPBC365.12c;SPAPB24D3.07c;SPAC5H10.11;SPBC1685.14c;SPBC1105.13c;SPBC4.01;SPBC609.04;SPAC6G10.03c;
GO Cellular Component	GO:0016020;	membrane	Underrepresented	11.4613180515759 (40/349)	23.167057248075 (1384/5974)	-6.13159	7.386e-07	SPBC947.05c;SPBC725.10;SPCC70.04c;SPCC338.18;SPCC1235.08c;SPAC15E1.02c;SPBC1773.12;SPAC4F10.08;SPCC2H8.02;SPCC162.04c;SPAC4G9.07;SPCP31B10.06;SPBC3H7.08c;SPAPB1A11.01;SPBC31E1.01c;SPAC20H4.11c;SPCC777.04;SPBC2F12.05c;SPCC31H12.02c;SPCC548.03c;SPBC30B4.09;SPAC23C11.06c;SPCC794.04c;SPBC365.12c;SPAP8A3.04c;SPCC285.07c;SPCC1906.04;SPBC146.11c;SPAC5H10.11;SPBC16E9.08;SPAC27F1.10;SPBP4H10.10;SPBC839.06…
GO Cellular Component	GO:0005739;	mitochondrion	Underrepresented	3.72492836676218 (13/349)	11.9852695011717 (716/5974)	-5.57834	2.64033e-06	SPBC16A3.02c;SPBC725.10;SPAC26F1.04c;SPAC23H4.05c;SPMIT.06;SPCC417.11c;SPCC24B10.22;SPAC8F11.05c;SPBC3H7.08c;SPBP4H10.10;SPAC167.06c;SPAC14C4.01c;SPAC6G10.03c;
GO Cellular Component	GO:0098588;	bounding membrane of organelle	Underrepresented	2.00573065902579 (7/349)	8.98895212587881 (537/5974)	-5.49979	3.16382e-06	SPBC725.10;SPAC4G9.07;SPAPB1A11.01;SPBC31E1.01c;SPAC23C11.06c;SPCC794.04c;SPAC5H10.11;
GO Cellular Component	GO:0044425;	membrane part	Underrepresented	9.45558739255014 (33/349)	19.9029126213592 (1189/5974)	-5.42937	3.72071e-06	SPBC947.05c;SPBC725.10;SPCC70.04c;SPCC338.18;SPCC1235.08c;SPAC15E1.02c;SPBC1773.12;SPCC2H8.02;SPAC4F10.08;SPCC162.04c;SPCP31B10.06;SPBC3H7.08c;SPAPB1A11.01;SPBC31E1.01c;SPAC20H4.11c;SPCC777.04;SPCC31H12.02c;SPCC548.03c;SPBC30B4.09;SPAC23C11.06c;SPCC794.04c;SPCC285.07c;SPCC1906.04;SPBC146.11c;SPAC5H10.11;SPAC27F1.10;SPBP4H10.10;SPBC839.06;SPBC4.01;SPBC23G7.13c;SPAC23D3.10c;SPBC609.04;SPCC553.05c;
GO Cellular Component	GO:0044429;	mitochondrial part	Underrepresented	1.43266475644699 (5/349)	7.76699029126214 (464/5974)	-5.19301	6.41201e-06	SPBC725.10;SPMIT.06;SPCC24B10.22;SPBP4H10.10;SPAC6G10.03c;
GO Cellular Component	GO:1902494;	catalytic complex	Underrepresented	1.71919770773639 (6/349)	7.90090391697355 (472/5974)	-4.79866	1.5898e-05	SPAC22F8.05;SPCC24B10.22;SPAC1093.06c;SPAC29E6.08;SPAC8C9.03;SPAPJ691.02;
GO Cellular Component	GO:0005730;	nucleolus	Underrepresented	0.859598853868195 (3/349)	6.2604620020087 (374/5974)	-4.65927	2.19144e-05	SPBC1773.12;SPAC31G5.10;SPAC29E6.08;
GO Cellular Component	GO:0005654;	nucleoplasm	Underrepresented	0.573065902578797 (2/349)	4.9548041513224 (296/5974)	-3.72659	0.000187676	SPAC31G5.10;SPAC29E6.08;
GO Cellular Component	GO:0031224;	intrinsic component of membrane	Underrepresented	8.88252148997135 (31/349)	16.4713759625042 (984/5974)	-2.88537	0.00130206	SPBC947.05c;SPBC725.10;SPCC70.04c;SPCC338.18;SPCC1235.08c;SPAC15E1.02c;SPBC1773.12;SPAC4F10.08;SPCC2H8.02;SPCC162.04c;SPCP31B10.06;SPBC3H7.08c;SPAPB1A11.01;SPCC777.04;SPCC31H12.02c;SPCC548.03c;SPBC30B4.09;SPAC23C11.06c;SPCC794.04c;SPCC285.07c;SPCC1906.04;SPBC146.11c;SPAC5H10.11;SPAC27F1.10;SPBP4H10.10;SPBC839.06;SPBC4.01;SPBC23G7.13c;SPAC23D3.10c;SPBC609.04;SPCC553.05c;
GO Cellular Component	GO:1990234;	transferase complex	Underrepresented	1.43266475644699 (5/349)	5.8252427184466 (348/5974)	-2.79078	0.00161891	SPAC22F8.05;SPCC24B10.22;SPAC29E6.08;SPAC8C9.03;SPAPJ691.02;
GO Cellular Component	GO:0005856;	cytoskeleton	Underrepresented	1.43266475644699 (5/349)	5.67458988952126 (339/5974)	-2.64732	0.00225256	SPAC1093.06c;SPBC19F8.01c;SPAC2G11.05c;SPCC1183.12;SPAC24C9.15c;
GO Cellular Component	GO:0016021;	integral component of membrane	Underrepresented	8.88252148997135 (31/349)	16.0194174757282 (957/5974)	-2.56171	0.00274338	SPBC947.05c;SPBC725.10;SPCC70.04c;SPCC338.18;SPCC1235.08c;SPAC15E1.02c;SPBC1773.12;SPAC4F10.08;SPCC2H8.02;SPCC162.04c;SPCP31B10.06;SPBC3H7.08c;SPAPB1A11.01;SPCC777.04;SPCC31H12.02c;SPCC548.03c;SPBC30B4.09;SPAC23C11.06c;SPCC794.04c;SPCC285.07c;SPCC1906.04;SPBC146.11c;SPAC5H10.11;SPAC27F1.10;SPBP4H10.10;SPBC839.06;SPBC4.01;SPBC23G7.13c;SPAC23D3.10c;SPBC609.04;SPCC553.05c;
GO Cellular Component	GO:0044430;	cytoskeletal part	Underrepresented	1.43266475644699 (5/349)	5.33980582524272 (319/5974)	-2.22092	0.00601291	SPAC1093.06c;SPBC19F8.01c;SPAC2G11.05c;SPCC1183.12;SPAC24C9.15c;
GO Cellular Component	GO:0005740;	mitochondrial envelope	Underrepresented	0.859598853868195 (3/349)	4.31871442919317 (258/5974)	-2.20791	0.00619572	SPBC725.10;SPBP4H10.10;SPAC6G10.03c;
GO Cellular Component	GO:0005759;	mitochondrial matrix	Underrepresented	0.573065902578797 (2/349)	3.81653833277536 (228/5974)	-2.15161	0.00705331	SPMIT.06;SPCC24B10.22;
GO Cellular Component	GO:0005783;	endoplasmic reticulum	Underrepresented	4.29799426934097 (15/349)	9.40743220622698 (562/5974)	-2.04022	0.00911559	SPBC16A3.02c;SPBC947.05c;SPCC338.18;SPCC1235.08c;SPCC2H8.02;SPCP31B10.06;SPBC4C3.08;SPCC777.04;SPBC2F12.05c;SPBC365.12c;SPAPB24D3.07c;SPAC5H10.11;SPBC1105.13c;SPBC4.01;SPAC6G10.03c;
GO Cellular Component	GO:0031967;	organelle envelope	Underrepresented	2.29226361031519 (8/349)	6.61198526950117 (395/5974)	-2.02326	0.00947857	SPBC725.10;SPCC70.04c;SPBC16D10.08c;SPBC2F12.05c;SPBC365.12c;SPBC1685.14c;SPBP4H10.10;SPAC6G10.03c;
GO Cellular Component	GO:0031975;	envelope	Underrepresented	2.29226361031519 (8/349)	6.61198526950117 (395/5974)	-2.02326	0.00947857	SPBC725.10;SPCC70.04c;SPBC16D10.08c;SPBC2F12.05c;SPBC365.12c;SPBC1685.14c;SPBP4H10.10;SPAC6G10.03c;
GO Cellular Component	GO:0051286;	cell tip	Underrepresented	0.573065902578797 (2/349)	3.54871108135253 (212/5974)	-1.87454	0.0133492	SPAC29A4.11;SPAC20H4.11c;
GO Cellular Component	GO:0060187;	cell pole	Underrepresented	0.573065902578797 (2/349)	3.54871108135253 (212/5974)	-1.87454	0.0133492	SPAC29A4.11;SPAC20H4.11c;
GO Cellular Component	GO:0032153;	cell division site	Underrepresented	1.71919770773639 (6/349)	5.27284901238701 (315/5974)	-1.66465	0.0216445	SPAC29A4.11;SPAC20H4.11c;SPBC19F8.01c;SPAC20G4.02c;SPAC2G11.05c;SPAC24C9.15c;
GO Cellular Component	GO:0031966;	mitochondrial membrane	Underrepresented	0.859598853868195 (3/349)	3.86675594241714 (231/5974)	-1.64073	0.0228704	SPBC725.10;SPBP4H10.10;SPAC6G10.03c;
GO Cellular Component	GO:0005819;	spindle	Underrepresented	0.859598853868195 (3/349)	3.78305992634751 (226/5974)	-1.48716	0.0325714	SPAC1093.06c;SPAC2G11.05c;SPCC1183.12;
GO Molecular Function	GO:0003674;	molecular function	Underrepresented	38.6819484240688 (135/349)	82.4740542350184 (4927/5974)	-76.6216	2.39009e-77	SPBC56F2.15;SPAC29A4.11;SPAC1952.15c;SPBC16A3.02c;SPBC947.05c;SPCPB16A4.07;SPBC725.10;SPCC70.04c;SPACUNK4.17;SPAC1250.05;SPAC4A8.04;SPCC338.18;SPBC354.12;SPAC26F1.04c;SPAC22G7.11c;SPAC23H4.05c;SPAC4F8.08;SPCC1235.08c;SPCPB16A4.06c;SPMIT.06;SPAC15E1.02c;SPAC1A6.06c;SPAC22F8.05;SPCC417.11c;SPCC663.08c;SPCC4G3.03;SPBC1773.12;SPBC24C6.09c;SPAC4F10.08;SPCC2H8.02;SPCC24B10.22;SPCC162.04c;SPCC830.07c;SP…
GO Molecular Function	GO:0005488;	binding	Underrepresented	14.8997134670487 (52/349)	45.1623702711751 (2698/5974)	-31.839	1.44882e-32	SPAC29A4.11;SPBC947.05c;SPAC1250.05;SPBC354.12;SPAC26F1.04c;SPMIT.06;SPCC417.11c;SPBC1773.12;SPCC24B10.22;SPCC830.07c;SPBC106.02c;SPBC16D10.08c;SPAC4G9.05;SPSNORNA.45;SPBC2D10.06;SPAC1F8.04c;SPCP31B10.06;SPAC1093.06c;SPAC20H4.11c;SPAPB24D3.10c;SPAC31G5.10;SPBC725.03;SPBC2F12.05c;SPAC29E6.08;SPBC19F8.01c;SPBC23G7.10c;SPBC337.08c;SPBPJ4664.03;SPBC1652.01;SPAC19G12.07c;SPBC365.12c;SPAC20G4.02c;SPAP8…
GO Molecular Function	GO:0003824;	catalytic activity	Underrepresented	14.3266475644699 (50/349)	34.6501506528289 (2070/5974)	-15.5765	2.65167e-16	SPBC16A3.02c;SPBC947.05c;SPACUNK4.17;SPAC4A8.04;SPBC354.12;SPAC26F1.04c;SPMIT.06;SPAC22F8.05;SPCC417.11c;SPCC663.08c;SPBC24C6.09c;SPCC24B10.22;SPBC106.02c;SPBC16D10.08c;SPCC965.07c;SPAC1F8.04c;SPAC1093.06c;SPAC20H4.11c;SPBC4C3.08;SPAPB24D3.10c;SPBC725.03;SPBC19F8.01c;SPBC23G7.10c;SPAC23C11.06c;SPAC19G12.09;SPAC8C9.03;SPCC11E10.09c;SPAC5H10.11;SPAC1002.19;SPBPB2B2.12c;SPAC3G9.11c;SPBC8E4.05c;SPBP4…
GO Molecular Function	GO:0005515;	protein binding	Underrepresented	4.58452722063037 (16/349)	19.4174757281553 (1160/5974)	-13.6437	2.27118e-14	SPCC830.07c;SPBC106.02c;SPBC16D10.08c;SPAC1093.06c;SPAC20H4.11c;SPAC29E6.08;SPBC337.08c;SPBPJ4664.03;SPAC19G12.07c;SPBC365.12c;SPAC20G4.02c;SPAC8C9.03;SPCC1183.12;SPAC20G4.03c;SPAC16E8.16;SPAC13G7.02c;
GO Molecular Function	GO:1901363;	heterocyclic compound binding	Underrepresented	9.16905444126074 (32/349)	25.0920656176766 (1499/5974)	-11.8848	1.30385e-12	SPBC947.05c;SPAC1250.05;SPBC354.12;SPMIT.06;SPCC417.11c;SPBC1773.12;SPCC24B10.22;SPBC106.02c;SPBC16D10.08c;SPAC4G9.05;SPSNORNA.45;SPAC1093.06c;SPAC20H4.11c;SPAC31G5.10;SPBC725.03;SPAC29E6.08;SPBC19F8.01c;SPBC23G7.10c;SPBC1652.01;SPAC19G12.07c;SPAC8C9.03;SPCC1223.13;SPAC3G9.11c;SPBC725.06c;SPAC20G4.03c;SPAC16E8.16;SPBC839.06;SPAC24C9.15c;SPCC11E10.01;SPCC24B10.14c;SPBC609.01;SPAC13G7.02c;
GO Molecular Function	GO:0097159;	organic cyclic compound binding	Underrepresented	9.45558739255014 (33/349)	25.2594576498159 (1509/5974)	-11.6031	2.49374e-12	SPBC947.05c;SPAC1250.05;SPBC354.12;SPMIT.06;SPCC417.11c;SPBC1773.12;SPCC24B10.22;SPBC106.02c;SPBC16D10.08c;SPAC4G9.05;SPSNORNA.45;SPAC1093.06c;SPAC20H4.11c;SPAC31G5.10;SPBC725.03;SPBC2F12.05c;SPAC29E6.08;SPBC19F8.01c;SPBC23G7.10c;SPBC1652.01;SPAC19G12.07c;SPAC8C9.03;SPCC1223.13;SPAC3G9.11c;SPBC725.06c;SPAC20G4.03c;SPAC16E8.16;SPBC839.06;SPAC24C9.15c;SPCC11E10.01;SPCC24B10.14c;SPBC609.01;SPAC13G7.…
GO Molecular Function	GO:0043167;	ion binding	Underrepresented	8.59598853868195 (30/349)	23.4181452962839 (1399/5974)	-10.7363	1.83525e-11	SPAC29A4.11;SPBC947.05c;SPAC26F1.04c;SPCC417.11c;SPBC1773.12;SPBC106.02c;SPBC16D10.08c;SPBC2D10.06;SPAC1F8.04c;SPCP31B10.06;SPAC1093.06c;SPAC20H4.11c;SPBC725.03;SPBC2F12.05c;SPBC19F8.01c;SPBC23G7.10c;SPAC8C9.03;SPCC11E10.09c;SPAC1002.19;SPAC3G9.11c;SPBC725.06c;SPAC20G4.03c;SPBC557.05;SPAC16E8.16;SPBC839.06;SPAC24C9.15c;SPCC11E10.01;SPBC1289.16c;SPAPJ691.02;SPAC13G7.02c;
GO Molecular Function	GO:0016740;	transferase activity	Underrepresented	2.29226361031519 (8/349)	13.0231001004352 (778/5974)	-10.3166	4.82446e-11	SPAC22F8.05;SPCC417.11c;SPCC24B10.22;SPCC965.07c;SPBC4C3.08;SPAC5H10.11;SPBC725.06c;SPAC20G4.03c;
GO Molecular Function	GO:0003676;	nucleic acid binding	Underrepresented	4.01146131805158 (14/349)	15.1991965182457 (908/5974)	-9.10868	7.78619e-10	SPAC1250.05;SPMIT.06;SPBC1773.12;SPCC24B10.22;SPAC4G9.05;SPSNORNA.45;SPAC31G5.10;SPAC29E6.08;SPBC1652.01;SPAC19G12.07c;SPCC1223.13;SPAC16E8.16;SPCC24B10.14c;SPBC609.01;
GO Molecular Function	GO:0003723;	RNA binding	Underrepresented	1.43266475644699 (5/349)	8.97221292266488 (536/5974)	-6.77186	1.69097e-07	SPAC1250.05;SPAC4G9.05;SPSNORNA.45;SPAC19G12.07c;SPBC609.01;
GO Molecular Function	GO:0043169;	cation binding	Underrepresented	3.72492836676218 (13/349)	12.7217944425845 (760/5974)	-6.45262	3.5268e-07	SPAC29A4.11;SPBC947.05c;SPAC26F1.04c;SPBC1773.12;SPBC2D10.06;SPAC1F8.04c;SPCC11E10.09c;SPAC1002.19;SPAC3G9.11c;SPBC557.05;SPAC16E8.16;SPBC1289.16c;SPAPJ691.02;
GO Molecular Function	GO:0046872;	metal ion binding	Underrepresented	3.72492836676218 (13/349)	12.604620020087 (753/5974)	-6.30677	4.93434e-07	SPAC29A4.11;SPBC947.05c;SPAC26F1.04c;SPBC1773.12;SPBC2D10.06;SPAC1F8.04c;SPCC11E10.09c;SPAC1002.19;SPAC3G9.11c;SPBC557.05;SPAC16E8.16;SPBC1289.16c;SPAPJ691.02;
GO Molecular Function	GO:0001882;	nucleoside binding	Underrepresented	2.86532951289398 (10/349)	10.6796116504854 (638/5974)	-5.79179	1.61515e-06	SPBC106.02c;SPBC16D10.08c;SPAC1093.06c;SPAC20H4.11c;SPBC19F8.01c;SPBC725.06c;SPAC20G4.03c;SPBC839.06;SPAC24C9.15c;SPAC13G7.02c;
GO Molecular Function	GO:0032549;	ribonucleoside binding	Underrepresented	2.86532951289398 (10/349)	10.6628724472715 (637/5974)	-5.79139	1.61662e-06	SPBC106.02c;SPBC16D10.08c;SPAC1093.06c;SPAC20H4.11c;SPBC19F8.01c;SPBC725.06c;SPAC20G4.03c;SPBC839.06;SPAC24C9.15c;SPAC13G7.02c;
GO Molecular Function	GO:0005524;	ATP binding	Underrepresented	2.00573065902579 (7/349)	9.1061265483763 (544/5974)	-5.64892	2.24431e-06	SPBC106.02c;SPBC16D10.08c;SPAC1093.06c;SPBC725.06c;SPAC20G4.03c;SPBC839.06;SPAC13G7.02c;
GO Molecular Function	GO:0001883;	purine nucleoside binding	Underrepresented	2.86532951289398 (10/349)	10.5959156344158 (633/5974)	-5.64771	2.25054e-06	SPBC106.02c;SPBC16D10.08c;SPAC1093.06c;SPAC20H4.11c;SPBC19F8.01c;SPBC725.06c;SPAC20G4.03c;SPBC839.06;SPAC24C9.15c;SPAC13G7.02c;
GO Molecular Function	GO:0032550;	purine ribonucleoside binding	Underrepresented	2.86532951289398 (10/349)	10.5959156344158 (633/5974)	-5.64771	2.25054e-06	SPBC106.02c;SPBC16D10.08c;SPAC1093.06c;SPAC20H4.11c;SPBC19F8.01c;SPBC725.06c;SPAC20G4.03c;SPBC839.06;SPAC24C9.15c;SPAC13G7.02c;
GO Molecular Function	GO:0035639;	purine ribonucleoside triphosphate binding	Underrepresented	2.86532951289398 (10/349)	10.545698024774 (630/5974)	-5.64771	2.25054e-06	SPBC106.02c;SPBC16D10.08c;SPAC1093.06c;SPAC20H4.11c;SPBC19F8.01c;SPBC725.06c;SPAC20G4.03c;SPBC839.06;SPAC24C9.15c;SPAC13G7.02c;
GO Molecular Function	GO:0017076;	purine nucleotide binding	Underrepresented	3.15186246418338 (11/349)	10.6796116504854 (638/5974)	-5.17659	6.65894e-06	SPBC106.02c;SPBC16D10.08c;SPAC1093.06c;SPAC20H4.11c;SPBC19F8.01c;SPAC8C9.03;SPBC725.06c;SPAC20G4.03c;SPBC839.06;SPAC24C9.15c;SPAC13G7.02c;
GO Molecular Function	GO:0030554;	adenyl nucleotide binding	Underrepresented	2.29226361031519 (8/349)	9.20656176765986 (550/5974)	-5.13184	7.38169e-06	SPBC106.02c;SPBC16D10.08c;SPAC1093.06c;SPAC8C9.03;SPBC725.06c;SPAC20G4.03c;SPBC839.06;SPAC13G7.02c;
GO Molecular Function	GO:0032555;	purine ribonucleotide binding	Underrepresented	3.15186246418338 (11/349)	10.6126548376297 (634/5974)	-5.01285	9.70838e-06	SPBC106.02c;SPBC16D10.08c;SPAC1093.06c;SPAC20H4.11c;SPBC19F8.01c;SPAC8C9.03;SPBC725.06c;SPAC20G4.03c;SPBC839.06;SPAC24C9.15c;SPAC13G7.02c;
GO Molecular Function	GO:0032559;	adenyl ribonucleotide binding	Underrepresented	2.29226361031519 (8/349)	9.15634415801808 (547/5974)	-4.95994	1.09663e-05	SPBC106.02c;SPBC16D10.08c;SPAC1093.06c;SPAC8C9.03;SPBC725.06c;SPAC20G4.03c;SPBC839.06;SPAC13G7.02c;
GO Molecular Function	GO:0016787;	hydrolase activity	Underrepresented	6.01719197707736 (21/349)	14.5798459993304 (871/5974)	-4.73026	1.86096e-05	SPAC4A8.04;SPMIT.06;SPCC24B10.22;SPBC16D10.08c;SPAC1F8.04c;SPAC1093.06c;SPAC20H4.11c;SPAPB24D3.10c;SPBC19F8.01c;SPAC23C11.06c;SPAC8C9.03;SPCC11E10.09c;SPAC1002.19;SPBP4H10.10;SPBC839.06;SPAC24C9.15c;SPBC609.01;SPAC23D3.10c;SPBPB2B2.05;SPAC6G10.03c;SPAC13G7.02c;
GO Molecular Function	GO:0000166;	nucleotide binding	Underrepresented	4.29799426934097 (15/349)	12.0020087043857 (717/5974)	-4.58503	2.59998e-05	SPBC947.05c;SPBC354.12;SPBC106.02c;SPBC16D10.08c;SPAC1093.06c;SPAC20H4.11c;SPBC725.03;SPBC19F8.01c;SPBC23G7.10c;SPAC8C9.03;SPBC725.06c;SPAC20G4.03c;SPBC839.06;SPAC24C9.15c;SPAC13G7.02c;
GO Molecular Function	GO:1901265;	nucleoside phosphate binding	Underrepresented	4.29799426934097 (15/349)	12.0020087043857 (717/5974)	-4.58503	2.59998e-05	SPBC947.05c;SPBC354.12;SPBC106.02c;SPBC16D10.08c;SPAC1093.06c;SPAC20H4.11c;SPBC725.03;SPBC19F8.01c;SPBC23G7.10c;SPAC8C9.03;SPBC725.06c;SPAC20G4.03c;SPBC839.06;SPAC24C9.15c;SPAC13G7.02c;
GO Molecular Function	GO:0097367;	carbohydrate derivative binding	Underrepresented	3.72492836676218 (13/349)	11.0646133244058 (661/5974)	-4.58473	2.60175e-05	SPBC106.02c;SPBC16D10.08c;SPAC1093.06c;SPAC20H4.11c;SPBC725.03;SPBC19F8.01c;SPBC23G7.10c;SPAC8C9.03;SPBC725.06c;SPAC20G4.03c;SPBC839.06;SPAC24C9.15c;SPAC13G7.02c;
GO Molecular Function	GO:0032553;	ribonucleotide binding	Underrepresented	3.72492836676218 (13/349)	10.9474389019083 (654/5974)	-4.44445	3.59376e-05	SPBC106.02c;SPBC16D10.08c;SPAC1093.06c;SPAC20H4.11c;SPBC725.03;SPBC19F8.01c;SPBC23G7.10c;SPAC8C9.03;SPBC725.06c;SPAC20G4.03c;SPBC839.06;SPAC24C9.15c;SPAC13G7.02c;
GO Molecular Function	GO:0036094;	small molecule binding	Underrepresented	4.87106017191977 (17/349)	12.5376632072313 (749/5974)	-4.35949	4.37024e-05	SPBC947.05c;SPBC354.12;SPBC106.02c;SPBC16D10.08c;SPAC1093.06c;SPAC20H4.11c;SPBC725.03;SPBC2F12.05c;SPBC19F8.01c;SPBC23G7.10c;SPAC8C9.03;SPAC3G9.11c;SPBC725.06c;SPAC20G4.03c;SPBC839.06;SPAC24C9.15c;SPAC13G7.02c;
GO Molecular Function	GO:0043168;	anion binding	Underrepresented	5.44412607449857 (19/349)	13.1904921325745 (788/5974)	-4.14848	7.1042e-05	SPBC947.05c;SPCC417.11c;SPBC106.02c;SPBC16D10.08c;SPCP31B10.06;SPAC1093.06c;SPAC20H4.11c;SPBC725.03;SPBC2F12.05c;SPBC19F8.01c;SPBC23G7.10c;SPAC8C9.03;SPAC3G9.11c;SPBC725.06c;SPAC20G4.03c;SPBC839.06;SPAC24C9.15c;SPCC11E10.01;SPAC13G7.02c;
GO Molecular Function	GO:0016772;	transferase activity, transferring phosphorus-containing groups	Underrepresented	0.859598853868195 (3/349)	5.28958821560094 (316/5974)	-3.41162	0.000387599	SPCC24B10.22;SPBC725.06c;SPAC20G4.03c;
GO Molecular Function	GO:0003677;	DNA binding	Underrepresented	2.57879656160458 (9/349)	6.71242048878473 (401/5974)	-1.79272	0.0161168	SPMIT.06;SPBC1773.12;SPCC24B10.22;SPAC31G5.10;SPAC29E6.08;SPBC1652.01;SPCC1223.13;SPAC16E8.16;SPCC24B10.14c;
GO Molecular Function	GO:0016301;	kinase activity	Underrepresented	0.573065902578797 (2/349)	3.46501506528289 (207/5974)	-1.7156	0.0192488	SPBC725.06c;SPAC20G4.03c;
GO Molecular Function	GO:0016462;	pyrophosphatase activity	Underrepresented	2.00573065902579 (7/349)	5.77502510880482 (345/5974)	-1.65561	0.0221001	SPBC16D10.08c;SPAC1093.06c;SPAC20H4.11c;SPBC19F8.01c;SPBC839.06;SPAC24C9.15c;SPAC13G7.02c;
GO Molecular Function	GO:0016817;	hydrolase activity, acting on acid anhydrides	Underrepresented	2.00573065902579 (7/349)	5.77502510880482 (345/5974)	-1.65561	0.0221001	SPBC16D10.08c;SPAC1093.06c;SPAC20H4.11c;SPBC19F8.01c;SPBC839.06;SPAC24C9.15c;SPAC13G7.02c;
GO Molecular Function	GO:0016818;	hydrolase activity, acting on acid anhydrides, in phosphorus-containing anhydrides	Underrepresented	2.00573065902579 (7/349)	5.77502510880482 (345/5974)	-1.65561	0.0221001	SPBC16D10.08c;SPAC1093.06c;SPAC20H4.11c;SPBC19F8.01c;SPBC839.06;SPAC24C9.15c;SPAC13G7.02c;
Gene Expression		Induced Dbr1 deletion	Enriched	26.3610315186246 (92/349)	3.90023434884499 (233/5974)	-52.3761	4.20603e-53	SPBC56F2.15;SPNCRNA.1558;SPNCRNA.1033;SPCPB16A4.07;SPCC70.04c;SPNCRNA.1082;SPNCRNA.1126;SPNCRNA.563;SPNCRNA.1100;SPNCRNA.730;SPBC354.12;SPNCRNA.781;SPNCRNA.1472;SPNCRNA.986;SPAC23H4.05c;SPNCRNA.1573;SPNCRNA.1634;SPCPB16A4.06c;SPNCRNA.765;SPNCRNA.1363;SPNCRNA.1001;SPNCRNA.1661;SPAC15E1.02c;SPNCRNA.1051;SPNCRNA.1570;SPCC4G3.03;SPBC24C6.09c;SPBC106.02c;SPAC4G9.07;SPNCRNA.1211;SPNCRNA.990;SPAC8F11.05…
Gene Expression		Meiosis sporulation module	Enriched	14.0401146131805 (49/349)	3.88349514563107 (232/5974)	-13.2354	5.81539e-14	SPBC725.10;SPCC70.04c;SPAC4A8.04;SPCC338.18;SPCC1235.08c;SPAC1A6.06c;SPAC22F8.05;SPAC4F10.08;SPCC162.04c;SPAC4G9.07;SPAC4G9.05;SPAC8F11.05c;SPBC2D10.06;SPAC1F8.04c;SPCP31B10.06;SPAC16E8.05c;SPCC191.01;SPBC4C3.08;SPAPB24D3.10c;SPAC1006.04c;SPCC31H12.02c;SPAC6C3.07;SPBC21D10.08c;SPBPJ4664.03;SPBC36B7.06c;SPAP8A3.04c;SPCC285.07c;SPCC1906.04;SPBC146.11c;SPCC11E10.09c;SPBC16E9.08;SPAC1002.19;SPCC330.0…
Gene Expression		Stress module	Enriched	9.74212034383954 (34/349)	2.22631402745229 (133/5974)	-11.2071	6.20773e-12	SPBC16A3.02c;SPBC725.10;SPACUNK4.17;SPAC4A8.04;SPCC338.18;SPAC26F1.04c;SPAC22G7.11c;SPAC15E1.02c;SPAC22F8.05;SPCC4G3.03;SPBC24C6.09c;SPCC830.07c;SPBC106.02c;SPBC16D10.08c;SPCP31B10.06;SPCC191.01;SPBC725.03;SPBC23G7.10c;SPBC337.08c;SPAC23C11.06c;SPBC365.12c;SPAC19G12.09;SPAP8A3.04c;SPAC8C9.03;SPBC216.03;SPBPB2B2.12c;SPBP4H10.10;SPCC338.12;SPBC1105.13c;SPBC839.06;SPAC167.06c;SPAC513.02;SPCC1739.08c…
Gene Expression		Reproduction module	Enriched	12.8939828080229 (45/349)	4.70371610311349 (281/5974)	-7.75445	1.76014e-08	SPBC16A3.02c;SPBC725.10;SPCC70.04c;SPAC4A8.04;SPCC338.18;SPAC22G7.11c;SPAC15E1.02c;SPBC8E4.02c;SPAC22F8.05;SPCC417.11c;SPCC4G3.03;SPBC1773.12;SPBC24C6.09c;SPCC162.04c;SPAC1F8.04c;SPCP31B10.06;SPCC191.01;SPAPB24D3.10c;SPAC31G5.10;SPBC725.03;SPBPJ4664.03;SPBC1652.01;SPAC23C11.06c;SPBC365.12c;SPAC19G12.09;SPAC20G4.02c;SPAP8A3.04c;SPCC285.07c;SPAC1002.19;SPBC1685.14c;SPAC3G9.11c;SPBP4H10.10;SPCC338.1…
Gene Expression		Atf1 activated	Enriched	5.44412607449857 (19/349)	1.13826581854704 (68/5974)	-6.51492	3.05551e-07	SPBC16A3.02c;SPBC725.10;SPACUNK4.17;SPAC26F1.04c;SPAC15E1.02c;SPAC22F8.05;SPBC24C6.09c;SPBC106.02c;SPCP31B10.06;SPBC725.03;SPBC23G7.10c;SPAC23C11.06c;SPAC19G12.09;SPBC365.12c;SPAP8A3.04c;SPCC338.12;SPAC167.06c;SPAC513.02;SPAC139.05;
Gene Expression		Nitrogen depletion continuous meiotic genes	Enriched	5.44412607449857 (19/349)	1.13826581854704 (68/5974)	-6.51492	3.05551e-07	SPBC16A3.02c;SPBC725.10;SPCC70.04c;SPAC4A8.04;SPCC338.18;SPBC8E4.02c;SPCC417.11c;SPAC1F8.04c;SPCP31B10.06;SPBC1652.01;SPAC19G12.09;SPBC365.12c;SPAP8A3.04c;SPAC3G9.11c;SPCC338.12;SPAC167.06c;SPBC1289.16c;SPCC1739.08c;SPAPJ691.02;
Gene Expression		Caffeine and Rapamycin induced	Enriched	12.0343839541547 (42/349)	4.75393371275527 (284/5974)	-6.16527	6.83479e-07	SPBC16A3.02c;SPBC725.10;SPCC70.04c;SPAC4A8.04;SPAC26F1.04c;SPCPB16A4.06c;SPAC15E1.02c;SPAC22F8.05;SPCC663.08c;SPCC4G3.03;SPBC24C6.09c;SPCC830.07c;SPBC16D10.08c;SPCC965.07c;SPAC1F8.04c;SPCP31B10.06;SPCC191.01;SPNCRNA.472;SPAC20H4.11c;SPBC725.03;SPNCRNA.29;SPBC23G7.10c;SPBC337.08c;SPBC1652.01;SPBPB2B2.08;SPBC365.12c;SPAC19G12.09;SPAP8A3.04c;SPAC1002.19;SPBC216.03;SPCC338.12;SPAC20G4.03c;SPAC24C9.15…
Gene Expression		Induced pat1.114 mutant	Underrepresented	0.859598853868195 (3/349)	6.2604620020087 (374/5974)	-4.65927	2.19144e-05	SPBC947.05c;SPBC8E4.02c;SPCC2H8.02;
Gene Expression		Late meiotic genes	Enriched	6.30372492836676 (22/349)	1.95848677602946 (117/5974)	-4.49066	3.23103e-05	SPACUNK4.17;SPAC22G7.11c;SPMIT.06;SPAC15E1.02c;SPCC4G3.03;SPBC24C6.09c;SPBC3H7.08c;SPCC191.01;SPAPB24D3.10c;SPBC725.03;SPAC23C11.06c;SPAC8C9.03;SPAC5H10.11;SPAC1002.19;SPBC1685.14c;SPBP4H10.10;SPBC725.06c;SPCC1281.04;SPBC609.01;SPAC513.02;SPAC14C4.01c;SPAC139.05;
Gene Expression		Induced Amo1 mutant	Enriched	3.15186246418338 (11/349)	0.636089722129227 (38/5974)	-3.60789	0.000246666	SPBC16A3.02c;SPBC725.10;SPACUNK4.17;SPAC22F8.05;SPCC965.07c;SPCP31B10.06;SPBC337.08c;SPAC23C11.06c;SPAP8A3.04c;SPCC338.12;SPAC13G7.02c;
Gene Expression		Induced red1 mutant	Enriched	3.72492836676218 (13/349)	0.937395379979913 (56/5974)	-3.29263	0.000509767	SPAC1250.05;SPCC417.11c;SPBC2D10.06;SPAC1093.06c;SPAC1006.04c;SPBC2F12.05c;SPBC1652.01;SPAC19G12.07c;SPAC2G11.05c;SPBC557.05;SPBC4.01;SPAC1A6.08c;SPAPB18E9.04c;
Gene Expression		Caffeine and Rapamycin repressed	Underrepresented	0.859598853868195 (3/349)	5.13893538667559 (307/5974)	-3.26119	0.000548039	SPAC1250.05;SPBC1773.12;SPSNORNA.09;
Gene Expression		Core Environmental Stress Response induced	Enriched	15.4727793696275 (54/349)	8.63742885838634 (516/5974)	-3.18042	0.00066006	SPAC1952.15c;SPBC16A3.02c;SPBC725.10;SPACUNK4.17;SPAC4A8.04;SPCC338.18;SPAC26F1.04c;SPAC22G7.11c;SPAC15E1.02c;SPAC22F8.05;SPCC663.08c;SPCC4G3.03;SPBC24C6.09c;SPCC830.07c;SPBC106.02c;SPBC16D10.08c;SPCC965.07c;SPAC1F8.04c;SPCP31B10.06;SPBC3H7.08c;SPCC191.01;SPBC725.03;SPBC2F12.05c;SPAC29E6.08;SPBC23G7.10c;SPBC337.08c;SPAC23C11.06c;SPAC19G12.09;SPBC365.12c;SPAC20G4.02c;SPAP8A3.04c;SPAC8C9.03;SPBC168…
Gene Expression		Highly expressed genes	Underrepresented	2.29226361031519 (8/349)	7.56611985269501 (452/5974)	-3.09516	0.000803235	SPBC16A3.02c;SPAC4A8.04;SPBC354.12;SPCC965.07c;SPBC337.08c;SPAP8A3.04c;SPAC750.01;SPAC13G7.02c;
Gene Expression		Lowly expressed	Enriched	10.0286532951289 (35/349)	5.00502176096418 (299/5974)	-2.67617	0.00210782	SPAC1952.15c;SPBC947.05c;SPCC338.18;SPAC23H4.05c;SPAC4F8.08;SPCC4G3.03;SPBC1773.12;SPBC24C6.09c;SPAC4F10.08;SPAC4G9.07;SPAC4G9.05;SPAC8F11.05c;SPBC2D10.06;SPAC1F8.04c;SPAC16E8.05c;SPBC1685.12c;SPBC4C3.08;SPCC777.04;SPAC1006.04c;SPBC23G7.10c;SPAC6C3.07;SPBC21D10.08c;SPBC36B7.06c;SPBPB2B2.08;SPBC146.11c;SPAC27F1.10;SPBPB2B2.12c;SPAC9E9.01;SPBC31F10.05;SPBC8E4.05c;SPBC725.06c;SPBC1105.13c;SPBC839.06…
Gene Expression		Nitrogen depletion total meiotic genes	Enriched	7.44985673352436 (26/349)	3.36457984599933 (201/5974)	-2.30687	0.00493322	SPBC16A3.02c;SPBC725.10;SPCC70.04c;SPAC4A8.04;SPCC338.18;SPBC8E4.02c;SPCC417.11c;SPBC1773.12;SPAC1F8.04c;SPCP31B10.06;SPBPJ4664.03;SPBC1652.01;SPAC19G12.09;SPBC365.12c;SPAC20G4.02c;SPAP8A3.04c;SPAC3G9.11c;SPCC338.12;SPAC20G4.03c;SPBC4.01;SPAC167.06c;SPCC11E10.01;SPBPB2B2.05;SPBC1289.16c;SPCC1739.08c;SPAPJ691.02;
Gene Expression		Induced usp102 mutant	Enriched	2.86532951289398 (10/349)	0.736524941412789 (44/5974)	-2.27887	0.00526172	SPACUNK4.17;SPCC417.11c;SPCC191.01;SPAC23C11.06c;SPAC8C9.03;SPAPB24D3.07c;SPCC338.12;SPAC16E8.16;SPAPB18E9.04c;SPAC13G7.02c;
Gene Expression		Sporulation module	Enriched	6.30372492836676 (22/349)	2.77870773351188 (166/5974)	-2.08626	0.0081987	SPACUNK4.17;SPCC338.18;SPAC22G7.11c;SPAC15E1.02c;SPCC663.08c;SPCC4G3.03;SPBC24C6.09c;SPAC4F10.08;SPBC106.02c;SPBC16D10.08c;SPCC965.07c;SPBC3H7.08c;SPBC725.03;SPAC23C11.06c;SPBC365.12c;SPAC8C9.03;SPCC1906.04;SPBC725.06c;SPCC663.06c;SPBC609.01;SPAC513.02;SPAC139.05;
Gene Expression		Cell cycle periodically expressed	Underrepresented	3.43839541547278 (12/349)	8.25242718446602 (493/5974)	-2.07416	0.00843025	SPAC4A8.04;SPBC16D10.08c;SPCC965.07c;SPBC2F12.05c;SPBC19F8.01c;SPAC8C9.03;SPCC11E10.09c;SPAPB24D3.07c;SPAC1002.19;SPCC338.12;SPAC20G4.03c;SPBPB2B2.05;
Gene Expression		Atf1 module	Underrepresented	0.573065902578797 (2/349)	3.38131904921326 (202/5974)	-1.72847	0.0186865	SPAC29A4.11;SPCC24B10.22;
Gene Expression		Atf1 repressed	Underrepresented	1.14613180515759 (4/349)	4.50284566454637 (269/5974)	-1.70497	0.0197255	SPAC29A4.11;SPCC2H8.02;SPCC1906.04;SPAC1F8.05;
Gene Expression		Induced pan3 mutant	Enriched	2.00573065902579 (7/349)	0.502176096417811 (30/5974)	-1.43681	0.0365755	SPBC16A3.02c;SPBC725.10;SPAC22F8.05;SPAC19G12.09;SPAP8A3.04c;SPCC338.12;SPBPB2B2.05;
Gene Features		Intron-containing genes	Underrepresented	12.6074498567335 (44/349)	41.3793103448276 (2472/5974)	-30.3285	4.69385e-31	SPCC11E10.09c;SPCC548.03c;SPBPJ4664.03;SPCC24B10.14c;SPAC1952.15c;SPAC19G12.07c;SPCPB16A4.06c;SPBC609.01;SPCPB16A4.07;SPAC4G9.05;SPBC725.10;SPAC8F11.05c;SPCC70.04c;SPBC36B7.06c;SPAC1250.05;SPBC557.05;SPBC31E1.01c;SPAC20H4.11c;SPAC16E8.16;SPBC1685.14c;SPAC16E8.05c;SPAC1A6.06c;SPBC2F12.05c;SPCC569.09;SPAC29E6.08;SPCC1183.12;SPBC354.12;SPAC9E9.01;SPBC1685.12c;SPCC553.05c;SPBC19F8.01c;SPAC24C9.15c;SP…
Gene Features		Intron-less genes	Enriched	87.3925501432665 (305/349)	58.6206896551724 (3502/5974)	-30.3285	4.69385e-31	SPBC56F2.15;SPNCRNA.1558;SPNCRNA.1033;SPNCRNA.701;SPAC29A4.11;SPNCRNA.1633;SPNCRNA.1201;SPNCRNA.1280;SPBC16A3.02c;SPBC947.05c;SPNCRNA.1019;SPNCRNA.1026;SPNCRNA.1048;SPNCRNA.861;SPACUNK4.17;SPNCRNA.1107;SPNCRNA.704;SPNCRNA.1082;SPAC4A8.04;SPNCRNA.1582;SPNCRNA.1126;SPNCRNA.563;SPNCRNA.1445;SPNCRNA.1179;SPNCRNA.405;SPNCRNA.1100;SPNCRNA.1338;SPNCRNA.730;SPCC338.18;SPNCRNA.781;SPAC26F1.04c;SPNCRNA.147…
Gene Features		Genetic diversity (pi) among non-clonal strains	Higher	0.00332369	0.0024613	-3.03052	0.000932127	SPAC22G7.11c;SPAC1002.19;SPAC20H4.11c;SPAC4G9.05;SPAC6C3.07;SPAC4A8.04;SPAPB1A11.01;SPAC31G5.10;SPAC3G9.11c;SPAC19G12.07c;SPAC19G12.09;SPAC1093.06c;SPAC22F8.05;SPAC20G4.02c;SPAC20G4.03c;SPAC4F10.08;SPAC1952.15c;SPAC29A4.11;SPAC1F8.04c;SPAC2G11.05c;SPAC1A6.06c;SPAC1A6.08c;SPAC167.06c;SPAC4F8.08;SPACUNK4.17;SPAC513.02;SPAC24C9.15c;SPAC15E1.02c;SPAC9E9.01;SPAPJ691.02;SPAC14C4.01c;SPAP8A3.04c;SPAC23C…
Phenotypes (FYPO)	FYPO:0002057;	cell population viability	Underrepresented	35.8166189111748 (125/349)	80.5992634750586 (4815/5974)	-76.6653	2.16105e-77	SPAC29A4.11;SPAC1952.15c;SPBC16A3.02c;SPBC947.05c;SPCPB16A4.07;SPBC725.10;SPCC70.04c;SPACUNK4.17;SPAC1250.05;SPAC4A8.04;SPCC338.18;SPBC354.12;SPAC26F1.04c;SPAC22G7.11c;SPAC4F8.08;SPCC1235.08c;SPCPB16A4.06c;SPAC15E1.02c;SPAC1A6.06c;SPAC22F8.05;SPCC417.11c;SPCC663.08c;SPCC4G3.03;SPBC1773.12;SPBC24C6.09c;SPAC4F10.08;SPCC2H8.02;SPCC24B10.22;SPCC162.04c;SPCC830.07c;SPBC106.02c;SPAC4G9.07;SPBC16D10.08c…
Phenotypes (FYPO)	FYPO:0000003;	cell population phenotype	Underrepresented	36.676217765043 (128/349)	80.7666555071979 (4825/5974)	-74.907	1.23873e-75	SPAC29A4.11;SPAC1952.15c;SPBC16A3.02c;SPBC947.05c;SPCPB16A4.07;SPBC725.10;SPCC70.04c;SPACUNK4.17;SPAC1250.05;SPAC4A8.04;SPCC338.18;SPBC354.12;SPAC26F1.04c;SPAC22G7.11c;SPAC4F8.08;SPCC1235.08c;SPCPB16A4.06c;SPAC15E1.02c;SPAC1A6.06c;SPAC22F8.05;SPCC417.11c;SPCC663.08c;SPCC4G3.03;SPBC1773.12;SPBC24C6.09c;SPAC4F10.08;SPCC2H8.02;SPCC24B10.22;SPCC162.04c;SPCC830.07c;SPBC106.02c;SPAC4G9.07;SPBC16D10.08c…
Phenotypes (FYPO)	FYPO:0000001;	phenotype	Underrepresented	36.9627507163324 (129/349)	80.950786742551 (4836/5974)	-74.8926	1.28044e-75	SPAC29A4.11;SPAC1952.15c;SPBC16A3.02c;SPBC947.05c;SPCPB16A4.07;SPBC725.10;SPCC70.04c;SPACUNK4.17;SPAC1250.05;SPAC4A8.04;SPCC338.18;SPBC354.12;SPAC26F1.04c;SPAC22G7.11c;SPAC4F8.08;SPCC1235.08c;SPCPB16A4.06c;SPAC15E1.02c;SPAC1A6.06c;SPAC22F8.05;SPCC417.11c;SPCC663.08c;SPCC4G3.03;SPBC1773.12;SPBC24C6.09c;SPAC4F10.08;SPCC2H8.02;SPCC24B10.22;SPCC162.04c;SPCC830.07c;SPBC106.02c;SPAC4G9.07;SPBC16D10.08c…
Phenotypes (FYPO)	FYPO:0000136;	cellular physical quality phenotype	Underrepresented	35.5300859598854 (124/349)	79.9464345497154 (4776/5974)	-74.8067	1.56054e-75	SPAC29A4.11;SPAC1952.15c;SPBC16A3.02c;SPBC947.05c;SPCPB16A4.07;SPBC725.10;SPCC70.04c;SPACUNK4.17;SPAC1250.05;SPAC4A8.04;SPCC338.18;SPBC354.12;SPAC26F1.04c;SPAC22G7.11c;SPAC4F8.08;SPCC1235.08c;SPCPB16A4.06c;SPAC15E1.02c;SPAC1A6.06c;SPAC22F8.05;SPCC417.11c;SPCC663.08c;SPCC4G3.03;SPBC1773.12;SPBC24C6.09c;SPAC4F10.08;SPCC2H8.02;SPCC24B10.22;SPCC162.04c;SPCC830.07c;SPBC106.02c;SPAC4G9.07;SPBC16D10.08c…
Phenotypes (FYPO)	FYPO:0000002;	cell phenotype	Underrepresented	36.3896848137536 (127/349)	80.3314362236357 (4799/5974)	-73.8486	1.41717e-74	SPAC29A4.11;SPAC1952.15c;SPBC16A3.02c;SPBC947.05c;SPCPB16A4.07;SPBC725.10;SPCC70.04c;SPACUNK4.17;SPAC1250.05;SPAC4A8.04;SPCC338.18;SPBC354.12;SPAC26F1.04c;SPAC22G7.11c;SPAC4F8.08;SPCC1235.08c;SPCPB16A4.06c;SPAC15E1.02c;SPAC1A6.06c;SPAC22F8.05;SPCC417.11c;SPCC663.08c;SPCC4G3.03;SPBC1773.12;SPBC24C6.09c;SPAC4F10.08;SPCC2H8.02;SPCC24B10.22;SPCC162.04c;SPCC830.07c;SPBC106.02c;SPAC4G9.07;SPBC16D10.08c…
Phenotypes (FYPO)	FYPO:0000004;	cell viability	Underrepresented	35.243553008596 (123/349)	79.5112152661533 (4750/5974)	-73.7643	1.72065e-74	SPAC29A4.11;SPAC1952.15c;SPBC16A3.02c;SPBC947.05c;SPCPB16A4.07;SPBC725.10;SPCC70.04c;SPACUNK4.17;SPAC1250.05;SPAC4A8.04;SPCC338.18;SPBC354.12;SPAC26F1.04c;SPAC22G7.11c;SPAC4F8.08;SPCC1235.08c;SPCPB16A4.06c;SPAC15E1.02c;SPAC1A6.06c;SPAC22F8.05;SPCC417.11c;SPCC663.08c;SPCC4G3.03;SPBC1773.12;SPBC24C6.09c;SPAC4F10.08;SPCC2H8.02;SPCC24B10.22;SPCC162.04c;SPCC830.07c;SPBC106.02c;SPAC4G9.07;SPBC16D10.08c…
Phenotypes (FYPO)	FYPO:0001321;	cellular physical quality phenotype during vegetative growth	Underrepresented	34.9570200573066 (122/349)	78.0716437897556 (4664/5974)	-68.3463	4.50524e-69	SPAC29A4.11;SPAC1952.15c;SPBC16A3.02c;SPBC947.05c;SPCPB16A4.07;SPBC725.10;SPCC70.04c;SPACUNK4.17;SPAC1250.05;SPAC4A8.04;SPCC338.18;SPBC354.12;SPAC26F1.04c;SPAC22G7.11c;SPAC4F8.08;SPCC1235.08c;SPCPB16A4.06c;SPAC15E1.02c;SPAC1A6.06c;SPAC22F8.05;SPCC417.11c;SPCC663.08c;SPCC4G3.03;SPBC1773.12;SPBC24C6.09c;SPAC4F10.08;SPCC2H8.02;SPCC24B10.22;SPCC162.04c;SPCC830.07c;SPBC106.02c;SPAC4G9.07;SPBC16D10.08c…
Phenotypes (FYPO)	FYPO:0001320;	vegetative cell phenotype	Underrepresented	35.5300859598854 (124/349)	78.4566454636759 (4687/5974)	-68.2293	5.89841e-69	SPAC29A4.11;SPAC1952.15c;SPBC16A3.02c;SPBC947.05c;SPCPB16A4.07;SPBC725.10;SPCC70.04c;SPACUNK4.17;SPAC1250.05;SPAC4A8.04;SPCC338.18;SPBC354.12;SPAC26F1.04c;SPAC22G7.11c;SPAC4F8.08;SPCC1235.08c;SPCPB16A4.06c;SPAC15E1.02c;SPAC1A6.06c;SPAC22F8.05;SPCC417.11c;SPCC663.08c;SPCC4G3.03;SPBC1773.12;SPBC24C6.09c;SPAC4F10.08;SPCC2H8.02;SPCC24B10.22;SPCC162.04c;SPCC830.07c;SPBC106.02c;SPAC4G9.07;SPBC16D10.08c…
Phenotypes (FYPO)	FYPO:0001985;	abnormal phenotype	Underrepresented	27.5071633237822 (96/349)	66.3542015400067 (3964/5974)	-49.2591	5.50689e-50	SPAC29A4.11;SPAC1952.15c;SPBC947.05c;SPBC725.10;SPCC70.04c;SPACUNK4.17;SPAC1250.05;SPAC4A8.04;SPBC354.12;SPAC26F1.04c;SPAC22G7.11c;SPAC4F8.08;SPCC1235.08c;SPAC15E1.02c;SPAC1A6.06c;SPCC417.11c;SPCC663.08c;SPBC1773.12;SPCC24B10.22;SPCC162.04c;SPBC106.02c;SPBC16D10.08c;SPSNORNA.45;SPAC8F11.05c;SPBC2D10.06;SPCC965.07c;SPAC16E8.05c;SPCP31B10.06;SPAC1093.06c;SPAPB1A11.01;SPBC31E1.01c;SPAC20H4.11c;SPBC4…
Phenotypes (FYPO)	FYPO:0003037;	abnormal cell phenotype	Underrepresented	17.4785100286533 (61/349)	50.4184800803482 (3012/5974)	-36.2351	5.81907e-37	SPAC29A4.11;SPAC1952.15c;SPBC725.10;SPACUNK4.17;SPAC4A8.04;SPBC354.12;SPAC15E1.02c;SPBC1773.12;SPCC24B10.22;SPCC162.04c;SPBC16D10.08c;SPSNORNA.45;SPBC2D10.06;SPAC16E8.05c;SPCP31B10.06;SPAC1093.06c;SPBC31E1.01c;SPAC20H4.11c;SPAC31G5.10;SPBC2F12.05c;SPBC19F8.01c;SPCC31H12.02c;SPAC6C3.07;SPBC337.08c;SPAC19G12.07c;SPBC36B7.06c;SPAC20G4.02c;SPAP8A3.04c;SPAC8C9.03;SPBC146.11c;SPAPB24D3.07c;SPBC16E9.08;…
Phenotypes (FYPO)	FYPO:0005447;	abnormal biological process	Underrepresented	24.9283667621776 (87/349)	57.9343823234014 (3461/5974)	-34.8063	1.56194e-35	SPAC29A4.11;SPAC1952.15c;SPBC947.05c;SPBC725.10;SPACUNK4.17;SPAC1250.05;SPAC4A8.04;SPBC354.12;SPAC26F1.04c;SPAC22G7.11c;SPAC4F8.08;SPCC1235.08c;SPAC15E1.02c;SPAC1A6.06c;SPCC663.08c;SPBC1773.12;SPCC24B10.22;SPCC162.04c;SPBC106.02c;SPBC16D10.08c;SPSNORNA.45;SPAC8F11.05c;SPBC2D10.06;SPCC965.07c;SPAC16E8.05c;SPCP31B10.06;SPAC1093.06c;SPAPB1A11.01;SPBC31E1.01c;SPAC20H4.11c;SPBC4C3.08;SPAPB24D3.10c;SPA…
Phenotypes (FYPO)	FYPO:0004638;	abnormal cellular physical quality phenotype	Underrepresented	11.4613180515759 (40/349)	41.9484432541011 (2506/5974)	-34.45	3.548e-35	SPBC725.10;SPACUNK4.17;SPAC4A8.04;SPAC15E1.02c;SPCC417.11c;SPCC24B10.22;SPCC162.04c;SPBC16D10.08c;SPBC2D10.06;SPCP31B10.06;SPBC31E1.01c;SPAC20H4.11c;SPAC31G5.10;SPBC2F12.05c;SPAC6C3.07;SPBC337.08c;SPAC19G12.07c;SPAP8A3.04c;SPAC8C9.03;SPBC146.11c;SPBC16E9.08;SPCC330.04c;SPCC1223.13;SPBC1685.14c;SPBC8E4.05c;SPBC725.06c;SPAC20G4.03c;SPBC557.05;SPCC663.06c;SPBC839.06;SPBC4.01;SPAC24C9.15c;SPNCRNA.145…
Phenotypes (FYPO)	FYPO:0000300;	biological process phenotype	Underrepresented	27.5071633237822 (96/349)	59.7924338801473 (3572/5974)	-33.0047	9.89156e-34	SPAC29A4.11;SPAC1952.15c;SPBC947.05c;SPCPB16A4.07;SPBC725.10;SPACUNK4.17;SPAC1250.05;SPAC4A8.04;SPBC354.12;SPAC26F1.04c;SPAC22G7.11c;SPAC4F8.08;SPCC1235.08c;SPAC15E1.02c;SPAC1A6.06c;SPCC663.08c;SPBC1773.12;SPCC24B10.22;SPCC162.04c;SPBC106.02c;SPAC4G9.07;SPBC16D10.08c;SPSNORNA.45;SPAC8F11.05c;SPBC2D10.06;SPCC965.07c;SPAC16E8.05c;SPCP31B10.06;SPAC1093.06c;SPCC191.01;SPAPB1A11.01;SPBC31E1.01c;SPAC20…
Phenotypes (FYPO)	FYPO:0000049;	inviable cell	Underrepresented	2.86532951289398 (10/349)	27.2346836290593 (1627/5974)	-32.4154	3.84246e-33	SPCC24B10.22;SPCC162.04c;SPAC29E6.08;SPAC19G12.07c;SPBC365.12c;SPCC330.04c;SPCC1223.13;SPAC16E8.16;SPBC609.01;SPAPJ691.02;
Phenotypes (FYPO)	FYPO:0000139;	cell population growth phenotype	Underrepresented	18.3381088825215 (64/349)	48.7278205557415 (2911/5974)	-30.8072	1.55883e-31	SPAC29A4.11;SPBC947.05c;SPCPB16A4.07;SPBC725.10;SPAC1250.05;SPAC4A8.04;SPBC354.12;SPAC26F1.04c;SPAC22G7.11c;SPAC4F8.08;SPCC1235.08c;SPAC1A6.06c;SPCC663.08c;SPBC1773.12;SPCC24B10.22;SPCC162.04c;SPBC106.02c;SPBC16D10.08c;SPSNORNA.45;SPAC8F11.05c;SPBC2D10.06;SPCC965.07c;SPAC16E8.05c;SPAPB1A11.01;SPBC31E1.01c;SPAC20H4.11c;SPBC4C3.08;SPAPB24D3.10c;SPBC2F12.05c;SPAC6C3.07;SPBC1652.01;SPBC30B4.09;SPAC23…
Phenotypes (FYPO)	FYPO:0001358;	vegetative cell population growth phenotype	Underrepresented	18.3381088825215 (64/349)	48.6776029460998 (2908/5974)	-30.5541	2.79215e-31	SPAC29A4.11;SPBC947.05c;SPCPB16A4.07;SPBC725.10;SPAC1250.05;SPAC4A8.04;SPBC354.12;SPAC26F1.04c;SPAC22G7.11c;SPAC4F8.08;SPCC1235.08c;SPAC1A6.06c;SPCC663.08c;SPBC1773.12;SPCC24B10.22;SPCC162.04c;SPBC106.02c;SPBC16D10.08c;SPSNORNA.45;SPAC8F11.05c;SPBC2D10.06;SPCC965.07c;SPAC16E8.05c;SPAPB1A11.01;SPBC31E1.01c;SPAC20H4.11c;SPBC4C3.08;SPAPB24D3.10c;SPBC2F12.05c;SPAC6C3.07;SPBC1652.01;SPBC30B4.09;SPAC23…
Phenotypes (FYPO)	FYPO:0000045;	abnormal cell population growth	Underrepresented	16.3323782234957 (57/349)	46.2169400736525 (2761/5974)	-30.424	3.7668e-31	SPAC29A4.11;SPBC947.05c;SPBC725.10;SPAC1250.05;SPAC4A8.04;SPBC354.12;SPAC26F1.04c;SPAC22G7.11c;SPAC4F8.08;SPCC1235.08c;SPAC1A6.06c;SPCC663.08c;SPBC1773.12;SPCC24B10.22;SPCC162.04c;SPBC106.02c;SPBC16D10.08c;SPAC8F11.05c;SPBC2D10.06;SPCC965.07c;SPAC16E8.05c;SPAPB1A11.01;SPBC31E1.01c;SPAC20H4.11c;SPBC4C3.08;SPAPB24D3.10c;SPAC6C3.07;SPBC1652.01;SPAC23C11.06c;SPBC365.12c;SPAC20G4.02c;SPAP8A3.04c;SPAC8…
Phenotypes (FYPO)	FYPO:0001356;	abnormal vegetative cell population growth	Underrepresented	16.3323782234957 (57/349)	45.9491128222297 (2745/5974)	-30.099	7.96163e-31	SPAC29A4.11;SPBC947.05c;SPBC725.10;SPAC1250.05;SPAC4A8.04;SPBC354.12;SPAC26F1.04c;SPAC22G7.11c;SPAC4F8.08;SPCC1235.08c;SPAC1A6.06c;SPCC663.08c;SPBC1773.12;SPCC24B10.22;SPCC162.04c;SPBC106.02c;SPBC16D10.08c;SPAC8F11.05c;SPBC2D10.06;SPCC965.07c;SPAC16E8.05c;SPAPB1A11.01;SPBC31E1.01c;SPAC20H4.11c;SPBC4C3.08;SPAPB24D3.10c;SPAC6C3.07;SPBC1652.01;SPAC23C11.06c;SPBC365.12c;SPAC20G4.02c;SPAP8A3.04c;SPAC8…
Phenotypes (FYPO)	FYPO:0000005;	abnormal cell morphology	Underrepresented	4.29799426934097 (15/349)	28.7746903247405 (1719/5974)	-30.0811	8.29726e-31	SPCC24B10.22;SPCC162.04c;SPBC2D10.06;SPBC31E1.01c;SPAC20H4.11c;SPAC19G12.07c;SPAP8A3.04c;SPAC8C9.03;SPBC146.11c;SPCC330.04c;SPCC1223.13;SPBC557.05;SPCC663.06c;SPAC23D3.10c;SPAPB18E9.04c;
Phenotypes (FYPO)	FYPO:0004639;	abnormal cellular physical quality phenotype during vegetative growth	Underrepresented	7.44985673352436 (26/349)	33.7294944760629 (2015/5974)	-29.6738	2.11924e-30	SPBC725.10;SPACUNK4.17;SPAC15E1.02c;SPCC417.11c;SPCC24B10.22;SPBC16D10.08c;SPBC2D10.06;SPAC31G5.10;SPBC2F12.05c;SPAC6C3.07;SPAC19G12.07c;SPAP8A3.04c;SPAC8C9.03;SPBC146.11c;SPCC330.04c;SPCC1223.13;SPBC725.06c;SPAC20G4.03c;SPBC557.05;SPBC839.06;SPAC24C9.15c;SPAC23D3.10c;SPBC1289.16c;SPAC1F8.05;SPAC6G10.03c;SPAC13G7.02c;
Phenotypes (FYPO)	FYPO:0001126;	abnormal cell shape	Underrepresented	3.43839541547278 (12/349)	26.8664211583529 (1605/5974)	-29.4761	3.34131e-30	SPCC24B10.22;SPBC2D10.06;SPAC20H4.11c;SPAC19G12.07c;SPAP8A3.04c;SPAC8C9.03;SPCC330.04c;SPCC1223.13;SPBC557.05;SPCC663.06c;SPAC23D3.10c;SPAPB18E9.04c;
Phenotypes (FYPO)	FYPO:0002058;	viable cell population	Underrepresented	34.6704871060172 (121/349)	64.8141948443254 (3872/5974)	-28.9803	1.0465e-29	SPAC29A4.11;SPAC1952.15c;SPBC16A3.02c;SPBC947.05c;SPCPB16A4.07;SPBC725.10;SPCC70.04c;SPACUNK4.17;SPAC1250.05;SPAC4A8.04;SPCC338.18;SPBC354.12;SPAC26F1.04c;SPAC22G7.11c;SPAC4F8.08;SPCC1235.08c;SPCPB16A4.06c;SPAC15E1.02c;SPAC1A6.06c;SPAC22F8.05;SPCC417.11c;SPCC663.08c;SPCC4G3.03;SPBC1773.12;SPBC24C6.09c;SPAC4F10.08;SPCC2H8.02;SPCC24B10.22;SPCC162.04c;SPCC830.07c;SPBC106.02c;SPAC4G9.07;SPBC16D10.08c…
Phenotypes (FYPO)	FYPO:0002060;	viable vegetative cell population	Underrepresented	34.6704871060172 (121/349)	64.5798459993304 (3858/5974)	-28.5328	2.9324e-29	SPAC29A4.11;SPAC1952.15c;SPBC16A3.02c;SPBC947.05c;SPCPB16A4.07;SPBC725.10;SPCC70.04c;SPACUNK4.17;SPAC1250.05;SPAC4A8.04;SPCC338.18;SPBC354.12;SPAC26F1.04c;SPAC22G7.11c;SPAC4F8.08;SPCC1235.08c;SPCPB16A4.06c;SPAC15E1.02c;SPAC1A6.06c;SPAC22F8.05;SPCC417.11c;SPCC663.08c;SPCC4G3.03;SPBC1773.12;SPBC24C6.09c;SPAC4F10.08;SPCC2H8.02;SPCC24B10.22;SPCC162.04c;SPCC830.07c;SPBC106.02c;SPAC4G9.07;SPBC16D10.08c…
Phenotypes (FYPO)	FYPO:0001489;	inviable vegetative cell	Underrepresented	2.00573065902579 (7/349)	23.3344492802143 (1394/5974)	-28.4041	3.94395e-29	SPCC24B10.22;SPAC19G12.07c;SPBC365.12c;SPCC330.04c;SPCC1223.13;SPAC16E8.16;SPBC609.01;
Phenotypes (FYPO)	FYPO:0000257;	normal phenotype	Underrepresented	35.8166189111748 (125/349)	65.5841981921661 (3918/5974)	-28.3677	4.2881e-29	SPAC29A4.11;SPAC1952.15c;SPBC16A3.02c;SPBC947.05c;SPCPB16A4.07;SPBC725.10;SPCC70.04c;SPACUNK4.17;SPAC1250.05;SPAC4A8.04;SPCC338.18;SPBC354.12;SPAC26F1.04c;SPAC22G7.11c;SPAC4F8.08;SPCC1235.08c;SPCPB16A4.06c;SPAC15E1.02c;SPAC1A6.06c;SPAC22F8.05;SPCC417.11c;SPCC663.08c;SPCC4G3.03;SPBC1773.12;SPBC24C6.09c;SPAC4F10.08;SPCC2H8.02;SPCC24B10.22;SPCC162.04c;SPCC830.07c;SPBC106.02c;SPAC4G9.07;SPBC16D10.08c…
Phenotypes (FYPO)	FYPO:0002059;	inviable cell population	Underrepresented	3.15186246418338 (11/349)	25.2427184466019 (1508/5974)	-27.6131	2.43709e-28	SPBC725.10;SPAC4G9.05;SPAC29E6.08;SPAC19G12.07c;SPBC365.12c;SPCC330.04c;SPAC20G4.03c;SPAC16E8.16;SPCC24B10.14c;SPBC609.01;SPAC1F8.05;
Phenotypes (FYPO)	FYPO:0002061;	inviable vegetative cell population	Underrepresented	3.15186246418338 (11/349)	25.008369601607 (1494/5974)	-27.1336	7.35233e-28	SPBC725.10;SPAC4G9.05;SPAC29E6.08;SPAC19G12.07c;SPBC365.12c;SPCC330.04c;SPAC20G4.03c;SPAC16E8.16;SPCC24B10.14c;SPBC609.01;SPAC1F8.05;
Phenotypes (FYPO)	FYPO:0001312;	normal vegetative phenotype	Underrepresented	34.0974212034384 (119/349)	63.1235353197188 (3771/5974)	-26.6865	2.05843e-27	SPAC29A4.11;SPAC1952.15c;SPBC16A3.02c;SPBC947.05c;SPCPB16A4.07;SPBC725.10;SPCC70.04c;SPACUNK4.17;SPAC1250.05;SPAC4A8.04;SPCC338.18;SPBC354.12;SPAC26F1.04c;SPAC22G7.11c;SPAC4F8.08;SPCC1235.08c;SPCPB16A4.06c;SPAC15E1.02c;SPAC1A6.06c;SPAC22F8.05;SPCC417.11c;SPCC663.08c;SPCC4G3.03;SPBC1773.12;SPBC24C6.09c;SPAC4F10.08;SPCC2H8.02;SPCC24B10.22;SPCC162.04c;SPCC830.07c;SPBC106.02c;SPAC4G9.07;SPBC16D10.08c…
Phenotypes (FYPO)	FYPO:0002683;	increased sensitivity to chemical	Underrepresented	12.0343839541547 (42/349)	35.4703716103113 (2119/5974)	-21.3892	4.08102e-22	SPAC29A4.11;SPBC725.10;SPAC1250.05;SPAC4A8.04;SPBC354.12;SPAC26F1.04c;SPAC4F8.08;SPBC1773.12;SPBC106.02c;SPBC16D10.08c;SPAC8F11.05c;SPCC965.07c;SPAC16E8.05c;SPAPB1A11.01;SPBC31E1.01c;SPAC20H4.11c;SPBC4C3.08;SPAC6C3.07;SPBC1652.01;SPBC365.12c;SPAC20G4.02c;SPAP8A3.04c;SPAC8C9.03;SPAC5H10.11;SPCC330.04c;SPBC1685.14c;SPBC8E4.05c;SPBC725.06c;SPBC1105.13c;SPCC1281.04;SPBC839.06;SPAC24C9.15c;SPAC167.06c…
Phenotypes (FYPO)	FYPO:0000127;	increased sensitivity to chemical during vegetative growth	Underrepresented	12.0343839541547 (42/349)	35.4368932038835 (2117/5974)	-21.3847	4.12386e-22	SPAC29A4.11;SPBC725.10;SPAC1250.05;SPAC4A8.04;SPBC354.12;SPAC26F1.04c;SPAC4F8.08;SPBC1773.12;SPBC106.02c;SPBC16D10.08c;SPAC8F11.05c;SPCC965.07c;SPAC16E8.05c;SPAPB1A11.01;SPBC31E1.01c;SPAC20H4.11c;SPBC4C3.08;SPAC6C3.07;SPBC1652.01;SPBC365.12c;SPAC20G4.02c;SPAP8A3.04c;SPAC8C9.03;SPAC5H10.11;SPCC330.04c;SPBC1685.14c;SPBC8E4.05c;SPBC725.06c;SPBC1105.13c;SPCC1281.04;SPBC839.06;SPAC24C9.15c;SPAC167.06c…
Phenotypes (FYPO)	FYPO:0000124;	viable cell	Underrepresented	33.810888252149 (118/349)	59.7924338801473 (3572/5974)	-20.9927	1.0169e-21	SPAC29A4.11;SPAC1952.15c;SPBC16A3.02c;SPBC947.05c;SPCPB16A4.07;SPBC725.10;SPCC70.04c;SPACUNK4.17;SPAC1250.05;SPAC4A8.04;SPCC338.18;SPBC354.12;SPAC26F1.04c;SPAC22G7.11c;SPAC4F8.08;SPCC1235.08c;SPCPB16A4.06c;SPAC15E1.02c;SPAC1A6.06c;SPAC22F8.05;SPCC417.11c;SPCC663.08c;SPCC4G3.03;SPBC1773.12;SPBC24C6.09c;SPAC4F10.08;SPCC2H8.02;SPCC24B10.22;SPCC162.04c;SPCC830.07c;SPBC106.02c;SPAC4G9.07;SPBC16D10.08c…
Phenotypes (FYPO)	FYPO:0001491;	viable vegetative cell	Underrepresented	33.810888252149 (118/349)	59.7254770672916 (3568/5974)	-20.9362	1.15826e-21	SPAC29A4.11;SPAC1952.15c;SPBC16A3.02c;SPBC947.05c;SPCPB16A4.07;SPBC725.10;SPCC70.04c;SPACUNK4.17;SPAC1250.05;SPAC4A8.04;SPCC338.18;SPBC354.12;SPAC26F1.04c;SPAC22G7.11c;SPAC4F8.08;SPCC1235.08c;SPCPB16A4.06c;SPAC15E1.02c;SPAC1A6.06c;SPAC22F8.05;SPCC417.11c;SPCC663.08c;SPCC4G3.03;SPBC1773.12;SPBC24C6.09c;SPAC4F10.08;SPCC2H8.02;SPCC24B10.22;SPCC162.04c;SPCC830.07c;SPBC106.02c;SPAC4G9.07;SPBC16D10.08c…
Phenotypes (FYPO)	FYPO:0001118;	abnormal vegetative cell morphology	Underrepresented	2.57879656160458 (9/349)	20.1205222631403 (1202/5974)	-20.6025	2.4972e-21	SPCC24B10.22;SPBC2D10.06;SPAC19G12.07c;SPAP8A3.04c;SPAC8C9.03;SPCC330.04c;SPCC1223.13;SPBC557.05;SPAC23D3.10c;
Phenotypes (FYPO)	FYPO:0000628;	abnormal cellular process	Underrepresented	16.3323782234957 (57/349)	40.1071309005691 (2396/5974)	-19.9902	1.02277e-20	SPAC29A4.11;SPAC1952.15c;SPBC725.10;SPACUNK4.17;SPAC4A8.04;SPBC354.12;SPAC15E1.02c;SPBC1773.12;SPCC24B10.22;SPBC16D10.08c;SPSNORNA.45;SPBC2D10.06;SPAC16E8.05c;SPCP31B10.06;SPAC1093.06c;SPBC31E1.01c;SPAC20H4.11c;SPAC31G5.10;SPBC2F12.05c;SPBC19F8.01c;SPCC31H12.02c;SPAC6C3.07;SPBC337.08c;SPAC19G12.07c;SPBC36B7.06c;SPAC20G4.02c;SPAP8A3.04c;SPAC8C9.03;SPBC146.11c;SPAPB24D3.07c;SPBC16E9.08;SPCC330.04c;…
Phenotypes (FYPO)	FYPO:0000672;	normal cell morphology	Underrepresented	34.0974212034384 (119/349)	58.8885169065952 (3518/5974)	-19.0213	9.5219e-20	SPAC29A4.11;SPAC1952.15c;SPBC16A3.02c;SPBC947.05c;SPCPB16A4.07;SPBC725.10;SPCC70.04c;SPACUNK4.17;SPAC1250.05;SPAC4A8.04;SPCC338.18;SPBC354.12;SPAC26F1.04c;SPAC22G7.11c;SPAC4F8.08;SPCC1235.08c;SPCPB16A4.06c;SPAC15E1.02c;SPAC1A6.06c;SPAC22F8.05;SPCC417.11c;SPCC663.08c;SPCC4G3.03;SPBC1773.12;SPBC24C6.09c;SPAC4F10.08;SPCC2H8.02;SPCC24B10.22;SPCC162.04c;SPCC830.07c;SPBC106.02c;SPAC4G9.07;SPBC16D10.08c…
Phenotypes (FYPO)	FYPO:0000114;	cellular process phenotype	Underrepresented	19.7707736389685 (69/349)	43.6056243722799 (2605/5974)	-18.9762	1.05629e-19	SPAC29A4.11;SPAC1952.15c;SPCPB16A4.07;SPBC725.10;SPACUNK4.17;SPAC4A8.04;SPBC354.12;SPAC15E1.02c;SPBC1773.12;SPCC24B10.22;SPAC4G9.07;SPBC16D10.08c;SPSNORNA.45;SPBC2D10.06;SPAC16E8.05c;SPCP31B10.06;SPAC1093.06c;SPCC191.01;SPBC31E1.01c;SPAC20H4.11c;SPAC31G5.10;SPBC2F12.05c;SPBC19F8.01c;SPCC31H12.02c;SPAC6C3.07;SPBC337.08c;SPBC21D10.08c;SPBC1652.01;SPAC19G12.07c;SPBC30B4.09;SPBC36B7.06c;SPBPB2B2.08;S…
Phenotypes (FYPO)	FYPO:0001315;	normal vegetative cell morphology	Underrepresented	34.0974212034384 (119/349)	58.8048208905256 (3513/5974)	-18.8053	1.56554e-19	SPAC29A4.11;SPAC1952.15c;SPBC16A3.02c;SPBC947.05c;SPCPB16A4.07;SPBC725.10;SPCC70.04c;SPACUNK4.17;SPAC1250.05;SPAC4A8.04;SPCC338.18;SPBC354.12;SPAC26F1.04c;SPAC22G7.11c;SPAC4F8.08;SPCC1235.08c;SPCPB16A4.06c;SPAC15E1.02c;SPAC1A6.06c;SPAC22F8.05;SPCC417.11c;SPCC663.08c;SPCC4G3.03;SPBC1773.12;SPBC24C6.09c;SPAC4F10.08;SPCC2H8.02;SPCC24B10.22;SPCC162.04c;SPCC830.07c;SPBC106.02c;SPAC4G9.07;SPBC16D10.08c…
Phenotypes (FYPO)	FYPO:0001127;	abnormal cell size	Underrepresented	2.00573065902579 (7/349)	17.6431201874791 (1054/5974)	-18.3733	4.23311e-19	SPBC2D10.06;SPAC19G12.07c;SPAP8A3.04c;SPAC8C9.03;SPCC330.04c;SPCC1223.13;SPAC23D3.10c;
Phenotypes (FYPO)	FYPO:0002451;	inviable vegetative cell with abnormal cell shape	Underrepresented	0.573065902578797 (2/349)	13.4917977904252 (806/5974)	-17.2247	5.9606e-18	SPAC19G12.07c;SPCC330.04c;
Phenotypes (FYPO)	FYPO:0002196;	abnormal vegetative cell shape	Underrepresented	2.57879656160458 (9/349)	17.9946434549715 (1075/5974)	-17.0526	8.85885e-18	SPCC24B10.22;SPBC2D10.06;SPAC19G12.07c;SPAP8A3.04c;SPAC8C9.03;SPCC330.04c;SPCC1223.13;SPBC557.05;SPAC23D3.10c;
Phenotypes (FYPO)	FYPO:0001331;	cellular process phenotype during vegetative growth	Underrepresented	7.73638968481375 (27/349)	26.4981586876465 (1583/5974)	-16.8989	1.26212e-17	SPBC725.10;SPAC4A8.04;SPBC354.12;SPAC15E1.02c;SPCC24B10.22;SPBC16D10.08c;SPSNORNA.45;SPBC2D10.06;SPAC1093.06c;SPBC31E1.01c;SPBC2F12.05c;SPBC337.08c;SPBC365.12c;SPAC20G4.02c;SPAP8A3.04c;SPAC8C9.03;SPBC146.11c;SPBC16E9.08;SPCC1223.13;SPCC1183.12;SPAC16E8.16;SPBC839.06;SPCC24B10.14c;SPAC23D3.10c;SPBC1289.16c;SPAC1F8.05;SPAC13G7.02c;
Phenotypes (FYPO)	FYPO:0006633;	increased cell length	Underrepresented	2.00573065902579 (7/349)	16.504854368932 (986/5974)	-16.537	2.90382e-17	SPBC2D10.06;SPAC19G12.07c;SPAP8A3.04c;SPAC8C9.03;SPCC330.04c;SPCC1223.13;SPAC23D3.10c;
Phenotypes (FYPO)	FYPO:0000316;	inviable after spore germination	Underrepresented	0.859598853868195 (3/349)	13.8433210579176 (827/5974)	-16.4679	3.40523e-17	SPCC330.04c;SPAC16E8.16;SPBC609.01;
Phenotypes (FYPO)	FYPO:0000631;	cell cycle phenotype	Underrepresented	8.88252148997135 (31/349)	27.0338131904921 (1615/5974)	-15.148	7.11145e-16	SPAC1952.15c;SPAC4A8.04;SPBC1773.12;SPCC24B10.22;SPBC16D10.08c;SPBC2D10.06;SPAC16E8.05c;SPAC1093.06c;SPBC31E1.01c;SPBC19F8.01c;SPAC6C3.07;SPBC337.08c;SPAC19G12.07c;SPBC36B7.06c;SPAC20G4.02c;SPAP8A3.04c;SPAC8C9.03;SPBC146.11c;SPBC16E9.08;SPCC330.04c;SPAC27F1.10;SPCC1223.13;SPCC1183.12;SPBC31F10.05;SPBC8E4.05c;SPCC24B10.14c;SPAC1F8.05;SPAC139.05;SPBC1711.15c;SPAPB18E9.04c;SPBC27.03;
Phenotypes (FYPO)	FYPO:0000011;	abnormal cell cycle	Underrepresented	8.88252148997135 (31/349)	26.8664211583529 (1605/5974)	-14.9572	1.10355e-15	SPAC1952.15c;SPAC4A8.04;SPBC1773.12;SPCC24B10.22;SPBC16D10.08c;SPBC2D10.06;SPAC16E8.05c;SPAC1093.06c;SPBC31E1.01c;SPBC19F8.01c;SPAC6C3.07;SPBC337.08c;SPAC19G12.07c;SPBC36B7.06c;SPAC20G4.02c;SPAP8A3.04c;SPAC8C9.03;SPBC146.11c;SPBC16E9.08;SPCC330.04c;SPAC27F1.10;SPCC1223.13;SPCC1183.12;SPBC31F10.05;SPBC8E4.05c;SPCC24B10.14c;SPAC1F8.05;SPAC139.05;SPBC1711.15c;SPAPB18E9.04c;SPBC27.03;
Phenotypes (FYPO)	FYPO:0001362;	abnormal cellular process during vegetative growth	Underrepresented	7.16332378223496 (25/349)	24.1881486441245 (1445/5974)	-14.6618	2.17857e-15	SPBC725.10;SPAC4A8.04;SPBC354.12;SPAC15E1.02c;SPCC24B10.22;SPBC16D10.08c;SPSNORNA.45;SPBC2D10.06;SPAC1093.06c;SPBC31E1.01c;SPBC2F12.05c;SPAC20G4.02c;SPAP8A3.04c;SPAC8C9.03;SPBC146.11c;SPBC16E9.08;SPCC1223.13;SPCC1183.12;SPAC16E8.16;SPBC839.06;SPCC24B10.14c;SPAC23D3.10c;SPBC1289.16c;SPAC1F8.05;SPAC13G7.02c;
Phenotypes (FYPO)	FYPO:0000017;	elongated cell	Underrepresented	2.00573065902579 (7/349)	15.1824573150318 (907/5974)	-14.3541	4.42437e-15	SPBC2D10.06;SPAC19G12.07c;SPAP8A3.04c;SPAC8C9.03;SPCC330.04c;SPCC1223.13;SPAC23D3.10c;
Phenotypes (FYPO)	FYPO:0000059;	abnormal mitotic cell cycle	Underrepresented	2.86532951289398 (10/349)	16.287244727151 (973/5974)	-13.6	2.5117e-14	SPAC4A8.04;SPCC24B10.22;SPBC16D10.08c;SPBC2D10.06;SPAC1093.06c;SPAC19G12.07c;SPAP8A3.04c;SPCC330.04c;SPCC1223.13;SPCC24B10.14c;
Phenotypes (FYPO)	FYPO:0000046;	decreased cell population growth	Underrepresented	4.29799426934097 (15/349)	18.4466019417476 (1102/5974)	-12.9338	1.16454e-13	SPBC725.10;SPAC4A8.04;SPCC1235.08c;SPCC24B10.22;SPBC106.02c;SPBC16D10.08c;SPBC2D10.06;SPBC31E1.01c;SPAPB24D3.10c;SPAP8A3.04c;SPAC8C9.03;SPCC1223.13;SPBP4H10.10;SPBC23G7.13c;SPAC14C4.01c;
Phenotypes (FYPO)	FYPO:0001122;	elongated vegetative cell	Underrepresented	2.00573065902579 (7/349)	14.1781051221962 (847/5974)	-12.8344	1.46405e-13	SPBC2D10.06;SPAC19G12.07c;SPAP8A3.04c;SPAC8C9.03;SPCC330.04c;SPCC1223.13;SPAC23D3.10c;
Phenotypes (FYPO)	FYPO:0001355;	decreased vegetative cell population growth	Underrepresented	4.29799426934097 (15/349)	18.2792099096083 (1092/5974)	-12.7594	1.74014e-13	SPBC725.10;SPAC4A8.04;SPCC1235.08c;SPCC24B10.22;SPBC106.02c;SPBC16D10.08c;SPBC2D10.06;SPBC31E1.01c;SPAPB24D3.10c;SPAP8A3.04c;SPAC8C9.03;SPCC1223.13;SPBP4H10.10;SPBC23G7.13c;SPAC14C4.01c;
Phenotypes (FYPO)	FYPO:0000142;	gene expression phenotype	Underrepresented	2.86532951289398 (10/349)	14.3120187479076 (855/5974)	-10.6576	2.19973e-11	SPAC4A8.04;SPBC354.12;SPBC16D10.08c;SPBC2D10.06;SPAC8C9.03;SPCC1223.13;SPAC16E8.16;SPBC4.01;SPNCRNA.1459;SPAC13G7.02c;
Phenotypes (FYPO)	FYPO:0000334;	cellular component organization phenotype	Underrepresented	11.1747851002865 (39/349)	26.6822899229997 (1594/5974)	-10.4968	3.1853e-11	SPAC29A4.11;SPAC1952.15c;SPBC725.10;SPACUNK4.17;SPAC4A8.04;SPAC15E1.02c;SPBC1773.12;SPCC24B10.22;SPBC16D10.08c;SPBC2D10.06;SPCP31B10.06;SPAC16E8.05c;SPAC1093.06c;SPAC31G5.10;SPBC2F12.05c;SPCC31H12.02c;SPBC337.08c;SPAC20G4.02c;SPAC8C9.03;SPBC146.11c;SPAPB24D3.07c;SPBC16E9.08;SPCC1223.13;SPBC1685.14c;SPBPB2B2.12c;SPCC1183.12;SPBC8E4.05c;SPCC663.06c;SPAC23D3.10c;SPAC513.02;SPBC1289.16c;SPAC1F8.05;SP…
Phenotypes (FYPO)	FYPO:0000335;	abnormal cellular component organization	Underrepresented	11.1747851002865 (39/349)	26.6822899229997 (1594/5974)	-10.4968	3.1853e-11	SPAC29A4.11;SPAC1952.15c;SPBC725.10;SPACUNK4.17;SPAC4A8.04;SPAC15E1.02c;SPBC1773.12;SPCC24B10.22;SPBC16D10.08c;SPBC2D10.06;SPCP31B10.06;SPAC16E8.05c;SPAC1093.06c;SPAC31G5.10;SPBC2F12.05c;SPCC31H12.02c;SPBC337.08c;SPAC20G4.02c;SPAC8C9.03;SPBC146.11c;SPAPB24D3.07c;SPBC16E9.08;SPCC1223.13;SPBC1685.14c;SPBPB2B2.12c;SPCC1183.12;SPBC8E4.05c;SPCC663.06c;SPAC23D3.10c;SPAC513.02;SPBC1289.16c;SPAC1F8.05;SP…
Phenotypes (FYPO)	FYPO:0001323;	altered level of substance in cell during vegetative growth	Underrepresented	2.29226361031519 (8/349)	12.9896216940074 (776/5974)	-10.1317	7.38347e-11	SPBC725.10;SPCC24B10.22;SPBC16D10.08c;SPAC8C9.03;SPCC1223.13;SPBC725.06c;SPBC839.06;SPAC13G7.02c;
Phenotypes (FYPO)	FYPO:0001337;	localization phenotype during vegetative growth	Underrepresented	2.57879656160458 (9/349)	13.3913625711416 (800/5974)	-10.0484	8.94535e-11	SPBC16D10.08c;SPAC1093.06c;SPBC31E1.01c;SPBC365.12c;SPAC20G4.02c;SPAC8C9.03;SPCC1223.13;SPBC839.06;SPAC23D3.10c;
Phenotypes (FYPO)	FYPO:0002734;	abnormal cell cycle process	Underrepresented	8.30945558739255 (29/349)	22.3468362905926 (1335/5974)	-9.85777	1.38749e-10	SPAC1952.15c;SPAC4A8.04;SPBC1773.12;SPCC24B10.22;SPBC16D10.08c;SPBC2D10.06;SPAC16E8.05c;SPAC1093.06c;SPBC31E1.01c;SPBC19F8.01c;SPAC6C3.07;SPBC337.08c;SPBC36B7.06c;SPAC20G4.02c;SPAP8A3.04c;SPAC8C9.03;SPBC146.11c;SPBC16E9.08;SPAC27F1.10;SPCC1223.13;SPCC1183.12;SPBC31F10.05;SPBC8E4.05c;SPCC24B10.14c;SPAC1F8.05;SPAC139.05;SPBC1711.15c;SPAPB18E9.04c;SPBC27.03;
Phenotypes (FYPO)	FYPO:0001348;	cellular metabolism phenotype during vegetative growth	Underrepresented	2.86532951289398 (10/349)	13.7094074322062 (819/5974)	-9.79273	1.61164e-10	SPAC4A8.04;SPBC354.12;SPBC16D10.08c;SPSNORNA.45;SPBC2D10.06;SPBC337.08c;SPAP8A3.04c;SPAC8C9.03;SPAC16E8.16;SPCC24B10.14c;
Phenotypes (FYPO)	FYPO:0000287;	abnormal subcellular component	Underrepresented	6.30372492836676 (22/349)	19.3003013056579 (1153/5974)	-9.77598	1.67502e-10	SPACUNK4.17;SPAC15E1.02c;SPCC417.11c;SPCC24B10.22;SPBC2D10.06;SPCP31B10.06;SPAC31G5.10;SPBC2F12.05c;SPAC6C3.07;SPBC337.08c;SPBC146.11c;SPCC1223.13;SPBC1685.14c;SPBC8E4.05c;SPAC20G4.03c;SPAC24C9.15c;SPAC23D3.10c;SPBC1289.16c;SPAC1F8.05;SPAC139.05;SPAC6G10.03c;SPAC13G7.02c;
Phenotypes (FYPO)	FYPO:0000266;	sensitive to DNA damaging agents	Underrepresented	4.01146131805158 (14/349)	15.5339805825243 (928/5974)	-9.60077	2.50743e-10	SPBC725.10;SPAC4A8.04;SPAC26F1.04c;SPBC106.02c;SPAPB1A11.01;SPBC1652.01;SPBC365.12c;SPAP8A3.04c;SPAC8C9.03;SPBC1685.14c;SPBC8E4.05c;SPBC1105.13c;SPCC24B10.14c;SPAC13G7.02c;
Phenotypes (FYPO)	FYPO:0001322;	abnormal subcellular component during vegetative growth	Underrepresented	3.43839541547278 (12/349)	14.5296283896887 (868/5974)	-9.51538	3.05225e-10	SPAC15E1.02c;SPCC417.11c;SPCC24B10.22;SPBC2F12.05c;SPAC6C3.07;SPBC146.11c;SPCC1223.13;SPAC23D3.10c;SPBC1289.16c;SPAC1F8.05;SPAC6G10.03c;SPAC13G7.02c;
Phenotypes (FYPO)	FYPO:0002177;	viable vegetative cell with normal cell morphology	Underrepresented	32.378223495702 (113/349)	50.2510880482089 (3002/5974)	-9.40934	3.89633e-10	SPAC29A4.11;SPAC1952.15c;SPBC16A3.02c;SPBC947.05c;SPBC725.10;SPCC70.04c;SPACUNK4.17;SPAC1250.05;SPAC4A8.04;SPCC338.18;SPBC354.12;SPAC26F1.04c;SPAC22G7.11c;SPAC4F8.08;SPCC1235.08c;SPCPB16A4.06c;SPAC15E1.02c;SPAC1A6.06c;SPAC22F8.05;SPCC417.11c;SPCC4G3.03;SPCC663.08c;SPBC1773.12;SPBC24C6.09c;SPAC4F10.08;SPCC2H8.02;SPCC24B10.22;SPCC162.04c;SPCC830.07c;SPBC106.02c;SPAC4G9.07;SPBC16D10.08c;SPAC4G9.05;S…
Phenotypes (FYPO)	FYPO:0001319;	normal cellular process during vegetative growth	Underrepresented	2.57879656160458 (9/349)	12.8222296618681 (766/5974)	-9.18508	6.53003e-10	SPBC2D10.06;SPAC1093.06c;SPBC31E1.01c;SPBC337.08c;SPBC365.12c;SPAC8C9.03;SPCC1223.13;SPAC23D3.10c;SPAC13G7.02c;
Phenotypes (FYPO)	FYPO:0000989;	altered level of substance in cell	Underrepresented	3.43839541547278 (12/349)	14.1278875125544 (844/5974)	-9.00206	9.95265e-10	SPBC725.10;SPAC4A8.04;SPCC24B10.22;SPBC16D10.08c;SPBC2D10.06;SPAC8C9.03;SPCC1223.13;SPBC725.06c;SPBC839.06;SPBC4.01;SPNCRNA.1459;SPAC13G7.02c;
Phenotypes (FYPO)	FYPO:0000140;	cellular metabolism phenotype	Underrepresented	4.29799426934097 (15/349)	15.1824573150318 (907/5974)	-8.43691	3.65674e-09	SPAC1952.15c;SPAC4A8.04;SPBC354.12;SPBC16D10.08c;SPSNORNA.45;SPBC2D10.06;SPAC1093.06c;SPBC31E1.01c;SPBC337.08c;SPBC36B7.06c;SPAC20G4.02c;SPAP8A3.04c;SPAC8C9.03;SPAC16E8.16;SPCC24B10.14c;
Phenotypes (FYPO)	FYPO:0001353;	abnormal cellular component organization during vegetative growth	Underrepresented	4.29799426934097 (15/349)	15.1657181118179 (906/5974)	-8.43691	3.65674e-09	SPBC725.10;SPAC15E1.02c;SPCC24B10.22;SPBC16D10.08c;SPBC2D10.06;SPAC1093.06c;SPBC2F12.05c;SPBC146.11c;SPBC16E9.08;SPCC1223.13;SPCC1183.12;SPAC23D3.10c;SPBC1289.16c;SPAC1F8.05;SPAC13G7.02c;
Phenotypes (FYPO)	FYPO:0001363;	abnormal metabolic process during vegetative growth	Underrepresented	2.29226361031519 (8/349)	11.7676598593907 (703/5974)	-8.4285	3.72823e-09	SPAC4A8.04;SPBC354.12;SPBC16D10.08c;SPSNORNA.45;SPAP8A3.04c;SPAC8C9.03;SPAC16E8.16;SPCC24B10.14c;
Phenotypes (FYPO)	FYPO:0002197;	viable vegetative cell with abnormal cell shape	Underrepresented	2.57879656160458 (9/349)	12.2028791429528 (729/5974)	-8.35157	4.45071e-09	SPBC2D10.06;SPAC20H4.11c;SPAP8A3.04c;SPAC8C9.03;SPCC1223.13;SPBC557.05;SPCC663.06c;SPAC23D3.10c;SPAPB18E9.04c;
Phenotypes (FYPO)	FYPO:0000443;	abnormal protein localization during vegetative growth	Underrepresented	1.43266475644699 (5/349)	9.77569467693338 (584/5974)	-7.92801	1.1803e-08	SPBC16D10.08c;SPAC1093.06c;SPBC31E1.01c;SPAC20G4.02c;SPCC1223.13;
Phenotypes (FYPO)	FYPO:0000138;	localization phenotype	Underrepresented	4.01146131805158 (14/349)	14.228322731838 (850/5974)	-7.81617	1.52696e-08	SPAC4A8.04;SPBC16D10.08c;SPAC1093.06c;SPBC31E1.01c;SPBC19F8.01c;SPBC365.12c;SPAC20G4.02c;SPAC8C9.03;SPCC1223.13;SPCC1183.12;SPBC839.06;SPBC4.01;SPAC24C9.15c;SPAC23D3.10c;
Phenotypes (FYPO)	FYPO:0001991;	inviable after spore germination, without cell division	Underrepresented	0.859598853868195 (3/349)	8.41981921660529 (503/5974)	-7.79813	1.59172e-08	SPCC330.04c;SPAC16E8.16;SPBC609.01;
Phenotypes (FYPO)	FYPO:0001326;	altered RNA level during vegetative growth	Underrepresented	0.573065902578797 (2/349)	7.63307666555072 (456/5974)	-7.70692	1.96374e-08	SPAC8C9.03;SPCC1223.13;
Phenotypes (FYPO)	FYPO:0001490;	inviable elongated vegetative cell	Underrepresented	0.573065902578797 (2/349)	7.61633746233679 (455/5974)	-7.51306	3.06858e-08	SPAC19G12.07c;SPCC330.04c;
Phenotypes (FYPO)	FYPO:0000186;	abnormal cell division	Underrepresented	1.43266475644699 (5/349)	9.30699698694342 (556/5974)	-7.26459	5.43766e-08	SPCC24B10.22;SPBC16D10.08c;SPBC2D10.06;SPAC1093.06c;SPCC1223.13;
Phenotypes (FYPO)	FYPO:0000047;	normal cell population growth	Underrepresented	6.30372492836676 (22/349)	17.1074656846334 (1022/5974)	-7.11894	7.6044e-08	SPCPB16A4.07;SPBC1773.12;SPBC106.02c;SPBC16D10.08c;SPSNORNA.45;SPBC2D10.06;SPCC965.07c;SPBC4C3.08;SPBC2F12.05c;SPAC6C3.07;SPBC30B4.09;SPBC365.12c;SPAC8C9.03;SPBC146.11c;SPAC5H10.11;SPAC1002.19;SPCC1223.13;SPBC839.06;SPCC24B10.14c;SPBC609.01;SPAC23D3.10c;SPBC609.04;
Phenotypes (FYPO)	FYPO:0001357;	normal vegetative cell population growth	Underrepresented	6.30372492836676 (22/349)	16.9902912621359 (1015/5974)	-6.97428	1.06101e-07	SPCPB16A4.07;SPBC1773.12;SPBC106.02c;SPBC16D10.08c;SPSNORNA.45;SPBC2D10.06;SPCC965.07c;SPBC4C3.08;SPBC2F12.05c;SPAC6C3.07;SPBC30B4.09;SPBC365.12c;SPAC8C9.03;SPBC146.11c;SPAC5H10.11;SPAC1002.19;SPCC1223.13;SPBC839.06;SPCC24B10.14c;SPBC609.01;SPAC23D3.10c;SPBC609.04;
Phenotypes (FYPO)	FYPO:0002737;	abnormal mitotic cell cycle process	Underrepresented	2.29226361031519 (8/349)	10.6628724472715 (637/5974)	-6.9658	1.08194e-07	SPAC4A8.04;SPCC24B10.22;SPBC16D10.08c;SPBC2D10.06;SPAC1093.06c;SPAP8A3.04c;SPCC1223.13;SPCC24B10.14c;
Phenotypes (FYPO)	FYPO:0002333;	protein localization phenotype	Underrepresented	3.15186246418338 (11/349)	12.1359223300971 (725/5974)	-6.96462	1.08488e-07	SPBC16D10.08c;SPAC1093.06c;SPBC31E1.01c;SPBC19F8.01c;SPBC365.12c;SPAC20G4.02c;SPAC8C9.03;SPCC1223.13;SPCC1183.12;SPBC4.01;SPAC24C9.15c;
Phenotypes (FYPO)	FYPO:0000652;	molecular function phenotype	Underrepresented	3.15186246418338 (11/349)	12.0857047204553 (722/5974)	-6.96401	1.08641e-07	SPAC4A8.04;SPCC965.07c;SPAPB1A11.01;SPAPB24D3.10c;SPBC337.08c;SPAC19G12.07c;SPAP8A3.04c;SPAC8C9.03;SPCC1223.13;SPBC4.01;SPNCRNA.1459;
Phenotypes (FYPO)	FYPO:0000860;	abnormal metabolic process	Underrepresented	4.01146131805158 (14/349)	13.4583193839973 (804/5974)	-6.89945	1.26053e-07	SPAC1952.15c;SPAC4A8.04;SPBC354.12;SPBC16D10.08c;SPSNORNA.45;SPBC2D10.06;SPAC1093.06c;SPBC31E1.01c;SPBC36B7.06c;SPAC20G4.02c;SPAP8A3.04c;SPAC8C9.03;SPAC16E8.16;SPCC24B10.14c;
Phenotypes (FYPO)	FYPO:0002151;	inviable spore	Underrepresented	1.14613180515759 (4/349)	8.06829594911282 (482/5974)	-6.45197	3.53206e-07	SPCC162.04c;SPAC29E6.08;SPAC16E8.16;SPBC609.01;
Phenotypes (FYPO)	FYPO:0000990;	increased level of substance in cell	Underrepresented	2.00573065902579 (7/349)	9.74221627050552 (582/5974)	-6.41887	3.81183e-07	SPBC725.10;SPBC16D10.08c;SPBC2D10.06;SPAC8C9.03;SPCC1223.13;SPBC839.06;SPAC13G7.02c;
Phenotypes (FYPO)	FYPO:0000029;	abnormal chromosome segregation	Underrepresented	3.15186246418338 (11/349)	11.6337462336793 (695/5974)	-6.35913	4.37389e-07	SPAC1952.15c;SPBC1773.12;SPCC24B10.22;SPBC16D10.08c;SPAC1093.06c;SPBC337.08c;SPAC8C9.03;SPCC1223.13;SPCC1183.12;SPBC1711.15c;SPAPB18E9.04c;
Phenotypes (FYPO)	FYPO:0001330;	increased level of substance in cell during vegetative growth	Underrepresented	1.71919770773639 (6/349)	9.13960495480415 (546/5974)	-6.35703	4.3951e-07	SPBC725.10;SPBC16D10.08c;SPAC8C9.03;SPCC1223.13;SPBC839.06;SPAC13G7.02c;
Phenotypes (FYPO)	FYPO:0000824;	altered RNA level	Underrepresented	1.43266475644699 (5/349)	8.40308001339136 (502/5974)	-6.15011	7.07772e-07	SPAC4A8.04;SPBC2D10.06;SPAC8C9.03;SPCC1223.13;SPNCRNA.1459;
Phenotypes (FYPO)	FYPO:0000145;	regulation phenotype	Underrepresented	2.57879656160458 (9/349)	10.4620020087044 (625/5974)	-6.13537	7.32197e-07	SPAC4A8.04;SPBC354.12;SPBC16D10.08c;SPAC1093.06c;SPAP8A3.04c;SPAC8C9.03;SPAC16E8.16;SPBC839.06;SPCC24B10.14c;
Phenotypes (FYPO)	FYPO:0001329;	decreased level of substance in cell during vegetative growth	Underrepresented	1.14613180515759 (4/349)	7.90090391697355 (472/5974)	-6.11218	7.72359e-07	SPCC24B10.22;SPAC8C9.03;SPBC725.06c;SPBC839.06;
Phenotypes (FYPO)	FYPO:0005448;	abolished biological process	Underrepresented	4.87106017191977 (17/349)	14.0944091061265 (842/5974)	-6.01865	9.57966e-07	SPAC1952.15c;SPAC4A8.04;SPCC24B10.22;SPBC106.02c;SPBC2D10.06;SPAC1093.06c;SPBC31E1.01c;SPBC19F8.01c;SPBC337.08c;SPAC20G4.02c;SPAC8C9.03;SPCC1223.13;SPCC1183.12;SPBC4.01;SPAC24C9.15c;SPCC24B10.14c;SPAC23D3.10c;
Phenotypes (FYPO)	FYPO:0002274;	abnormal protein metabolic process	Underrepresented	1.43266475644699 (5/349)	8.35286240374958 (499/5974)	-5.98179	1.04281e-06	SPAC4A8.04;SPBC16D10.08c;SPAP8A3.04c;SPAC8C9.03;SPCC24B10.14c;
Phenotypes (FYPO)	FYPO:0000328;	abnormal protein metabolic process during vegetative growth	Underrepresented	1.14613180515759 (4/349)	7.6832942751925 (459/5974)	-5.96472	1.08463e-06	SPAC4A8.04;SPBC16D10.08c;SPAP8A3.04c;SPAC8C9.03;
Phenotypes (FYPO)	FYPO:0000329;	abnormal protein modification during vegetative growth	Underrepresented	0.859598853868195 (3/349)	7.16437897556076 (428/5974)	-5.96472	1.08463e-06	SPBC16D10.08c;SPAP8A3.04c;SPAC8C9.03;
Phenotypes (FYPO)	FYPO:0002494;	abnormal protein modification	Underrepresented	1.14613180515759 (4/349)	7.76699029126214 (464/5974)	-5.95794	1.1017e-06	SPBC16D10.08c;SPAP8A3.04c;SPAC8C9.03;SPCC24B10.14c;
Phenotypes (FYPO)	FYPO:0000032;	abnormal cytokinesis	Underrepresented	0.859598853868195 (3/349)	7.03046534984935 (420/5974)	-5.80236	1.5763e-06	SPCC24B10.22;SPBC2D10.06;SPCC1223.13;
Phenotypes (FYPO)	FYPO:0000707;	abnormal molecular function	Underrepresented	3.15186246418338 (11/349)	11.1985269501172 (669/5974)	-5.75692	1.75017e-06	SPAC4A8.04;SPCC965.07c;SPAPB1A11.01;SPAPB24D3.10c;SPBC337.08c;SPAC19G12.07c;SPAP8A3.04c;SPAC8C9.03;SPCC1223.13;SPBC4.01;SPNCRNA.1459;
Phenotypes (FYPO)	FYPO:0000088;	sensitive to hydroxyurea	Underrepresented	2.57879656160458 (9/349)	10.1104787412119 (604/5974)	-5.68247	2.07745e-06	SPAC4A8.04;SPAPB1A11.01;SPBC1652.01;SPBC365.12c;SPAP8A3.04c;SPAC8C9.03;SPBC1685.14c;SPBC1105.13c;SPAC13G7.02c;
Phenotypes (FYPO)	FYPO:0000641;	abnormal chromosome organization	Underrepresented	1.43266475644699 (5/349)	8.08503515232675 (483/5974)	-5.67557	2.1107e-06	SPAC4A8.04;SPCC24B10.22;SPBC16D10.08c;SPAC1093.06c;SPCC1223.13;
Phenotypes (FYPO)	FYPO:0001121;	vegetative cell, abnormal cell shape, normal cell size	Underrepresented	0.859598853868195 (3/349)	6.94676933377971 (415/5974)	-5.63872	2.29761e-06	SPAC20H4.11c;SPCC663.06c;SPAPB18E9.04c;
Phenotypes (FYPO)	FYPO:0001890;	increased RNA level	Underrepresented	0.573065902578797 (2/349)	6.22698359558085 (372/5974)	-5.51692	3.04144e-06	SPBC2D10.06;SPCC1223.13;
Phenotypes (FYPO)	FYPO:0001370;	abnormal protein localization	Underrepresented	2.86532951289398 (10/349)	10.5289588215601 (629/5974)	-5.48846	3.24743e-06	SPBC16D10.08c;SPAC1093.06c;SPBC31E1.01c;SPBC19F8.01c;SPAC20G4.02c;SPAC8C9.03;SPCC1223.13;SPCC1183.12;SPBC4.01;SPAC24C9.15c;
Phenotypes (FYPO)	FYPO:0000991;	decreased level of substance in cell	Underrepresented	2.29226361031519 (8/349)	9.13960495480415 (546/5974)	-4.96494	1.08407e-05	SPAC4A8.04;SPCC24B10.22;SPBC2D10.06;SPAC8C9.03;SPBC725.06c;SPBC839.06;SPBC4.01;SPNCRNA.1459;
Phenotypes (FYPO)	FYPO:0001124;	normal vegetative cell size	Underrepresented	1.43266475644699 (5/349)	7.4991630398393 (448/5974)	-4.88558	1.30144e-05	SPCPB16A4.07;SPAC20H4.11c;SPBC30B4.09;SPCC663.06c;SPAPB18E9.04c;
Phenotypes (FYPO)	FYPO:0000644;	normal protein localization during vegetative growth	Underrepresented	1.14613180515759 (4/349)	6.71242048878473 (401/5974)	-4.52565	2.98095e-05	SPBC31E1.01c;SPBC365.12c;SPAC8C9.03;SPCC1223.13;
Phenotypes (FYPO)	FYPO:0001092;	binding phenotype	Underrepresented	1.71919770773639 (6/349)	7.6832942751925 (459/5974)	-4.50113	3.15403e-05	SPBC337.08c;SPAC19G12.07c;SPAP8A3.04c;SPCC1223.13;SPBC4.01;SPNCRNA.1459;
Phenotypes (FYPO)	FYPO:0006551;	abnormal gene expression	Underrepresented	1.14613180515759 (4/349)	6.61198526950117 (395/5974)	-4.36246	4.34053e-05	SPBC354.12;SPBC16D10.08c;SPAC8C9.03;SPAC16E8.16;
Phenotypes (FYPO)	FYPO:0000126;	increased resistance to chemical during vegetative growth	Underrepresented	2.57879656160458 (9/349)	9.12286575159022 (545/5974)	-4.3426	4.54358e-05	SPBC947.05c;SPAC26F1.04c;SPBC16D10.08c;SPBC2D10.06;SPCC965.07c;SPAC8C9.03;SPBC725.06c;SPAC1F8.05;SPBC609.04;
Phenotypes (FYPO)	FYPO:0002682;	increased resistance to chemical	Underrepresented	2.57879656160458 (9/349)	9.12286575159022 (545/5974)	-4.3426	4.54358e-05	SPBC947.05c;SPAC26F1.04c;SPBC16D10.08c;SPBC2D10.06;SPCC965.07c;SPAC8C9.03;SPBC725.06c;SPAC1F8.05;SPBC609.04;
Phenotypes (FYPO)	FYPO:0001407;	decreased cell population growth on glucose carbon source	Underrepresented	1.43266475644699 (5/349)	6.99698694342149 (418/5974)	-4.28266	5.21607e-05	SPBC725.10;SPBC16D10.08c;SPBC2D10.06;SPAP8A3.04c;SPCC1223.13;
Phenotypes (FYPO)	FYPO:0001354;	abnormal cellular component assembly during vegetative growth	Underrepresented	1.71919770773639 (6/349)	7.51590224305323 (449/5974)	-4.19194	6.42778e-05	SPCC24B10.22;SPBC2D10.06;SPBC16E9.08;SPCC1223.13;SPCC1183.12;SPAC23D3.10c;
Phenotypes (FYPO)	FYPO:0000336;	abnormal cellular component assembly	Underrepresented	4.01146131805158 (14/349)	11.1483093404754 (666/5974)	-4.17779	6.64071e-05	SPAC4A8.04;SPCC24B10.22;SPBC2D10.06;SPCP31B10.06;SPAC31G5.10;SPAC20G4.02c;SPBC16E9.08;SPCC1223.13;SPBC1685.14c;SPCC1183.12;SPBC8E4.05c;SPAC23D3.10c;SPAC1F8.05;SPAC139.05;
Phenotypes (FYPO)	FYPO:0005449;	abolished cellular process	Underrepresented	2.86532951289398 (10/349)	9.27351858051557 (554/5974)	-4.04359	9.04493e-05	SPAC1952.15c;SPAC4A8.04;SPBC2D10.06;SPAC1093.06c;SPBC31E1.01c;SPBC337.08c;SPAC20G4.02c;SPAC8C9.03;SPCC1183.12;SPCC24B10.14c;
Phenotypes (FYPO)	FYPO:0000702;	protein-protein interaction phenotype	Underrepresented	1.14613180515759 (4/349)	6.21024439236692 (371/5974)	-3.91082	0.000122796	SPBC337.08c;SPAC19G12.07c;SPAP8A3.04c;SPBC4.01;
Phenotypes (FYPO)	FYPO:0001334;	regulation phenotype during vegetative growth	Underrepresented	2.57879656160458 (9/349)	8.75460328088383 (523/5974)	-3.90512	0.000124418	SPAC4A8.04;SPBC354.12;SPBC16D10.08c;SPAC1093.06c;SPAP8A3.04c;SPAC8C9.03;SPAC16E8.16;SPBC839.06;SPCC24B10.14c;
Phenotypes (FYPO)	FYPO:0001179;	abolished protein localization during vegetative growth	Underrepresented	0.573065902578797 (2/349)	5.00502176096418 (299/5974)	-3.89435	0.000127542	SPAC1093.06c;SPCC1223.13;
Phenotypes (FYPO)	FYPO:0000310;	inviable after spore germination, without cell division, with normal germ tube morphology	Underrepresented	0.573065902578797 (2/349)	5.07197857381989 (303/5974)	-3.881	0.000131521	SPAC16E8.16;SPBC609.01;
Phenotypes (FYPO)	FYPO:0002496;	normal metabolic process	Underrepresented	0.859598853868195 (3/349)	5.69132909273519 (340/5974)	-3.85928	0.000138269	SPBC2D10.06;SPBC337.08c;SPAC8C9.03;
Phenotypes (FYPO)	FYPO:0000654;	catalytic activity phenotype	Underrepresented	1.43266475644699 (5/349)	6.71242048878473 (401/5974)	-3.80877	0.00015532	SPAC4A8.04;SPCC965.07c;SPAPB1A11.01;SPAPB24D3.10c;SPAC8C9.03;
Phenotypes (FYPO)	FYPO:0000052;	abnormal meiotic cell cycle	Underrepresented	7.16332378223496 (25/349)	15.0987612989622 (902/5974)	-3.74402	0.000180293	SPAC1952.15c;SPAC4A8.04;SPBC1773.12;SPBC16D10.08c;SPBC2D10.06;SPAC16E8.05c;SPAC1093.06c;SPBC31E1.01c;SPBC19F8.01c;SPAC6C3.07;SPBC337.08c;SPBC36B7.06c;SPAC20G4.02c;SPAC8C9.03;SPBC146.11c;SPBC16E9.08;SPAC27F1.10;SPCC1183.12;SPBC31F10.05;SPBC8E4.05c;SPAC1F8.05;SPAC139.05;SPBC1711.15c;SPAPB18E9.04c;SPBC27.03;
Phenotypes (FYPO)	FYPO:0000706;	normal molecular function	Underrepresented	0.573065902578797 (2/349)	4.92132574489454 (294/5974)	-3.73328	0.000184806	SPAPB24D3.10c;SPAC19G12.07c;
Phenotypes (FYPO)	FYPO:0000117;	abnormal septum assembly	Underrepresented	0.859598853868195 (3/349)	5.49045865416806 (328/5974)	-3.73159	0.000185528	SPCC24B10.22;SPBC2D10.06;SPCC1223.13;
Phenotypes (FYPO)	FYPO:0001347;	nucleic acid metabolism phenotype during vegetative growth	Underrepresented	1.43266475644699 (5/349)	6.59524606628724 (394/5974)	-3.66106	0.000218244	SPBC354.12;SPSNORNA.45;SPAC8C9.03;SPAC16E8.16;SPCC24B10.14c;
Phenotypes (FYPO)	FYPO:0002739;	abnormal meiotic cell cycle process	Underrepresented	7.16332378223496 (25/349)	15.0318044861065 (898/5974)	-3.62452	0.000237398	SPAC1952.15c;SPAC4A8.04;SPBC1773.12;SPBC16D10.08c;SPBC2D10.06;SPAC16E8.05c;SPAC1093.06c;SPBC31E1.01c;SPBC19F8.01c;SPAC6C3.07;SPBC337.08c;SPBC36B7.06c;SPAC20G4.02c;SPAC8C9.03;SPBC146.11c;SPBC16E9.08;SPAC27F1.10;SPCC1183.12;SPBC31F10.05;SPBC8E4.05c;SPAC1F8.05;SPAC139.05;SPBC1711.15c;SPAPB18E9.04c;SPBC27.03;
Phenotypes (FYPO)	FYPO:0000089;	sensitive to methyl methanesulfonate	Underrepresented	1.14613180515759 (4/349)	5.80850351523268 (347/5974)	-3.45645	0.00034958	SPBC1652.01;SPAP8A3.04c;SPCC24B10.14c;SPAC13G7.02c;
Phenotypes (FYPO)	FYPO:0005446;	abolished molecular function	Underrepresented	1.43266475644699 (5/349)	6.32741881486441 (378/5974)	-3.36626	0.000430272	SPAPB24D3.10c;SPBC337.08c;SPAC19G12.07c;SPCC1223.13;SPNCRNA.1459;
Phenotypes (FYPO)	FYPO:0004325;	sensitive to 5-fluorouracil	Underrepresented	0.859598853868195 (3/349)	5.13893538667559 (307/5974)	-3.26119	0.000548039	SPBC4C3.08;SPBC725.06c;SPCC1739.08c;
Phenotypes (FYPO)	FYPO:0000859;	normal metabolic process during vegetative growth	Underrepresented	0.859598853868195 (3/349)	5.18915299631738 (310/5974)	-3.25419	0.000556945	SPBC2D10.06;SPBC337.08c;SPAC8C9.03;
Phenotypes (FYPO)	FYPO:0000661;	abnormal catalytic activity	Underrepresented	1.43266475644699 (5/349)	6.17676598593907 (369/5974)	-3.22845	0.000590953	SPAC4A8.04;SPCC965.07c;SPAPB1A11.01;SPAPB24D3.10c;SPAC8C9.03;
Phenotypes (FYPO)	FYPO:0001076;	normal level of substance in cell	Underrepresented	1.71919770773639 (6/349)	6.6287244727151 (396/5974)	-3.1699	0.000676236	SPBC725.10;SPAC1250.05;SPAC4A8.04;SPCC965.07c;SPAC8C9.03;SPAC13G7.02c;
Phenotypes (FYPO)	FYPO:0000704;	abnormal protein-protein interaction	Underrepresented	1.14613180515759 (4/349)	5.59089387345162 (334/5974)	-3.15911	0.00069325	SPBC337.08c;SPAC19G12.07c;SPAP8A3.04c;SPBC4.01;
Phenotypes (FYPO)	FYPO:0000627;	normal cellular process	Underrepresented	8.30945558739255 (29/349)	15.9524606628724 (953/5974)	-3.1187	0.000760844	SPCPB16A4.07;SPBC725.10;SPAC4A8.04;SPAC4G9.07;SPBC2D10.06;SPAC1093.06c;SPCC191.01;SPBC31E1.01c;SPBC19F8.01c;SPBC337.08c;SPBC21D10.08c;SPBC1652.01;SPBC30B4.09;SPBC36B7.06c;SPBPB2B2.08;SPBC365.12c;SPAC20G4.02c;SPCC285.07c;SPAC8C9.03;SPBC16E9.08;SPCC330.04c;SPCC1223.13;SPCC1183.12;SPBP4H10.10;SPAC24C9.15c;SPAC23D3.10c;SPAC14C4.01c;SPAC1F8.05;SPAC13G7.02c;
Phenotypes (FYPO)	FYPO:0001492;	viable elongated vegetative cell	Underrepresented	1.43266475644699 (5/349)	6.12654837629729 (366/5974)	-3.06571	0.000859593	SPBC2D10.06;SPAP8A3.04c;SPAC8C9.03;SPCC1223.13;SPAC23D3.10c;
Phenotypes (FYPO)	FYPO:0004296;	septated cell	Underrepresented	1.71919770773639 (6/349)	6.49481084700368 (388/5974)	-3.02773	0.00093814	SPACUNK4.17;SPCC24B10.22;SPAC31G5.10;SPCC1223.13;SPAC20G4.03c;SPAC24C9.15c;
Phenotypes (FYPO)	FYPO:0000337;	abnormal mitosis	Underrepresented	1.14613180515759 (4/349)	5.49045865416806 (328/5974)	-3.00888	0.000979768	SPCC24B10.22;SPBC16D10.08c;SPAC1093.06c;SPCC1223.13;
Phenotypes (FYPO)	FYPO:0003627;	normal protein localization	Underrepresented	2.29226361031519 (8/349)	7.28155339805825 (435/5974)	-2.82569	0.00149385	SPAC1093.06c;SPBC31E1.01c;SPBC19F8.01c;SPBC365.12c;SPAC8C9.03;SPCC1223.13;SPCC1183.12;SPAC24C9.15c;
Phenotypes (FYPO)	FYPO:0000545;	decreased protein modification during vegetative growth	Underrepresented	0.859598853868195 (3/349)	4.78741211918313 (286/5974)	-2.80564	0.00156443	SPBC16D10.08c;SPAP8A3.04c;SPAC8C9.03;
Phenotypes (FYPO)	FYPO:0001325;	altered protein level during vegetative growth	Underrepresented	0.859598853868195 (3/349)	4.82089052561098 (288/5974)	-2.80254	0.00157566	SPBC16D10.08c;SPAC8C9.03;SPAC13G7.02c;
Phenotypes (FYPO)	FYPO:0000091;	sensitive to thiabendazole	Underrepresented	1.43266475644699 (5/349)	5.85872112487446 (350/5974)	-2.7862	0.00163605	SPAC20G4.02c;SPAP8A3.04c;SPAC8C9.03;SPAC1F8.05;SPAC13G7.02c;
Phenotypes (FYPO)	FYPO:0000684;	decreased cell population growth on glycerol carbon source	Underrepresented	2.00573065902579 (7/349)	6.74589889521259 (403/5974)	-2.70533	0.00197093	SPAC4A8.04;SPCC1235.08c;SPCC24B10.22;SPBC106.02c;SPAP8A3.04c;SPBP4H10.10;SPBC23G7.13c;
Phenotypes (FYPO)	FYPO:0000151;	abnormal meiotic chromosome segregation	Underrepresented	2.57879656160458 (9/349)	7.54938064948108 (451/5974)	-2.68015	0.00208858	SPAC1952.15c;SPBC1773.12;SPBC16D10.08c;SPAC1093.06c;SPBC337.08c;SPAC8C9.03;SPCC1183.12;SPBC1711.15c;SPAPB18E9.04c;
Phenotypes (FYPO)	FYPO:0001164;	normal growth on glucose carbon source	Underrepresented	1.43266475644699 (5/349)	5.77502510880482 (345/5974)	-2.63176	0.00233473	SPBC1773.12;SPBC106.02c;SPBC16D10.08c;SPCC965.07c;SPCC1223.13;
Phenotypes (FYPO)	FYPO:0000141;	abnormal mitotic sister chromatid segregation	Underrepresented	1.14613180515759 (4/349)	5.13893538667559 (307/5974)	-2.56423	0.00272751	SPCC24B10.22;SPBC16D10.08c;SPAC1093.06c;SPCC1223.13;
Phenotypes (FYPO)	FYPO:0002498;	decreased protein modification	Underrepresented	1.14613180515759 (4/349)	5.17241379310345 (309/5974)	-2.5604	0.00275171	SPBC16D10.08c;SPAP8A3.04c;SPAC8C9.03;SPCC24B10.14c;
Phenotypes (FYPO)	FYPO:0000288;	gene expression regulation phenotype	Underrepresented	1.14613180515759 (4/349)	5.18915299631738 (310/5974)	-2.55628	0.00277794	SPBC354.12;SPBC16D10.08c;SPAC8C9.03;SPAC16E8.16;
Phenotypes (FYPO)	FYPO:0000834;	altered protein level	Underrepresented	1.43266475644699 (5/349)	5.5741546702377 (333/5974)	-2.50465	0.00312862	SPBC16D10.08c;SPAC8C9.03;SPBC4.01;SPNCRNA.1459;SPAC13G7.02c;
Phenotypes (FYPO)	FYPO:0000708;	decreased mating efficiency	Underrepresented	4.01146131805158 (14/349)	9.52460662872447 (569/5974)	-2.48775	0.00325271	SPBC947.05c;SPCC70.04c;SPACUNK4.17;SPAC4A8.04;SPCC663.08c;SPCP31B10.06;SPBC31E1.01c;SPCC31H12.02c;SPAC20G4.02c;SPAC8C9.03;SPAC2G11.05c;SPBC8E4.05c;SPBC4.01;SPBPB2B2.05;
Phenotypes (FYPO)	FYPO:0000705;	abolished protein-protein interaction	Underrepresented	0.573065902578797 (2/349)	3.9671911617007 (237/5974)	-2.47841	0.00332343	SPBC337.08c;SPAC19G12.07c;
Phenotypes (FYPO)	FYPO:0000051;	abnormal meiosis	Underrepresented	3.43839541547278 (12/349)	8.57047204553063 (512/5974)	-2.31218	0.00487332	SPAC1952.15c;SPBC1773.12;SPBC16D10.08c;SPAC16E8.05c;SPAC1093.06c;SPBC337.08c;SPAC8C9.03;SPCC1183.12;SPAC1F8.05;SPBC1711.15c;SPAPB18E9.04c;SPBC27.03;
Phenotypes (FYPO)	FYPO:0001328;	abnormal cytoskeleton organization during vegetative growth	Underrepresented	2.29226361031519 (8/349)	6.82959491128222 (408/5974)	-2.28246	0.00521848	SPAC15E1.02c;SPAC1093.06c;SPBC2F12.05c;SPBC146.11c;SPAC23D3.10c;SPBC1289.16c;SPAC1F8.05;SPAC13G7.02c;
Phenotypes (FYPO)	FYPO:0000143;	transcription regulation phenotype	Underrepresented	1.14613180515759 (4/349)	4.88784733846669 (292/5974)	-2.27682	0.00528659	SPBC354.12;SPBC16D10.08c;SPAC8C9.03;SPAC16E8.16;
Phenotypes (FYPO)	FYPO:0004526;	abnormal regulation of transcription	Underrepresented	1.14613180515759 (4/349)	4.82089052561098 (288/5974)	-2.1245	0.0075076	SPBC354.12;SPBC16D10.08c;SPAC8C9.03;SPAC16E8.16;
Phenotypes (FYPO)	FYPO:0000096;	sensitive to cadmium	Underrepresented	1.43266475644699 (5/349)	5.30632741881486 (317/5974)	-2.06581	0.00859399	SPAC1250.05;SPAC4F8.08;SPAPB1A11.01;SPAC8C9.03;SPAC5H10.11;
Phenotypes (FYPO)	FYPO:0002677;	abnormal protein phosphorylation	Underrepresented	0.859598853868195 (3/349)	4.20154000669568 (251/5974)	-2.06347	0.00864025	SPAP8A3.04c;SPAC8C9.03;SPCC24B10.14c;
Phenotypes (FYPO)	FYPO:0000295;	cytoskeleton organization phenotype	Underrepresented	2.57879656160458 (9/349)	6.98024774020757 (417/5974)	-2.03558	0.00921345	SPAC15E1.02c;SPAC1093.06c;SPBC2F12.05c;SPAC20G4.02c;SPBC146.11c;SPAC23D3.10c;SPBC1289.16c;SPAC1F8.05;SPAC13G7.02c;
Phenotypes (FYPO)	FYPO:0000802;	abnormal cytoskeleton organization	Underrepresented	2.57879656160458 (9/349)	6.98024774020757 (417/5974)	-2.03558	0.00921345	SPAC15E1.02c;SPAC1093.06c;SPBC2F12.05c;SPAC20G4.02c;SPBC146.11c;SPAC23D3.10c;SPBC1289.16c;SPAC1F8.05;SPAC13G7.02c;
Phenotypes (FYPO)	FYPO:0000775;	abnormal protein phosphorylation during vegetative growth	Underrepresented	0.573065902578797 (2/349)	3.66588550385002 (219/5974)	-2.01938	0.00956367	SPAP8A3.04c;SPAC8C9.03;
Phenotypes (FYPO)	FYPO:0001333;	gene expression regulation phenotype during vegetative growth	Underrepresented	1.14613180515759 (4/349)	4.70371610311349 (281/5974)	-1.99025	0.010227	SPBC354.12;SPBC16D10.08c;SPAC8C9.03;SPAC16E8.16;
Phenotypes (FYPO)	FYPO:0001316;	normal level of substance in cell during vegetative growth	Underrepresented	1.71919770773639 (6/349)	5.5741546702377 (333/5974)	-1.92025	0.0120157	SPBC725.10;SPAC1250.05;SPAC4A8.04;SPCC965.07c;SPAC8C9.03;SPAC13G7.02c;
Phenotypes (FYPO)	FYPO:0000082;	decreased cell population growth at high temperature	Underrepresented	0.573065902578797 (2/349)	3.54871108135253 (212/5974)	-1.87454	0.0133492	SPBC16D10.08c;SPAP8A3.04c;
Phenotypes (FYPO)	FYPO:0000642;	abnormal chromatin organization	Underrepresented	0.573065902578797 (2/349)	3.54871108135253 (212/5974)	-1.87454	0.0133492	SPAC4A8.04;SPBC16D10.08c;
Phenotypes (FYPO)	FYPO:0002342;	septated vegetative cell	Underrepresented	0.573065902578797 (2/349)	3.5319718781386 (211/5974)	-1.87454	0.0133492	SPCC24B10.22;SPCC1223.13;
Phenotypes (FYPO)	FYPO:0000085;	sensitive to camptothecin	Underrepresented	1.14613180515759 (4/349)	4.53632407097422 (271/5974)	-1.86217	0.0137351	SPBC725.10;SPAPB1A11.01;SPAC8C9.03;SPBC8E4.05c;
Phenotypes (FYPO)	FYPO:0000826;	decreased RNA level	Underrepresented	1.14613180515759 (4/349)	4.586541680616 (274/5974)	-1.85528	0.0139548	SPAC4A8.04;SPBC2D10.06;SPAC8C9.03;SPNCRNA.1459;
Phenotypes (FYPO)	FYPO:0000292;	nucleic acid metabolism phenotype	Underrepresented	3.15186246418338 (11/349)	7.61633746233679 (455/5974)	-1.8212	0.0150939	SPAC1952.15c;SPAC4A8.04;SPBC354.12;SPSNORNA.45;SPBC2D10.06;SPAC1093.06c;SPBC36B7.06c;SPAC20G4.02c;SPAC8C9.03;SPAC16E8.16;SPCC24B10.14c;
Phenotypes (FYPO)	FYPO:0000835;	decreased protein level	Underrepresented	0.859598853868195 (3/349)	4.00066956812856 (239/5974)	-1.77983	0.0166022	SPAC8C9.03;SPBC4.01;SPNCRNA.1459;
Phenotypes (FYPO)	FYPO:0000840;	normal RNA level	Underrepresented	0.573065902578797 (2/349)	3.39805825242718 (203/5974)	-1.72847	0.0186865	SPAC1250.05;SPAC4A8.04;
Phenotypes (FYPO)	FYPO:0001335;	transcription regulation phenotype during vegetative growth	Underrepresented	1.14613180515759 (4/349)	4.46936725811851 (267/5974)	-1.7156	0.0192488	SPBC354.12;SPBC16D10.08c;SPAC8C9.03;SPAC16E8.16;
Phenotypes (FYPO)	FYPO:0000298;	cellular response phenotype	Underrepresented	0.859598853868195 (3/349)	3.85001673920321 (230/5974)	-1.64093	0.0228597	SPAC4A8.04;SPAC8C9.03;SPCC24B10.14c;
Phenotypes (FYPO)	FYPO:0000411;	normal mitotic cell cycle	Underrepresented	0.573065902578797 (2/349)	3.2808838299297 (196/5974)	-1.58018	0.0262916	SPBC2D10.06;SPAC1093.06c;
Phenotypes (FYPO)	FYPO:0004527;	abnormal regulation of transcription during vegetative growth	Underrepresented	1.14613180515759 (4/349)	4.38567124204888 (262/5974)	-1.56527	0.0272104	SPBC354.12;SPBC16D10.08c;SPAC8C9.03;SPAC16E8.16;
Phenotypes (FYPO)	FYPO:0001234;	slow vegetative cell population growth	Underrepresented	2.86532951289398 (10/349)	6.84633411449615 (409/5974)	-1.43588	0.0366542	SPBC947.05c;SPAC22G7.11c;SPCC663.08c;SPCC162.04c;SPBP4H10.10;SPBC839.06;SPAC23D3.10c;SPCC1739.08c;SPAC14C4.01c;SPAC6G10.03c;
Phenotypes (FYPO)	FYPO:0004295;	multiseptate cell	Underrepresented	1.71919770773639 (6/349)	5.03850016739203 (301/5974)	-1.40211	0.039618	SPACUNK4.17;SPCC24B10.22;SPAC31G5.10;SPCC1223.13;SPAC20G4.03c;SPAC24C9.15c;
Phenotypes (FYPO)	FYPO:0002397;	abnormal cytoskeleton	Underrepresented	2.00573065902579 (7/349)	5.54067626380984 (331/5974)	-1.39581	0.0401967	SPAC15E1.02c;SPBC2F12.05c;SPBC146.11c;SPAC23D3.10c;SPBC1289.16c;SPAC1F8.05;SPAC13G7.02c;
Phenotypes (FYPO)	FYPO:0001375;	abolished protein localization	Underrepresented	2.00573065902579 (7/349)	5.5741546702377 (333/5974)	-1.38939	0.0407953	SPAC1093.06c;SPBC19F8.01c;SPAC8C9.03;SPCC1223.13;SPCC1183.12;SPAC24C9.15c;SPBC4.01;
Phenotypes (FYPO)	FYPO:0000679;	developmental process phenotype	Underrepresented	5.44412607449857 (19/349)	10.1774355540676 (608/5974)	-1.32564	0.047245	SPAC1952.15c;SPAC4A8.04;SPBC2D10.06;SPCP31B10.06;SPAC1093.06c;SPBC31E1.01c;SPAC31G5.10;SPBC19F8.01c;SPAC6C3.07;SPBC337.08c;SPBC146.11c;SPBC16E9.08;SPAC27F1.10;SPBC1685.14c;SPCC1183.12;SPBC31F10.05;SPBC8E4.05c;SPAC1F8.05;SPAC139.05;
Phenotypes (FYPO)	FYPO:0001418;	abnormal microtubule cytoskeleton morphology during vegetative growth	Underrepresented	1.14613180515759 (4/349)	4.05088717777034 (242/5974)	-1.30544	0.0494946	SPAC15E1.02c;SPBC1289.16c;SPAC1F8.05;SPAC13G7.02c;
Phenotypes (FYPO)	FYPO:0003064;	abnormal microtubule cytoskeleton morphology	Underrepresented	1.14613180515759 (4/349)	4.06762638098427 (243/5974)	-1.30544	0.0494946	SPAC15E1.02c;SPBC1289.16c;SPAC1F8.05;SPAC13G7.02c;
Protein Features		S.cerevisiae orthologs	Underrepresented	17.4785100286533 (61/349)	65.1824573150318 (3894/5974)	-75.9136	1.22009e-76	SPAC29A4.11;SPAC1952.15c;SPBC16A3.02c;SPBC947.05c;SPAC1250.05;SPAC4A8.04;SPBC354.12;SPAC26F1.04c;SPCC1235.08c;SPMIT.06;SPAC22F8.05;SPCC663.08c;SPCC4G3.03;SPCC2H8.02;SPCC24B10.22;SPCC830.07c;SPBC106.02c;SPBC16D10.08c;SPAC4G9.05;SPCC965.07c;SPCP31B10.06;SPAC1093.06c;SPBC31E1.01c;SPAC20H4.11c;SPBC4C3.08;SPCC777.04;SPAC31G5.10;SPBC725.03;SPBC2F12.05c;SPAC29E6.08;SPCC31H12.02c;SPBC337.08c;SPBC1652.01;…
Protein Features		Homo sapiens orthologs	Underrepresented	14.0401146131805 (49/349)	58.5704720455306 (3499/5974)	-66.9501	1.12172e-67	SPAC29A4.11;SPAC1952.15c;SPBC16A3.02c;SPBC947.05c;SPBC725.10;SPACUNK4.17;SPAC1250.05;SPAC4A8.04;SPBC354.12;SPAC26F1.04c;SPCC1235.08c;SPCC24B10.22;SPCC830.07c;SPBC106.02c;SPBC16D10.08c;SPCC965.07c;SPCP31B10.06;SPAC1093.06c;SPBC31E1.01c;SPAC20H4.11c;SPBC4C3.08;SPCC777.04;SPAPB24D3.10c;SPAC31G5.10;SPBC2F12.05c;SPAC29E6.08;SPBC337.08c;SPAC19G12.07c;SPCC794.04c;SPBC365.12c;SPAC20G4.02c;SPAC8C9.03;SPCC…
Protein Features		Arginine	Lower	0.043827	0.0511381	-2.89712	0.00126729	SPAC22G7.11c;SPAC1002.19;SPAC9G1.14;SPAC20H4.11c;SPAC4G9.05;SPAC6C3.07;SPAC4A8.04;SPAPB1A11.01;SPAC31G5.10;SPAC3G9.11c;SPAC19G12.07c;SPAC19G12.09;SPAC1093.06c;SPAC22F8.05;SPAC20G4.02c;SPAC20G4.03c;SPAC4F10.08;SPAC1952.15c;SPAC29A4.11;SPAC1F8.04c;SPAC2G11.05c;SPAC1A6.06c;SPAC1A6.08c;SPAC167.06c;SPAC4F8.08;SPACUNK4.17;SPAC513.02;SPAC24C9.15c;SPAC15E1.02c;SPAC9E9.01;SPAPJ691.02;SPAC14C4.01c;SPAP8A3.…
Protein Features		Glutamine	Lower	0.0336985	0.0384439	-2.10899	0.00778063	SPAC22G7.11c;SPAC1002.19;SPAC9G1.14;SPAC20H4.11c;SPAC4G9.05;SPAC6C3.07;SPAC4A8.04;SPAPB1A11.01;SPAC31G5.10;SPAC3G9.11c;SPAC19G12.07c;SPAC19G12.09;SPAC1093.06c;SPAC22F8.05;SPAC20G4.02c;SPAC20G4.03c;SPAC4F10.08;SPAC1952.15c;SPAC29A4.11;SPAC1F8.04c;SPAC2G11.05c;SPAC1A6.06c;SPAC1A6.08c;SPAC167.06c;SPAC4F8.08;SPACUNK4.17;SPAC513.02;SPAC24C9.15c;SPAC15E1.02c;SPAC9E9.01;SPAPJ691.02;SPAC14C4.01c;SPAP8A3.…
Protein Features		Nitrogen content	Lower	1.34151	1.36609	-1.81815	0.0152001	SPAC22G7.11c;SPAC1002.19;SPAC9G1.14;SPAC20H4.11c;SPAC4G9.05;SPAC6C3.07;SPAC4A8.04;SPAPB1A11.01;SPAC31G5.10;SPAC3G9.11c;SPAC19G12.07c;SPAC19G12.09;SPAC1093.06c;SPAC22F8.05;SPAC20G4.02c;SPAC20G4.03c;SPAC4F10.08;SPAC1952.15c;SPAC29A4.11;SPAC1F8.04c;SPAC2G11.05c;SPAC1A6.06c;SPAC1A6.08c;SPAC167.06c;SPAC4F8.08;SPACUNK4.17;SPAC513.02;SPAC24C9.15c;SPAC15E1.02c;SPAC9E9.01;SPAPJ691.02;SPAC14C4.01c;SPAP8A3.…
Transcript Features		mRNA copies per proliferating cell	Lower	2.17785	94.5944	-84.5225	3.00254e-85	SPNCRNA.628;SPNCRNA.659;SPNCRNA.666;SPAC22G7.11c;SPNCRNA.701;SPNCRNA.702;SPNCRNA.713;SPNCRNA.729;SPAC1002.19;SPNCRNA.765;SPAC20H4.11c;SPNCRNA.801;SPAC4G9.05;SPNCRNA.190;SPAC6C3.07;SPNCRNA.824;SPAC4A8.04;SPNCRNA.845;SPNCRNA.846;SPNCRNA.853;SPAPB1A11.01;SPAC31G5.10;SPNCRNA.875;SPNCRNA.560;SPAC3G9.11c;SPNCRNA.902;SPNCRNA.561;SPNCRNA.918;SPNCRNA.923;SPNCRNA.934;SPAC19G12.07c;SPAC19G12.09;SPNCRNA.969;…
Transcript Features		ncRNA	Enriched	59.3123209169054 (207/349)	16.4546367592903 (983/5974)	-75.7193	1.90833e-76	SPNCRNA.1558;SPNCRNA.1033;SPNCRNA.701;SPNCRNA.1633;SPNCRNA.1201;SPNCRNA.1280;SPNCRNA.1019;SPNCRNA.1026;SPNCRNA.1048;SPNCRNA.861;SPNCRNA.1107;SPNCRNA.704;SPNCRNA.1082;SPNCRNA.1582;SPNCRNA.1126;SPNCRNA.563;SPNCRNA.1445;SPNCRNA.1179;SPNCRNA.405;SPNCRNA.1100;SPNCRNA.1338;SPNCRNA.730;SPNCRNA.781;SPNCRNA.1472;SPNCRNA.1145;SPNCRNA.264;SPNCRNA.986;SPNCRNA.1552;SPNCRNA.1629;SPNCRNA.190;SPNCRNA.1451;SPNCRN…
Transcript Features		protein coding	Underrepresented	39.541547277937 (138/349)	82.7251422832273 (4942/5974)	-75.2379	5.7823e-76	SPBC56F2.15;SPAC29A4.11;SPAC1952.15c;SPBC16A3.02c;SPBC947.05c;SPCPB16A4.07;SPBC725.10;SPCC70.04c;SPACUNK4.17;SPAC1250.05;SPAC4A8.04;SPCC338.18;SPBC354.12;SPAC26F1.04c;SPAC22G7.11c;SPAC23H4.05c;SPAC4F8.08;SPCC1235.08c;SPCPB16A4.06c;SPMIT.06;SPAC15E1.02c;SPBC8E4.02c;SPAC1A6.06c;SPAC22F8.05;SPCC417.11c;SPCC663.08c;SPCC4G3.03;SPBC1773.12;SPBC24C6.09c;SPAC4F10.08;SPCC2H8.02;SPCC24B10.22;SPCC162.04c;SP…
Transcript Features		mRNA copies per quiescent cell	Lower	1.05568	10.1471	-48.4485	3.56016e-49	SPNCRNA.628;SPNCRNA.659;SPNCRNA.666;SPAC22G7.11c;SPNCRNA.701;SPNCRNA.702;SPNCRNA.713;SPNCRNA.729;SPAC1002.19;SPNCRNA.765;SPNCRNA.788;SPAC20H4.11c;SPNCRNA.801;SPAC4G9.05;SPNCRNA.190;SPAC6C3.07;SPNCRNA.824;SPAC4A8.04;SPNCRNA.845;SPNCRNA.846;SPNCRNA.853;SPAPB1A11.01;SPAC31G5.10;SPNCRNA.875;SPAC3G9.11c;SPNCRNA.892;SPNCRNA.902;SPNCRNA.561;SPNCRNA.918;SPNCRNA.923;SPNCRNA.934;SPAC19G12.07c;SPAC19G12.09;…
Transcript Features		mRNA level (WT)	Lower	1267.33	2876.27	-21.0529	8.85298e-22	SPAC22G7.11c;SPAC1002.19;SPAC20H4.11c;SPAC4G9.05;SPAC6C3.07;SPAC4A8.04;SPAPB1A11.01;SPAC31G5.10;SPAC3G9.11c;SPAC19G12.07c;SPAC19G12.09;SPAC1093.06c;SPAC22F8.05;SPAC20G4.02c;SPAC20G4.03c;SPAC4F10.08;SPAC29A4.11;SPAC1F8.04c;SPAC2G11.05c;SPAC1A6.08c;SPAC167.06c;SPACUNK4.17;SPAC513.02;SPAC24C9.15c;SPAC15E1.02c;SPAPJ691.02;SPAC14C4.01c;SPAP8A3.04c;SPAC23C11.06c;SPAPB24D3.07c;SPAC6G10.03c;SPAC16E8.05c;…
Transcript Features		Relative Pol II occupancy	Lower	1.02293	1.36276	-8.34821	4.48526e-09	SPAC22G7.11c;SPAC1002.19;SPAC20H4.11c;SPAC4G9.05;SPAC4A8.04;SPAPB1A11.01;SPAC31G5.10;SPAC3G9.11c;SPAC19G12.07c;SPAC19G12.09;SPAC1093.06c;SPAC22F8.05;SPAC20G4.02c;SPAC20G4.03c;SPAC4F10.08;SPAC1952.15c;SPAC1F8.04c;SPAC2G11.05c;SPAC1A6.06c;SPAC1A6.08c;SPAC167.06c;SPAC4F8.08;SPACUNK4.17;SPAC513.02;SPAC24C9.15c;SPAC15E1.02c;SPAC9E9.01;SPAPJ691.02;SPAC14C4.01c;SPAP8A3.04c;SPAC1F8.05;SPAC23C11.06c;SPAC8…
Transcript Features		Annotated transcript length	Lower	1861.72	2081.92	-2.21796	0.00605402	SPNCRNA.628;SPNCRNA.659;SPNCRNA.666;SPAC22G7.11c;SPNCRNA.701;SPNCRNA.702;SPNCRNA.713;SPNCRNA.729;SPAC1002.19;SPNCRNA.765;SPAC9G1.14;SPNCRNA.788;SPAC20H4.11c;SPNCRNA.801;SPAC4G9.05;SPNCRNA.190;SPAC6C3.07;SPNCRNA.824;SPAC4A8.04;SPNCRNA.845;SPNCRNA.846;SPNCRNA.853;SPAPB1A11.01;SPAC31G5.10;SPNCRNA.875;SPNCRNA.560;SPAC3G9.11c;SPNCRNA.892;SPNCRNA.902;SPNCRNA.561;SPNCRNA.918;SPNCRNA.923;SPNCRNA.934;SPAC…
Transcript Features		Top 20% longest transcripts	Underrepresented	16.0458452722063 (56/349)	23.1503180448611 (1383/5974)	-1.55686	0.027742	SPNCRNA.1558;SPNCRNA.1033;SPAC29A4.11;SPNCRNA.1026;SPNCRNA.1082;SPNCRNA.1126;SPNCRNA.1451;SPCC1235.08c;SPAC22F8.05;SPCC417.11c;SPCC2H8.02;SPCC24B10.22;SPBC16D10.08c;SPNCRNA.990;SPAC4G9.05;SPNCRNA.1164;SPCP31B10.06;SPBC1685.12c;SPAC1093.06c;SPNCRNA.1667;SPAPB1A11.01;SPNCRNA.1362;SPBC31E1.01c;SPNCRNA.934;SPAPB24D3.10c;SPAC1006.04c;SPBC2F12.05c;SPNCRNA.1041;SPBC19F8.01c;SPNCRNA.609;SPBC1652.01;SPAC1…

## Sheet: cluster 5
Category_Name	External_ID	GeneSet_Name	over_represented/under_represented	List_Frequency	Background_Frequency	lg pval	Corrected_pvalue	Genes_In_Common/Interacting_Gene_Pair
GO Biological Process	GO:0008150;	biological process	Underrepresented	38.2892057026477 (188/491)	81.7207900903917 (4882/5974)	-109.346	4.50714e-110	SPAC15E1.10;SPAC4F10.07c;SPAC11G7.05c;SPRRNA.46;SPAC3H8.04;SPAC15A10.10;SPCC320.06;SPAC26F1.07;SPAC1B3.06c;SPBC1604.16c;SPBC18H10.08c;SPAC328.03;SPBC1198.01;SPBC119.03;SPAC2E1P3.01;SPAPB24D3.04c;SPBC1683.01;SPBP35G2.06c;SPAC1805.15c;SPBC409.11;SPAPB1A10.14;SPAC2F7.05c;SPAC20G4.05c;SPBC31F10.17c;SPBC16C6.14;SPAC922.03;SPBPB21E7.01c;SPNCRNA.98;SPCC1183.09c;SPBP22H7.05c;SPAP7G5.06;SPAC1687.08;SPCC96…
GO Biological Process	GO:0009987;	cellular process	Underrepresented	26.2729124236253 (129/491)	67.7937730164044 (4050/5974)	-83.3223	4.76088e-84	SPAC15E1.10;SPAC4F10.07c;SPAC11G7.05c;SPRRNA.46;SPBC18H10.08c;SPAC328.03;SPBC1198.01;SPAPB24D3.04c;SPBC1683.01;SPBP35G2.06c;SPAC1805.15c;SPAPB1A10.14;SPAC2F7.05c;SPBC16C6.14;SPBPB21E7.01c;SPNCRNA.98;SPCC1183.09c;SPBP22H7.05c;SPAP7G5.06;SPCC965.05c;SPBC1D7.01;SPBC1271.10c;SPBC1105.14;SPAC4H3.02c;SPAC3C7.14c;SPBC12D12.02c;SPBC1198.10c;SPBC9B6.03;SPBC19F8.06c;SPMIT.01;SPAC1556.04c;SPAC167.08;SPNCRNA…
GO Biological Process	GO:0071704;	organic substance metabolic process	Underrepresented	20.3665987780041 (100/491)	51.4897890860395 (3076/5974)	-46.0591	8.72733e-47	SPAC15E1.10;SPAC4F10.07c;SPAC11G7.05c;SPRRNA.46;SPAC26F1.07;SPBC18H10.08c;SPAC328.03;SPAPB24D3.04c;SPBP35G2.06c;SPAC1805.15c;SPAPB1A10.14;SPAC2F7.05c;SPAC922.03;SPBPB21E7.01c;SPBP22H7.05c;SPCC965.05c;SPBC1D7.01;SPBC1105.14;SPAC3C7.14c;SPBC12D12.02c;SPBC1198.10c;SPBC9B6.03;SPMIT.01;SPAC1556.04c;SPAC167.08;SPNCRNA.445;SPAC26F1.10c;SPBC1604.01;SPCC338.08;SPAC688.04c;SPBC660.07;SPCC4G3.10c;SPCC191.05…
GO Biological Process	GO:0008152;	metabolic process	Underrepresented	21.9959266802444 (108/491)	53.213927017074 (3179/5974)	-45.8863	1.29937e-46	SPAC15E1.10;SPAC4F10.07c;SPAC11G7.05c;SPRRNA.46;SPAC26F1.07;SPBC18H10.08c;SPAC328.03;SPBC1198.01;SPAPB24D3.04c;SPBP35G2.06c;SPAC1805.15c;SPAPB1A10.14;SPAC2F7.05c;SPAC922.03;SPBPB21E7.01c;SPBP22H7.05c;SPCC965.05c;SPBC1D7.01;SPBC1105.14;SPAC3C7.14c;SPBC12D12.02c;SPBC1198.10c;SPBC9B6.03;SPMIT.01;SPAC1556.04c;SPAC167.08;SPNCRNA.445;SPAC26F1.10c;SPBC11G11.01;SPBC1604.01;SPCC338.08;SPAC688.04c;SPBC660.…
GO Biological Process	GO:0044237;	cellular metabolic process	Underrepresented	20.9775967413442 (103/491)	51.2889186474724 (3064/5974)	-43.7132	1.9356e-44	SPAC15E1.10;SPAC4F10.07c;SPAC11G7.05c;SPRRNA.46;SPBC18H10.08c;SPAC328.03;SPBC1198.01;SPAPB24D3.04c;SPBP35G2.06c;SPAC1805.15c;SPAPB1A10.14;SPAC2F7.05c;SPBPB21E7.01c;SPBP22H7.05c;SPCC965.05c;SPBC1D7.01;SPBC1105.14;SPAC3C7.14c;SPBC12D12.02c;SPBC1198.10c;SPBC9B6.03;SPMIT.01;SPAC1556.04c;SPAC167.08;SPNCRNA.445;SPAC26F1.10c;SPBC11G11.01;SPBC1604.01;SPCC338.08;SPAC688.04c;SPBC660.07;SPCC4G3.10c;SPCC191.…
GO Biological Process	GO:0044238;	primary metabolic process	Underrepresented	19.3482688391039 (95/491)	49.079343823234 (2932/5974)	-42.7431	1.80683e-43	SPAC15E1.10;SPAC4F10.07c;SPAC11G7.05c;SPRRNA.46;SPAC26F1.07;SPBC18H10.08c;SPAC328.03;SPAPB24D3.04c;SPBP35G2.06c;SPAC1805.15c;SPAPB1A10.14;SPAC2F7.05c;SPBPB21E7.01c;SPBP22H7.05c;SPCC965.05c;SPBC1D7.01;SPBC1105.14;SPAC3C7.14c;SPBC12D12.02c;SPBC1198.10c;SPBC9B6.03;SPMIT.01;SPAC1556.04c;SPAC167.08;SPNCRNA.445;SPAC26F1.10c;SPBC1604.01;SPCC338.08;SPBC660.07;SPCC4G3.10c;SPCC191.05c;SPRRNA.52;SPCC1739.03…
GO Biological Process	GO:0044699;	single-organism process	Underrepresented	20.3665987780041 (100/491)	49.0626046200201 (2931/5974)	-39.4234	3.77256e-40	SPAC4F10.07c;SPAC11G7.05c;SPAC26F1.07;SPAC328.03;SPBC1198.01;SPAPB24D3.04c;SPBC1683.01;SPBP35G2.06c;SPBC16C6.14;SPBPB21E7.01c;SPNCRNA.98;SPCC1183.09c;SPBP22H7.05c;SPAP7G5.06;SPCC965.05c;SPBC1271.10c;SPBC1105.14;SPAC3C7.14c;SPBC12D12.02c;SPBC1198.10c;SPBC9B6.03;SPBC19F8.06c;SPMIT.01;SPAC1556.04c;SPAC26F1.10c;SPBC11G11.01;SPCC965.06;SPCC1795.06;SPBC1604.01;SPCC338.08;SPAC688.04c;SPBC660.07;SPCC4G3.…
GO Biological Process	GO:0043170;	macromolecule metabolic process	Underrepresented	14.4602851323829 (71/491)	40.4586541680616 (2417/5974)	-35.6159	2.42168e-36	SPAC15E1.10;SPAC4F10.07c;SPRRNA.46;SPBC18H10.08c;SPAPB24D3.04c;SPBP35G2.06c;SPAC1805.15c;SPAPB1A10.14;SPAC2F7.05c;SPBP22H7.05c;SPCC965.05c;SPBC1D7.01;SPBC1105.14;SPAC3C7.14c;SPBC12D12.02c;SPBC1198.10c;SPBC9B6.03;SPAC167.08;SPNCRNA.445;SPAC26F1.10c;SPCC338.08;SPCC4G3.10c;SPRRNA.52;SPCC1739.03;SPBC16G5.03;SPAC13C5.07;SPAC20H4.06c;SPBC405.05;SPAC521.02;SPAC1F12.06c;SPAC6G9.16c;SPBC409.12c;SPAC19A8.1…
GO Biological Process	GO:0044260;	cellular macromolecule metabolic process	Underrepresented	14.2566191446028 (70/491)	39.4710411784399 (2358/5974)	-33.9116	1.2258e-34	SPAC15E1.10;SPAC4F10.07c;SPRRNA.46;SPBC18H10.08c;SPAPB24D3.04c;SPBP35G2.06c;SPAC1805.15c;SPAPB1A10.14;SPAC2F7.05c;SPBP22H7.05c;SPCC965.05c;SPBC1D7.01;SPBC1105.14;SPAC3C7.14c;SPBC12D12.02c;SPBC1198.10c;SPBC9B6.03;SPAC167.08;SPNCRNA.445;SPAC26F1.10c;SPCC338.08;SPCC4G3.10c;SPRRNA.52;SPCC1739.03;SPBC16G5.03;SPAC13C5.07;SPAC20H4.06c;SPBC405.05;SPAC521.02;SPAC1F12.06c;SPAC6G9.16c;SPBC409.12c;SPAC19A8.1…
GO Biological Process	GO:0044763;	single-organism cellular process	Underrepresented	19.3482688391039 (95/491)	45.1121526615333 (2695/5974)	-32.5612	2.74642e-33	SPAC4F10.07c;SPAC11G7.05c;SPAC328.03;SPBC1198.01;SPAPB24D3.04c;SPBC1683.01;SPBP35G2.06c;SPBC16C6.14;SPBPB21E7.01c;SPNCRNA.98;SPCC1183.09c;SPBP22H7.05c;SPAP7G5.06;SPCC965.05c;SPBC1271.10c;SPBC1105.14;SPAC3C7.14c;SPBC12D12.02c;SPBC1198.10c;SPBC9B6.03;SPBC19F8.06c;SPMIT.01;SPAC1556.04c;SPAC26F1.10c;SPBC11G11.01;SPCC965.06;SPCC1795.06;SPBC1604.01;SPCC338.08;SPAC688.04c;SPBC660.07;SPCC4G3.10c;SPAC1039…
GO Biological Process	GO:0071840;	cellular component organization or biogenesis	Underrepresented	10.183299389002 (50/491)	32.4907934382323 (1941/5974)	-30.2587	5.51234e-31	SPAC4F10.07c;SPAC328.03;SPBP35G2.06c;SPAC2F7.05c;SPBC16C6.14;SPNCRNA.98;SPBP22H7.05c;SPBC1D7.01;SPBC1105.14;SPAC4H3.02c;SPAC3C7.14c;SPBC1198.10c;SPBC9B6.03;SPNCRNA.445;SPAC6B12.06c;SPBC11G11.01;SPBC660.07;SPBC1685.13;SPCC1739.03;SPAC3H1.08c;SPAC1486.08;SPBC1289.14;SPAC23C4.16c;SPAC13C5.07;SPBC409.12c;SPAC19G12.13c;SPBC2G2.17c;SPAC10F6.11c;SPAC3C7.05c;SPAC29A4.17c;SPBC359.06;SPAC589.08c;SPAC6B12.1…
GO Biological Process	GO:0010467;	gene expression	Underrepresented	5.90631364562118 (29/491)	24.539671911617 (1466/5974)	-26.6403	2.28941e-27	SPRRNA.46;SPBP35G2.06c;SPAC2F7.05c;SPBP22H7.05c;SPBC1105.14;SPAC3C7.14c;SPBC1198.10c;SPNCRNA.445;SPRRNA.52;SPCC1739.03;SPAC20H4.06c;SPAC1F12.06c;SPAC3H8.09c;SPAPB17E12.04c;SPRRNA.51;SPAC1006.01;SPRRNA.44;SPAC6B12.18;SPRRNA.43;SPRRNA.50;SPBP8B7.15c;SPCC31H12.08c;SPAC29E6.01;SPSNORNA.38;SPBP8B7.28c;SPBC15D4.02;SPBC14F5.12c;SPBC1539.02;SPBC16C6.10;
GO Biological Process	GO:0009058;	biosynthetic process	Underrepresented	8.14663951120163 (40/491)	27.987947773686 (1672/5974)	-26.5977	2.52544e-27	SPAC11G7.05c;SPRRNA.46;SPAC328.03;SPBP35G2.06c;SPAC2F7.05c;SPBP22H7.05c;SPBC1105.14;SPAC3C7.14c;SPBC12D12.02c;SPBC1198.10c;SPBC1604.01;SPCC338.08;SPRRNA.52;SPCC1739.03;SPBC405.05;SPAC521.02;SPBC409.12c;SPAC19G12.13c;SPBC1683.06c;SPAC3H8.09c;SPAPB17E12.04c;SPRRNA.51;SPRRNA.44;SPAC1002.17c;SPRRNA.43;SPBC1683.02;SPRRNA.50;SPBC215.05;SPCC965.08c;SPAC13D6.01;SPAC6B12.11;SPAC140.04;SPCC31H12.08c;SPAC23…
GO Biological Process	GO:1901576;	organic substance biosynthetic process	Underrepresented	8.14663951120163 (40/491)	27.4522932708403 (1640/5974)	-25.5425	2.86765e-26	SPAC11G7.05c;SPRRNA.46;SPAC328.03;SPBP35G2.06c;SPAC2F7.05c;SPBP22H7.05c;SPBC1105.14;SPAC3C7.14c;SPBC12D12.02c;SPBC1198.10c;SPBC1604.01;SPCC338.08;SPRRNA.52;SPCC1739.03;SPBC405.05;SPAC521.02;SPBC409.12c;SPAC19G12.13c;SPBC1683.06c;SPAC3H8.09c;SPAPB17E12.04c;SPRRNA.51;SPRRNA.44;SPAC1002.17c;SPRRNA.43;SPBC1683.02;SPRRNA.50;SPBC215.05;SPCC965.08c;SPAC13D6.01;SPAC6B12.11;SPAC140.04;SPCC31H12.08c;SPAC23…
GO Biological Process	GO:0044249;	cellular biosynthetic process	Underrepresented	8.14663951120163 (40/491)	27.2514228322732 (1628/5974)	-25.1261	7.48068e-26	SPAC11G7.05c;SPRRNA.46;SPAC328.03;SPBP35G2.06c;SPAC2F7.05c;SPBP22H7.05c;SPBC1105.14;SPAC3C7.14c;SPBC12D12.02c;SPBC1198.10c;SPBC1604.01;SPCC338.08;SPRRNA.52;SPCC1739.03;SPBC405.05;SPAC521.02;SPBC409.12c;SPAC19G12.13c;SPBC1683.06c;SPAC3H8.09c;SPAPB17E12.04c;SPRRNA.51;SPRRNA.44;SPAC1002.17c;SPRRNA.43;SPBC1683.02;SPRRNA.50;SPBC215.05;SPCC965.08c;SPAC13D6.01;SPAC6B12.11;SPAC140.04;SPCC31H12.08c;SPAC23…
GO Biological Process	GO:0006807;	nitrogen compound metabolic process	Underrepresented	12.2199592668024 (60/491)	31.0847003682625 (1857/5974)	-21.2913	5.11347e-22	SPBC1198.01;SPAPB24D3.04c;SPBP35G2.06c;SPAC922.03;SPBPB21E7.01c;SPBP22H7.05c;SPCC965.05c;SPBC1105.14;SPAC3C7.14c;SPBC12D12.02c;SPBC1198.10c;SPMIT.01;SPAC1556.04c;SPAC167.08;SPNCRNA.445;SPBC1604.01;SPCC338.08;SPAC688.04c;SPCC4G3.10c;SPCC191.05c;SPCC1739.03;SPAC13C5.07;SPAC20H4.06c;SPAC521.02;SPCC132.04c;SPAC1F12.06c;SPAC6G9.16c;SPAC19A8.10;SPBC409.12c;SPBC3E7.08c;SPCC1223.03c;SPAC19G12.13c;SPBC168…
GO Biological Process	GO:0016043;	cellular component organization	Underrepresented	9.36863543788187 (46/491)	27.2346836290593 (1627/5974)	-21.2795	5.25469e-22	SPAC4F10.07c;SPAC328.03;SPBP35G2.06c;SPAC2F7.05c;SPBC16C6.14;SPNCRNA.98;SPBP22H7.05c;SPBC1D7.01;SPBC1105.14;SPAC4H3.02c;SPAC3C7.14c;SPBC1198.10c;SPBC9B6.03;SPAC6B12.06c;SPBC11G11.01;SPBC660.07;SPBC1685.13;SPCC1739.03;SPAC3H1.08c;SPAC1486.08;SPBC1289.14;SPAC23C4.16c;SPAC13C5.07;SPBC409.12c;SPAC19G12.13c;SPBC2G2.17c;SPAC10F6.11c;SPAC29A4.17c;SPBC359.06;SPAC589.08c;SPAC6B12.11;SPAC140.04;SPAC27D7.05…
GO Biological Process	GO:1901360;	organic cyclic compound metabolic process	Underrepresented	11.2016293279022 (55/491)	28.674255105457 (1713/5974)	-19.1568	6.96889e-20	SPAPB24D3.04c;SPBP35G2.06c;SPBPB21E7.01c;SPBP22H7.05c;SPCC965.05c;SPBC1105.14;SPAC3C7.14c;SPBC12D12.02c;SPBC1198.10c;SPMIT.01;SPAC1556.04c;SPAC167.08;SPNCRNA.445;SPBC1604.01;SPCC338.08;SPCC4G3.10c;SPCC191.05c;SPCC1739.03;SPAC13C5.07;SPAC20H4.06c;SPAC521.02;SPAC1F12.06c;SPAC6G9.16c;SPAC19A8.10;SPBC409.12c;SPBC3E7.08c;SPCC1223.03c;SPAC19G12.13c;SPBC1683.06c;SPAC3H8.09c;SPAPB17E12.04c;SPAC1002.17c;S…
GO Biological Process	GO:0034641;	cellular nitrogen compound metabolic process	Underrepresented	11.4052953156823 (56/491)	28.891864747238 (1726/5974)	-19.0613	8.68445e-20	SPBC1198.01;SPAPB24D3.04c;SPBP35G2.06c;SPBPB21E7.01c;SPBP22H7.05c;SPCC965.05c;SPBC1105.14;SPAC3C7.14c;SPBC12D12.02c;SPBC1198.10c;SPMIT.01;SPAC1556.04c;SPAC167.08;SPNCRNA.445;SPBC1604.01;SPCC338.08;SPAC688.04c;SPCC4G3.10c;SPCC191.05c;SPCC1739.03;SPAC13C5.07;SPAC20H4.06c;SPAC521.02;SPAC1F12.06c;SPAC6G9.16c;SPAC19A8.10;SPBC409.12c;SPBC3E7.08c;SPCC1223.03c;SPAC19G12.13c;SPBC1683.06c;SPAC3H8.09c;SPAPB…
GO Biological Process	GO:0016070;	RNA metabolic process	Underrepresented	4.68431771894094 (23/491)	18.9822564445932 (1134/5974)	-18.9317	1.17035e-19	SPBP35G2.06c;SPBP22H7.05c;SPBC1105.14;SPAC3C7.14c;SPBC12D12.02c;SPBC1198.10c;SPNCRNA.445;SPCC1739.03;SPAC20H4.06c;SPAC1F12.06c;SPAC3H8.09c;SPAPB17E12.04c;SPAC6B12.18;SPBP8B7.15c;SPCC31H12.08c;SPAC20H4.04;SPAC29E6.01;SPSNORNA.38;SPBP8B7.28c;SPBC15D4.02;SPBC14F5.12c;SPBC1539.02;SPBC16C6.10;
GO Biological Process	GO:0046483;	heterocycle metabolic process	Underrepresented	10.9979633401222 (54/491)	27.8372949447606 (1663/5974)	-18.1596	6.9252e-19	SPAPB24D3.04c;SPBP35G2.06c;SPBPB21E7.01c;SPBP22H7.05c;SPCC965.05c;SPBC1105.14;SPAC3C7.14c;SPBC12D12.02c;SPBC1198.10c;SPMIT.01;SPAC1556.04c;SPAC167.08;SPNCRNA.445;SPBC1604.01;SPCC338.08;SPCC4G3.10c;SPCC191.05c;SPCC1739.03;SPAC13C5.07;SPAC20H4.06c;SPAC521.02;SPAC1F12.06c;SPAC6G9.16c;SPAC19A8.10;SPBC409.12c;SPBC3E7.08c;SPCC1223.03c;SPAC19G12.13c;SPBC1683.06c;SPAC3H8.09c;SPAPB17E12.04c;SPAC1002.17c;S…
GO Biological Process	GO:0019538;	protein metabolic process	Underrepresented	6.5173116089613 (32/491)	21.3927017073987 (1278/5974)	-18.0325	9.27794e-19	SPAC15E1.10;SPAC4F10.07c;SPRRNA.46;SPBC18H10.08c;SPAC1805.15c;SPAPB1A10.14;SPAC2F7.05c;SPBC1D7.01;SPBC1198.10c;SPBC9B6.03;SPAC26F1.10c;SPRRNA.52;SPBC16G5.03;SPBC405.05;SPAC19A8.10;SPAPB17E12.04c;SPRRNA.51;SPAC1006.01;SPRRNA.44;SPBC3D6.11c;SPAC10F6.11c;SPRRNA.43;SPRRNA.50;SPBP8B7.15c;SPAC13D6.01;SPAC27D7.05c;SPAC29E6.01;SPAC15F9.01c;SPBC21.07c;SPAC6B12.13;SPAC13G6.08;SPBC211.07c;
GO Biological Process	GO:0065007;	biological regulation	Underrepresented	7.94297352342159 (39/491)	23.4851021091396 (1403/5974)	-17.9252	1.18808e-18	SPAC4F10.07c;SPBP35G2.06c;SPAC1805.15c;SPCC1183.09c;SPBP22H7.05c;SPBC1105.14;SPAC3C7.14c;SPAC26F1.10c;SPCC1795.06;SPCC338.08;SPCC1739.03;SPBC1289.14;SPBC1347.11;SPAC13C5.07;SPAC19A8.10;SPBC409.12c;SPAC19G12.13c;SPAPB17E12.04c;SPBC3D6.11c;SPAC10F6.11c;SPBC32F12.03c;SPBC359.06;SPAC589.08c;SPBC215.05;SPAC13D6.01;SPCC1020.09;SPAC140.04;SPAC27D7.05c;SPAC14C4.13;SPAC3F10.15c;SPBC21.07c;SPAC6B12.13;SPBP…
GO Biological Process	GO:0006725;	cellular aromatic compound metabolic process	Underrepresented	10.9979633401222 (54/491)	27.6029460997657 (1649/5974)	-17.6377	2.30286e-18	SPAPB24D3.04c;SPBP35G2.06c;SPBPB21E7.01c;SPBP22H7.05c;SPCC965.05c;SPBC1105.14;SPAC3C7.14c;SPBC12D12.02c;SPBC1198.10c;SPMIT.01;SPAC1556.04c;SPAC167.08;SPNCRNA.445;SPBC1604.01;SPCC338.08;SPCC4G3.10c;SPCC191.05c;SPCC1739.03;SPAC13C5.07;SPAC20H4.06c;SPAC521.02;SPAC1F12.06c;SPAC6G9.16c;SPAC19A8.10;SPBC409.12c;SPBC3E7.08c;SPCC1223.03c;SPAC19G12.13c;SPBC1683.06c;SPAC3H8.09c;SPAPB17E12.04c;SPAC1002.17c;S…
GO Biological Process	GO:0051179;	localization	Underrepresented	4.88798370672098 (24/491)	18.6642115835286 (1115/5974)	-17.6372	2.30551e-18	SPAC4F10.07c;SPBC1683.01;SPBP35G2.06c;SPBC16C6.14;SPNCRNA.98;SPCC1183.09c;SPAP7G5.06;SPBC1271.10c;SPBC9B6.03;SPBC19F8.06c;SPMIT.01;SPCC965.06;SPAC6G9.06c;SPAC1039.09;SPBC1685.13;SPAC3H1.08c;SPCPB1C11.02;SPAC589.08c;SPBC21H7.06c;SPBC1711.11;SPBC21.07c;SPBP8B7.28c;SPBC1861.01c;SPBC36.02c;
GO Biological Process	GO:0044267;	cellular protein metabolic process	Underrepresented	6.5173116089613 (32/491)	20.9909608302645 (1254/5974)	-17.1447	7.16694e-18	SPAC15E1.10;SPAC4F10.07c;SPRRNA.46;SPBC18H10.08c;SPAC1805.15c;SPAPB1A10.14;SPAC2F7.05c;SPBC1D7.01;SPBC1198.10c;SPBC9B6.03;SPAC26F1.10c;SPRRNA.52;SPBC16G5.03;SPBC405.05;SPAC19A8.10;SPAPB17E12.04c;SPRRNA.51;SPAC1006.01;SPRRNA.44;SPBC3D6.11c;SPAC10F6.11c;SPRRNA.43;SPRRNA.50;SPBP8B7.15c;SPAC13D6.01;SPAC27D7.05c;SPAC29E6.01;SPAC15F9.01c;SPBC21.07c;SPAC6B12.13;SPAC13G6.08;SPBC211.07c;
GO Biological Process	GO:0009059;	macromolecule biosynthetic process	Underrepresented	6.10997963340122 (30/491)	20.0368262470706 (1197/5974)	-16.5687	2.69986e-17	SPRRNA.46;SPBP35G2.06c;SPAC2F7.05c;SPBP22H7.05c;SPBC1105.14;SPAC3C7.14c;SPBC12D12.02c;SPBC1198.10c;SPCC338.08;SPRRNA.52;SPCC1739.03;SPBC405.05;SPAC521.02;SPBC409.12c;SPAC19G12.13c;SPAC3H8.09c;SPAPB17E12.04c;SPRRNA.51;SPRRNA.44;SPRRNA.43;SPRRNA.50;SPAC6B12.11;SPAC140.04;SPCC31H12.08c;SPAC20H4.04;SPCC553.07c;SPBP8B7.28c;SPBC15D4.02;SPBC14F5.12c;SPBC16C6.10;
GO Biological Process	GO:0034645;	cellular macromolecule biosynthetic process	Underrepresented	6.10997963340122 (30/491)	20.0033478406428 (1195/5974)	-16.3882	4.09027e-17	SPRRNA.46;SPBP35G2.06c;SPAC2F7.05c;SPBP22H7.05c;SPBC1105.14;SPAC3C7.14c;SPBC12D12.02c;SPBC1198.10c;SPCC338.08;SPRRNA.52;SPCC1739.03;SPBC405.05;SPAC521.02;SPBC409.12c;SPAC19G12.13c;SPAC3H8.09c;SPAPB17E12.04c;SPRRNA.51;SPRRNA.44;SPRRNA.43;SPRRNA.50;SPAC6B12.11;SPAC140.04;SPCC31H12.08c;SPAC20H4.04;SPCC553.07c;SPBP8B7.28c;SPBC15D4.02;SPBC14F5.12c;SPBC16C6.10;
GO Biological Process	GO:0051641;	cellular localization	Underrepresented	2.64765784114053 (13/491)	14.1446267157683 (845/5974)	-16.1466	7.13556e-17	SPAC4F10.07c;SPBP35G2.06c;SPBC16C6.14;SPNCRNA.98;SPBC9B6.03;SPAC6G9.06c;SPBC1685.13;SPAC3H1.08c;SPAC589.08c;SPBC21H7.06c;SPBC1711.11;SPBP8B7.28c;SPBC1861.01c;
GO Biological Process	GO:0044085;	cellular component biogenesis	Underrepresented	4.27698574338086 (21/491)	16.8731168396384 (1008/5974)	-16.0751	8.41261e-17	SPAC4F10.07c;SPAC2F7.05c;SPBC16C6.14;SPBC1D7.01;SPBC9B6.03;SPNCRNA.445;SPBC1685.13;SPAC3H1.08c;SPAC1486.08;SPBC1289.14;SPAC10F6.11c;SPAC3C7.05c;SPBC359.06;SPAC6B12.11;SPAC29E6.01;SPSNORNA.38;SPAC20H4.07;SPAC25H1.03;SPBP8B7.28c;SPBC1861.01c;SPBC16C6.10;
GO Biological Process	GO:0006139;	nucleobase-containing compound metabolic process	Underrepresented	10.7942973523422 (53/491)	26.4144626715768 (1578/5974)	-15.9975	1.00566e-16	SPAPB24D3.04c;SPBP35G2.06c;SPBPB21E7.01c;SPBP22H7.05c;SPCC965.05c;SPBC1105.14;SPAC3C7.14c;SPBC12D12.02c;SPBC1198.10c;SPMIT.01;SPAC1556.04c;SPAC167.08;SPNCRNA.445;SPCC338.08;SPCC4G3.10c;SPCC191.05c;SPCC1739.03;SPAC13C5.07;SPAC20H4.06c;SPAC521.02;SPAC1F12.06c;SPAC6G9.16c;SPAC19A8.10;SPBC409.12c;SPBC3E7.08c;SPCC1223.03c;SPAC19G12.13c;SPBC1683.06c;SPAC3H8.09c;SPAPB17E12.04c;SPAC1002.17c;SPBC3D6.11c;S…
GO Biological Process	GO:0051234;	establishment of localization	Underrepresented	3.66598778004073 (18/491)	15.3163709407432 (915/5974)	-14.9271	1.18266e-15	SPBC1683.01;SPBP35G2.06c;SPNCRNA.98;SPCC1183.09c;SPAP7G5.06;SPBC1271.10c;SPBC9B6.03;SPBC19F8.06c;SPMIT.01;SPCC965.06;SPAC6G9.06c;SPAC1039.09;SPAC3H1.08c;SPCPB1C11.02;SPBC21H7.06c;SPBC1711.11;SPBC21.07c;SPBC36.02c;
GO Biological Process	GO:0050789;	regulation of biological process	Underrepresented	7.12830957230142 (35/491)	20.6561767659859 (1234/5974)	-14.7917	1.61531e-15	SPAC4F10.07c;SPBP35G2.06c;SPAC1805.15c;SPBP22H7.05c;SPBC1105.14;SPAC3C7.14c;SPAC26F1.10c;SPCC1795.06;SPCC338.08;SPCC1739.03;SPBC1289.14;SPBC1347.11;SPAC13C5.07;SPBC409.12c;SPAC19A8.10;SPAC19G12.13c;SPAPB17E12.04c;SPBC3D6.11c;SPAC10F6.11c;SPBC32F12.03c;SPBC359.06;SPAC13D6.01;SPCC1020.09;SPAC140.04;SPAC27D7.05c;SPAC14C4.13;SPAC3F10.15c;SPBC21.07c;SPAC6B12.13;SPBP8B7.28c;SPBC15D4.02;SPCC1739.15;SPBC…
GO Biological Process	GO:0006810;	transport	Underrepresented	3.46232179226069 (17/491)	14.7304988282558 (880/5974)	-14.4584	3.48005e-15	SPBC1683.01;SPBP35G2.06c;SPNCRNA.98;SPCC1183.09c;SPAP7G5.06;SPBC1271.10c;SPBC9B6.03;SPBC19F8.06c;SPMIT.01;SPCC965.06;SPAC1039.09;SPAC3H1.08c;SPCPB1C11.02;SPBC21H7.06c;SPBC1711.11;SPBC21.07c;SPBC36.02c;
GO Biological Process	GO:0090304;	nucleic acid metabolic process	Underrepresented	8.96130346232179 (44/491)	23.0498828255775 (1377/5974)	-14.3848	4.12306e-15	SPAPB24D3.04c;SPBP35G2.06c;SPBP22H7.05c;SPCC965.05c;SPBC1105.14;SPAC3C7.14c;SPBC12D12.02c;SPBC1198.10c;SPAC167.08;SPNCRNA.445;SPCC338.08;SPCC4G3.10c;SPCC1739.03;SPAC13C5.07;SPAC20H4.06c;SPAC521.02;SPAC1F12.06c;SPAC6G9.16c;SPAC19A8.10;SPBC409.12c;SPBC3E7.08c;SPAC19G12.13c;SPAC3H8.09c;SPAPB17E12.04c;SPBC3D6.11c;SPAC6B12.18;SPBP8B7.15c;SPAC6B12.11;SPAC140.04;SPCC31H12.08c;SPAC14C4.13;SPBC21B10.12;SP…
GO Biological Process	GO:0050794;	regulation of cellular process	Underrepresented	6.92464358452139 (34/491)	19.8526950117174 (1186/5974)	-13.9323	1.1687e-14	SPAC4F10.07c;SPBP35G2.06c;SPBP22H7.05c;SPBC1105.14;SPAC3C7.14c;SPAC26F1.10c;SPCC1795.06;SPCC338.08;SPCC1739.03;SPBC1289.14;SPBC1347.11;SPAC13C5.07;SPBC409.12c;SPAC19A8.10;SPAC19G12.13c;SPAPB17E12.04c;SPBC3D6.11c;SPAC10F6.11c;SPBC32F12.03c;SPBC359.06;SPAC13D6.01;SPCC1020.09;SPAC140.04;SPAC27D7.05c;SPAC14C4.13;SPAC3F10.15c;SPBC21.07c;SPAC6B12.13;SPBP8B7.28c;SPBC15D4.02;SPCC1739.15;SPBC14F5.12c;SPBC…
GO Biological Process	GO:0006996;	organelle organization	Underrepresented	8.35030549898167 (41/491)	21.9116170070305 (1309/5974)	-13.8969	1.2679e-14	SPAC4F10.07c;SPAC328.03;SPBP35G2.06c;SPAC2F7.05c;SPBC16C6.14;SPBP22H7.05c;SPBC1105.14;SPAC4H3.02c;SPAC3C7.14c;SPBC1198.10c;SPBC9B6.03;SPAC6B12.06c;SPBC11G11.01;SPBC660.07;SPCC1739.03;SPAC3H1.08c;SPAC1486.08;SPBC1289.14;SPAC23C4.16c;SPAC13C5.07;SPBC409.12c;SPAC19G12.13c;SPAC10F6.11c;SPAC29A4.17c;SPBC359.06;SPAC589.08c;SPAC140.04;SPAC27D7.05c;SPAC14C4.13;SPBC21B10.12;SPAC3F10.15c;SPBC1711.11;SPAC25…
GO Biological Process	GO:0051649;	establishment of localization in cell	Underrepresented	1.42566191446029 (7/491)	10.5624372279879 (631/5974)	-13.6833	2.07332e-14	SPBP35G2.06c;SPNCRNA.98;SPBC9B6.03;SPAC6G9.06c;SPAC3H1.08c;SPBC21H7.06c;SPBC1711.11;
GO Biological Process	GO:0046907;	intracellular transport	Underrepresented	1.22199592668024 (6/491)	9.69199866086374 (579/5974)	-12.7816	1.65364e-13	SPBP35G2.06c;SPNCRNA.98;SPBC9B6.03;SPAC3H1.08c;SPBC21H7.06c;SPBC1711.11;
GO Biological Process	GO:1902578;	single-organism localization	Underrepresented	4.07331975560081 (20/491)	14.7137596250418 (879/5974)	-12.4722	3.37137e-13	SPBC1683.01;SPBP35G2.06c;SPNCRNA.98;SPCC1183.09c;SPAP7G5.06;SPBC1271.10c;SPBC9B6.03;SPBC19F8.06c;SPMIT.01;SPCC965.06;SPAC1039.09;SPBC1685.13;SPAC3H1.08c;SPCPB1C11.02;SPAC589.08c;SPBC21H7.06c;SPBC1711.11;SPBC21.07c;SPBC1861.01c;SPBC36.02c;
GO Biological Process	GO:0033036;	macromolecule localization	Underrepresented	2.24032586558045 (11/491)	10.8302644794108 (647/5974)	-11.0834	8.25236e-12	SPAC4F10.07c;SPBP35G2.06c;SPBC16C6.14;SPNCRNA.98;SPAC6G9.06c;SPBC1685.13;SPAC589.08c;SPBC21H7.06c;SPBC1711.11;SPBP8B7.28c;SPBC1861.01c;
GO Biological Process	GO:0044765;	single-organism transport	Underrepresented	3.46232179226069 (17/491)	12.7552728490124 (762/5974)	-10.7416	1.81314e-11	SPBC1683.01;SPBP35G2.06c;SPNCRNA.98;SPCC1183.09c;SPAP7G5.06;SPBC1271.10c;SPBC9B6.03;SPBC19F8.06c;SPMIT.01;SPCC965.06;SPAC1039.09;SPAC3H1.08c;SPCPB1C11.02;SPBC21H7.06c;SPBC1711.11;SPBC21.07c;SPBC36.02c;
GO Biological Process	GO:0043933;	macromolecular complex subunit organization	Underrepresented	3.66598778004073 (18/491)	13.073317710077 (781/5974)	-10.7158	1.92404e-11	SPAC2F7.05c;SPBC16C6.14;SPBP22H7.05c;SPBC1D7.01;SPAC3C7.14c;SPAC4H3.02c;SPCC1739.03;SPAC3H1.08c;SPAC1486.08;SPBC1289.14;SPBC359.06;SPAC589.08c;SPAC6B12.11;SPAC20H4.07;SPBP8B7.28c;SPBC1861.01c;SPBC14F5.12c;SPBC16C6.10;
GO Biological Process	GO:1902582;	single-organism intracellular transport	Underrepresented	1.22199592668024 (6/491)	8.58721124874456 (513/5974)	-10.502	3.14745e-11	SPBP35G2.06c;SPNCRNA.98;SPBC9B6.03;SPAC3H1.08c;SPBC21H7.06c;SPBC1711.11;
GO Biological Process	GO:0044710;	single-organism metabolic process	Underrepresented	13.8492871690428 (68/491)	26.832942751925 (1603/5974)	-10.1635	6.86322e-11	SPAC4F10.07c;SPAC11G7.05c;SPAC26F1.07;SPAC328.03;SPBC1198.01;SPAPB24D3.04c;SPBPB21E7.01c;SPCC965.05c;SPAC3C7.14c;SPBC12D12.02c;SPBC1198.10c;SPMIT.01;SPAC1556.04c;SPAC26F1.10c;SPBC11G11.01;SPBC1604.01;SPCC338.08;SPAC688.04c;SPBC660.07;SPCC4G3.10c;SPCC191.05c;SPAC23C4.16c;SPAC13C5.07;SPBC405.05;SPAC521.02;SPCC132.04c;SPAC1F12.06c;SPAC6G9.16c;SPBC409.12c;SPAC19A8.10;SPBC3E7.08c;SPCC1223.03c;SPAC19G1…
GO Biological Process	GO:0022613;	ribonucleoprotein complex biogenesis	Underrepresented	0.814663951120163 (4/491)	7.4991630398393 (448/5974)	-10.0248	9.44421e-11	SPAC2F7.05c;SPNCRNA.445;SPAC29E6.01;SPSNORNA.38;
GO Biological Process	GO:0019222;	regulation of metabolic process	Underrepresented	4.68431771894094 (23/491)	14.2450619350519 (851/5974)	-9.88482	1.30372e-10	SPAC4F10.07c;SPBP35G2.06c;SPAC1805.15c;SPBP22H7.05c;SPBC1105.14;SPAC3C7.14c;SPAC26F1.10c;SPCC1739.03;SPAC19A8.10;SPBC409.12c;SPAC19G12.13c;SPAPB17E12.04c;SPBC3D6.11c;SPAC10F6.11c;SPAC13D6.01;SPAC140.04;SPAC27D7.05c;SPAC6B12.13;SPBP8B7.28c;SPBC15D4.02;SPBC14F5.12c;SPBC1539.02;SPBC16C6.10;
GO Biological Process	GO:0044711;	single-organism biosynthetic process	Underrepresented	3.86965376782077 (19/491)	12.7720120522263 (763/5974)	-9.5834	2.60974e-10	SPAC11G7.05c;SPAC328.03;SPBC12D12.02c;SPBC1198.10c;SPBC1604.01;SPAC521.02;SPBC409.12c;SPAC19G12.13c;SPBC1683.06c;SPAC1002.17c;SPBC1683.02;SPBC215.05;SPCC965.08c;SPAC13D6.01;SPAC6B12.11;SPAC140.04;SPAC23D3.11;SPAC20H4.04;SPCC553.07c;
GO Biological Process	GO:1902589;	single-organism organelle organization	Underrepresented	5.09164969450102 (25/491)	14.5463675929026 (869/5974)	-9.28254	5.21746e-10	SPAC4F10.07c;SPBP35G2.06c;SPBC16C6.14;SPBC1198.10c;SPBC9B6.03;SPBC11G11.01;SPBC1289.14;SPAC13C5.07;SPBC409.12c;SPAC19G12.13c;SPAC10F6.11c;SPAC29A4.17c;SPBC359.06;SPAC589.08c;SPAC140.04;SPAC27D7.05c;SPAC14C4.13;SPBC21B10.12;SPAC3F10.15c;SPBC1711.11;SPAC20H4.07;SPAC6B12.13;SPBC1861.01c;SPBC14F5.12c;SPCC1442.04c;
GO Biological Process	GO:0048518;	positive regulation of biological process	Underrepresented	1.42566191446029 (7/491)	8.36960160696351 (500/5974)	-9.14349	7.18631e-10	SPAC4F10.07c;SPAC1805.15c;SPBP22H7.05c;SPCC1795.06;SPAC10F6.11c;SPAC27D7.05c;SPAC3F10.15c;
GO Biological Process	GO:0048522;	positive regulation of cellular process	Underrepresented	1.22199592668024 (6/491)	7.83394710411784 (468/5974)	-8.96215	1.09107e-09	SPAC4F10.07c;SPBP22H7.05c;SPCC1795.06;SPAC10F6.11c;SPAC27D7.05c;SPAC3F10.15c;
GO Biological Process	GO:0031323;	regulation of cellular metabolic process	Underrepresented	4.4806517311609 (22/491)	13.3746233679277 (799/5974)	-8.96134	1.09311e-09	SPAC4F10.07c;SPBP35G2.06c;SPBP22H7.05c;SPBC1105.14;SPAC3C7.14c;SPAC26F1.10c;SPCC1739.03;SPAC19A8.10;SPBC409.12c;SPAC19G12.13c;SPAPB17E12.04c;SPBC3D6.11c;SPAC10F6.11c;SPAC13D6.01;SPAC140.04;SPAC27D7.05c;SPAC6B12.13;SPBP8B7.28c;SPBC15D4.02;SPBC14F5.12c;SPBC1539.02;SPBC16C6.10;
GO Biological Process	GO:0008104;	protein localization	Underrepresented	2.24032586558045 (11/491)	9.65852025443589 (577/5974)	-8.77794	1.66746e-09	SPAC4F10.07c;SPBP35G2.06c;SPBC16C6.14;SPNCRNA.98;SPAC6G9.06c;SPBC1685.13;SPAC589.08c;SPBC21H7.06c;SPBC1711.11;SPBP8B7.28c;SPBC1861.01c;
GO Biological Process	GO:0070727;	cellular macromolecule localization	Underrepresented	2.24032586558045 (11/491)	9.60830264479411 (574/5974)	-8.77794	1.66746e-09	SPAC4F10.07c;SPBP35G2.06c;SPBC16C6.14;SPNCRNA.98;SPAC6G9.06c;SPBC1685.13;SPAC589.08c;SPBC21H7.06c;SPBC1711.11;SPBP8B7.28c;SPBC1861.01c;
GO Biological Process	GO:1901362;	organic cyclic compound biosynthetic process	Underrepresented	4.27698574338086 (21/491)	12.9059256779377 (771/5974)	-8.66322	2.1716e-09	SPBP35G2.06c;SPBP22H7.05c;SPBC1105.14;SPAC3C7.14c;SPBC12D12.02c;SPBC1604.01;SPCC1739.03;SPAC521.02;SPAC19G12.13c;SPBC1683.06c;SPAC3H8.09c;SPAPB17E12.04c;SPAC1002.17c;SPBC1683.02;SPAC13D6.01;SPCC31H12.08c;SPCC553.07c;SPBP8B7.28c;SPBC15D4.02;SPBC14F5.12c;SPBC16C6.10;
GO Biological Process	GO:0071702;	organic substance transport	Underrepresented	2.03665987780041 (10/491)	9.17308336123201 (548/5974)	-8.52617	2.97732e-09	SPBP35G2.06c;SPNCRNA.98;SPAP7G5.06;SPBC19F8.06c;SPAC1039.09;SPCPB1C11.02;SPBC21H7.06c;SPBC1711.11;SPBC21.07c;SPBC36.02c;
GO Biological Process	GO:0060255;	regulation of macromolecule metabolic process	Underrepresented	4.4806517311609 (22/491)	13.1402745229327 (785/5974)	-8.51791	3.0345e-09	SPAC4F10.07c;SPBP35G2.06c;SPAC1805.15c;SPBP22H7.05c;SPBC1105.14;SPAC3C7.14c;SPAC26F1.10c;SPCC1739.03;SPAC19A8.10;SPBC409.12c;SPAC19G12.13c;SPAPB17E12.04c;SPBC3D6.11c;SPAC10F6.11c;SPAC140.04;SPAC27D7.05c;SPAC6B12.13;SPBP8B7.28c;SPBC15D4.02;SPBC14F5.12c;SPBC1539.02;SPBC16C6.10;
GO Biological Process	GO:0044271;	cellular nitrogen compound biosynthetic process	Underrepresented	4.07331975560081 (20/491)	12.4707063943756 (745/5974)	-8.51587	3.0488e-09	SPBP35G2.06c;SPBP22H7.05c;SPBC1105.14;SPAC3C7.14c;SPBC12D12.02c;SPBC1604.01;SPCC1739.03;SPAC521.02;SPAC19G12.13c;SPBC1683.06c;SPAC3H8.09c;SPAPB17E12.04c;SPAC1002.17c;SPBC1683.02;SPCC31H12.08c;SPCC553.07c;SPBP8B7.28c;SPBC15D4.02;SPBC14F5.12c;SPBC16C6.10;
GO Biological Process	GO:0034613;	cellular protein localization	Underrepresented	2.24032586558045 (11/491)	9.44091061265484 (564/5974)	-8.47067	3.38319e-09	SPAC4F10.07c;SPBP35G2.06c;SPBC16C6.14;SPNCRNA.98;SPAC6G9.06c;SPBC1685.13;SPAC589.08c;SPBC21H7.06c;SPBC1711.11;SPBP8B7.28c;SPBC1861.01c;
GO Biological Process	GO:0080090;	regulation of primary metabolic process	Underrepresented	4.68431771894094 (23/491)	13.1904921325745 (788/5974)	-8.0837	8.24705e-09	SPAC4F10.07c;SPBP35G2.06c;SPAC1805.15c;SPBP22H7.05c;SPBC1105.14;SPAC3C7.14c;SPAC26F1.10c;SPCC1739.03;SPAC19A8.10;SPBC409.12c;SPAC19G12.13c;SPAPB17E12.04c;SPBC3D6.11c;SPAC10F6.11c;SPAC13D6.01;SPAC140.04;SPAC27D7.05c;SPAC6B12.13;SPBP8B7.28c;SPBC15D4.02;SPBC14F5.12c;SPBC1539.02;SPBC16C6.10;
GO Biological Process	GO:0010468;	regulation of gene expression	Underrepresented	2.24032586558045 (11/491)	9.20656176765986 (550/5974)	-7.99423	1.01337e-08	SPBP35G2.06c;SPBP22H7.05c;SPBC1105.14;SPAC3C7.14c;SPCC1739.03;SPAPB17E12.04c;SPBP8B7.28c;SPBC15D4.02;SPBC14F5.12c;SPBC1539.02;SPBC16C6.10;
GO Biological Process	GO:0045184;	establishment of protein localization	Underrepresented	0.814663951120163 (4/491)	6.51155005021761 (389/5974)	-7.97127	1.06839e-08	SPBP35G2.06c;SPNCRNA.98;SPBC21H7.06c;SPBC1711.11;
GO Biological Process	GO:0016482;	cytoplasmic transport	Underrepresented	1.0183299389002 (5/491)	6.879812520924 (411/5974)	-7.96816	1.07608e-08	SPBP35G2.06c;SPNCRNA.98;SPAC3H1.08c;SPBC21H7.06c;SPBC1711.11;
GO Biological Process	GO:0043412;	macromolecule modification	Underrepresented	4.07331975560081 (20/491)	12.1359223300971 (725/5974)	-7.92654	1.18429e-08	SPAC4F10.07c;SPBC18H10.08c;SPAPB24D3.04c;SPAC1805.15c;SPAPB1A10.14;SPBC9B6.03;SPNCRNA.445;SPAC26F1.10c;SPBC16G5.03;SPBC405.05;SPAC19A8.10;SPAPB17E12.04c;SPBC3D6.11c;SPAC6B12.18;SPAC10F6.11c;SPBP8B7.15c;SPSNORNA.38;SPBC21.07c;SPAC6B12.13;SPBC211.07c;
GO Biological Process	GO:0018130;	heterocycle biosynthetic process	Underrepresented	4.07331975560081 (20/491)	12.1694007365249 (727/5974)	-7.92424	1.19058e-08	SPBP35G2.06c;SPBP22H7.05c;SPBC1105.14;SPAC3C7.14c;SPBC12D12.02c;SPBC1604.01;SPCC1739.03;SPAC521.02;SPAC19G12.13c;SPBC1683.06c;SPAC3H8.09c;SPAPB17E12.04c;SPAC1002.17c;SPBC1683.02;SPCC31H12.08c;SPCC553.07c;SPBP8B7.28c;SPBC15D4.02;SPBC14F5.12c;SPBC16C6.10;
GO Biological Process	GO:0006396;	RNA processing	Underrepresented	2.24032586558045 (11/491)	9.13960495480415 (546/5974)	-7.83926	1.4479e-08	SPNCRNA.445;SPAC20H4.06c;SPAC1F12.06c;SPAC3H8.09c;SPAC6B12.18;SPBP8B7.15c;SPCC31H12.08c;SPAC29E6.01;SPSNORNA.38;SPBP8B7.28c;SPBC1539.02;
GO Biological Process	GO:0019438;	aromatic compound biosynthetic process	Underrepresented	4.07331975560081 (20/491)	12.0522263140275 (720/5974)	-7.78222	1.65114e-08	SPBP35G2.06c;SPBP22H7.05c;SPBC1105.14;SPAC3C7.14c;SPBC12D12.02c;SPBC1604.01;SPCC1739.03;SPAC521.02;SPAC19G12.13c;SPBC1683.06c;SPAC3H8.09c;SPAPB17E12.04c;SPAC1002.17c;SPBC1683.02;SPCC31H12.08c;SPCC553.07c;SPBP8B7.28c;SPBC15D4.02;SPBC14F5.12c;SPBC16C6.10;
GO Biological Process	GO:0015031;	protein transport	Underrepresented	0.814663951120163 (4/491)	6.36089722129227 (380/5974)	-7.62706	2.36015e-08	SPBP35G2.06c;SPNCRNA.98;SPBC21H7.06c;SPBC1711.11;
GO Biological Process	GO:0022607;	cellular component assembly	Underrepresented	3.46232179226069 (17/491)	10.9641781051222 (655/5974)	-7.49687	3.18514e-08	SPAC4F10.07c;SPAC2F7.05c;SPBC16C6.14;SPBC1D7.01;SPBC9B6.03;SPBC1685.13;SPAC3H1.08c;SPAC1486.08;SPBC1289.14;SPAC10F6.11c;SPBC359.06;SPAC6B12.11;SPAC25H1.03;SPAC20H4.07;SPBP8B7.28c;SPBC1861.01c;SPBC16C6.10;
GO Biological Process	GO:0042254;	ribosome biogenesis	Underrepresented	0.814663951120163 (4/491)	6.12654837629729 (366/5974)	-7.31774	4.81131e-08	SPAC2F7.05c;SPNCRNA.445;SPAC29E6.01;SPSNORNA.38;
GO Biological Process	GO:0006464;	cellular protein modification process	Underrepresented	3.25865580448065 (16/491)	10.4620020087044 (625/5974)	-7.21738	6.06211e-08	SPAC4F10.07c;SPBC18H10.08c;SPAC1805.15c;SPAPB1A10.14;SPBC9B6.03;SPAC26F1.10c;SPBC16G5.03;SPBC405.05;SPAC19A8.10;SPAPB17E12.04c;SPBC3D6.11c;SPAC10F6.11c;SPBP8B7.15c;SPBC21.07c;SPAC6B12.13;SPBC211.07c;
GO Biological Process	GO:0036211;	protein modification process	Underrepresented	3.25865580448065 (16/491)	10.4620020087044 (625/5974)	-7.21738	6.06211e-08	SPAC4F10.07c;SPBC18H10.08c;SPAC1805.15c;SPAPB1A10.14;SPBC9B6.03;SPAC26F1.10c;SPBC16G5.03;SPBC405.05;SPAC19A8.10;SPAPB17E12.04c;SPBC3D6.11c;SPAC10F6.11c;SPBP8B7.15c;SPBC21.07c;SPAC6B12.13;SPBC211.07c;
GO Biological Process	GO:0006886;	intracellular protein transport	Underrepresented	0.814663951120163 (4/491)	6.04285236022765 (361/5974)	-7.15427	7.01015e-08	SPBP35G2.06c;SPNCRNA.98;SPBC21H7.06c;SPBC1711.11;
GO Biological Process	GO:0034660;	ncRNA metabolic process	Underrepresented	1.0183299389002 (5/491)	6.47807164378976 (387/5974)	-7.15427	7.01015e-08	SPBC1198.10c;SPNCRNA.445;SPAC6B12.18;SPAC29E6.01;SPSNORNA.38;
GO Biological Process	GO:0006357;	regulation of transcription from RNA polymerase II promoter	Underrepresented	0.610997963340122 (3/491)	5.5741546702377 (333/5974)	-7.02486	9.4437e-08	SPBP22H7.05c;SPBC1105.14;SPBC15D4.02;
GO Biological Process	GO:0006366;	transcription from RNA polymerase II promoter	Underrepresented	1.0183299389002 (5/491)	6.4445932373619 (385/5974)	-6.97941	1.04855e-07	SPBP22H7.05c;SPBC1105.14;SPAC3H8.09c;SPCC31H12.08c;SPBC15D4.02;
GO Biological Process	GO:0032774;	RNA biosynthetic process	Underrepresented	2.44399185336049 (12/491)	8.9219953130231 (533/5974)	-6.8834	1.30799e-07	SPBP35G2.06c;SPBP22H7.05c;SPBC1105.14;SPAC3C7.14c;SPCC1739.03;SPAC3H8.09c;SPAPB17E12.04c;SPCC31H12.08c;SPBP8B7.28c;SPBC15D4.02;SPBC14F5.12c;SPBC16C6.10;
GO Biological Process	GO:0010556;	regulation of macromolecule biosynthetic process	Underrepresented	2.64765784114053 (13/491)	9.22330097087379 (551/5974)	-6.85186	1.40649e-07	SPBP35G2.06c;SPBP22H7.05c;SPBC1105.14;SPAC3C7.14c;SPCC1739.03;SPBC409.12c;SPAC19G12.13c;SPAPB17E12.04c;SPAC140.04;SPBP8B7.28c;SPBC15D4.02;SPBC14F5.12c;SPBC16C6.10;
GO Biological Process	GO:0009889;	regulation of biosynthetic process	Underrepresented	2.85132382892057 (14/491)	9.5413458319384 (570/5974)	-6.82917	1.48194e-07	SPBP35G2.06c;SPBP22H7.05c;SPBC1105.14;SPAC3C7.14c;SPCC1739.03;SPBC409.12c;SPAC19G12.13c;SPAPB17E12.04c;SPAC13D6.01;SPAC140.04;SPBP8B7.28c;SPBC15D4.02;SPBC14F5.12c;SPBC16C6.10;
GO Biological Process	GO:0019219;	regulation of nucleobase-containing compound metabolic process	Underrepresented	2.85132382892057 (14/491)	9.55808503515233 (571/5974)	-6.82917	1.48194e-07	SPBP35G2.06c;SPBP22H7.05c;SPBC1105.14;SPAC3C7.14c;SPCC1739.03;SPBC409.12c;SPAC19G12.13c;SPAPB17E12.04c;SPAC140.04;SPBP8B7.28c;SPBC15D4.02;SPBC14F5.12c;SPBC1539.02;SPBC16C6.10;
GO Biological Process	GO:0031326;	regulation of cellular biosynthetic process	Underrepresented	2.85132382892057 (14/491)	9.5413458319384 (570/5974)	-6.82917	1.48194e-07	SPBP35G2.06c;SPBP22H7.05c;SPBC1105.14;SPAC3C7.14c;SPCC1739.03;SPBC409.12c;SPAC19G12.13c;SPAPB17E12.04c;SPAC13D6.01;SPAC140.04;SPBP8B7.28c;SPBC15D4.02;SPBC14F5.12c;SPBC16C6.10;
GO Biological Process	GO:0051171;	regulation of nitrogen compound metabolic process	Underrepresented	2.85132382892057 (14/491)	9.59156344158018 (573/5974)	-6.82317	1.50254e-07	SPBP35G2.06c;SPBP22H7.05c;SPBC1105.14;SPAC3C7.14c;SPCC1739.03;SPBC409.12c;SPAC19G12.13c;SPAPB17E12.04c;SPAC140.04;SPBP8B7.28c;SPBC15D4.02;SPBC14F5.12c;SPBC1539.02;SPBC16C6.10;
GO Biological Process	GO:0023052;	signaling	Underrepresented	1.22199592668024 (6/491)	6.69568128557081 (400/5974)	-6.6949	2.01884e-07	SPAC26F1.10c;SPCC1795.06;SPAC13C5.07;SPCC1020.09;SPBC21.07c;SPAC6B12.13;
GO Biological Process	GO:2000112;	regulation of cellular macromolecule biosynthetic process	Underrepresented	2.64765784114053 (13/491)	9.20656176765986 (550/5974)	-6.6949	2.01884e-07	SPBP35G2.06c;SPBP22H7.05c;SPBC1105.14;SPAC3C7.14c;SPCC1739.03;SPBC409.12c;SPAC19G12.13c;SPAPB17E12.04c;SPAC140.04;SPBP8B7.28c;SPBC15D4.02;SPBC14F5.12c;SPBC16C6.10;
GO Biological Process	GO:0006351;	transcription, DNA-templated	Underrepresented	2.44399185336049 (12/491)	8.80482089052561 (526/5974)	-6.58181	2.61935e-07	SPBP35G2.06c;SPBP22H7.05c;SPBC1105.14;SPAC3C7.14c;SPCC1739.03;SPAC3H8.09c;SPAPB17E12.04c;SPCC31H12.08c;SPBP8B7.28c;SPBC15D4.02;SPBC14F5.12c;SPBC16C6.10;
GO Biological Process	GO:0097659;	nucleic acid-templated transcription	Underrepresented	2.44399185336049 (12/491)	8.80482089052561 (526/5974)	-6.58181	2.61935e-07	SPBP35G2.06c;SPBP22H7.05c;SPBC1105.14;SPAC3C7.14c;SPCC1739.03;SPAC3H8.09c;SPAPB17E12.04c;SPCC31H12.08c;SPBP8B7.28c;SPBC15D4.02;SPBC14F5.12c;SPBC16C6.10;
GO Biological Process	GO:0034654;	nucleobase-containing compound biosynthetic process	Underrepresented	3.86965376782077 (19/491)	10.9809173083361 (656/5974)	-6.50031	3.16001e-07	SPBP35G2.06c;SPBP22H7.05c;SPBC1105.14;SPAC3C7.14c;SPBC12D12.02c;SPCC1739.03;SPAC521.02;SPAC19G12.13c;SPBC1683.06c;SPAC3H8.09c;SPAPB17E12.04c;SPAC1002.17c;SPBC1683.02;SPCC31H12.08c;SPCC553.07c;SPBP8B7.28c;SPBC15D4.02;SPBC14F5.12c;SPBC16C6.10;
GO Biological Process	GO:0065003;	macromolecular complex assembly	Underrepresented	2.24032586558045 (11/491)	8.3026447941078 (496/5974)	-6.32644	4.71589e-07	SPAC2F7.05c;SPBC1D7.01;SPAC3H1.08c;SPAC1486.08;SPBC1289.14;SPBC359.06;SPAC6B12.11;SPAC20H4.07;SPBP8B7.28c;SPBC1861.01c;SPBC16C6.10;
GO Biological Process	GO:0009893;	positive regulation of metabolic process	Underrepresented	1.0183299389002 (5/491)	5.95915634415802 (356/5974)	-6.19913	6.32221e-07	SPAC4F10.07c;SPAC1805.15c;SPBP22H7.05c;SPAC10F6.11c;SPAC27D7.05c;
GO Biological Process	GO:0031325;	positive regulation of cellular metabolic process	Underrepresented	0.814663951120163 (4/491)	5.5741546702377 (333/5974)	-6.19134	6.43666e-07	SPAC4F10.07c;SPBP22H7.05c;SPAC10F6.11c;SPAC27D7.05c;
GO Biological Process	GO:0034470;	ncRNA processing	Underrepresented	0.814663951120163 (4/491)	5.44024104452628 (325/5974)	-5.84844	1.41761e-06	SPNCRNA.445;SPAC6B12.18;SPAC29E6.01;SPSNORNA.38;
GO Biological Process	GO:0051252;	regulation of RNA metabolic process	Underrepresented	2.24032586558045 (11/491)	7.93438232340141 (474/5974)	-5.73909	1.8235e-06	SPBP35G2.06c;SPBP22H7.05c;SPBC1105.14;SPAC3C7.14c;SPCC1739.03;SPAPB17E12.04c;SPBP8B7.28c;SPBC15D4.02;SPBC14F5.12c;SPBC1539.02;SPBC16C6.10;
GO Biological Process	GO:0006412;	translation	Underrepresented	1.62932790224033 (8/491)	6.84633411449615 (409/5974)	-5.57801	2.64237e-06	SPRRNA.46;SPAC2F7.05c;SPBC1198.10c;SPRRNA.52;SPRRNA.51;SPRRNA.44;SPRRNA.43;SPRRNA.50;
GO Biological Process	GO:0007165;	signal transduction	Underrepresented	1.0183299389002 (5/491)	5.65785068630733 (338/5974)	-5.56598	2.71659e-06	SPAC26F1.10c;SPCC1795.06;SPAC13C5.07;SPCC1020.09;SPBC21.07c;
GO Biological Process	GO:0044700;	single organism signaling	Underrepresented	1.0183299389002 (5/491)	5.67458988952126 (339/5974)	-5.56259	2.73787e-06	SPAC26F1.10c;SPCC1795.06;SPAC13C5.07;SPCC1020.09;SPBC21.07c;
GO Biological Process	GO:0006355;	regulation of transcription, DNA-templated	Underrepresented	2.03665987780041 (10/491)	7.39872782055574 (442/5974)	-5.49325	3.21179e-06	SPBP35G2.06c;SPBP22H7.05c;SPBC1105.14;SPAC3C7.14c;SPCC1739.03;SPAPB17E12.04c;SPBP8B7.28c;SPBC15D4.02;SPBC14F5.12c;SPBC16C6.10;
GO Biological Process	GO:1903506;	regulation of nucleic acid-templated transcription	Underrepresented	2.03665987780041 (10/491)	7.39872782055574 (442/5974)	-5.49325	3.21179e-06	SPBP35G2.06c;SPBP22H7.05c;SPBC1105.14;SPAC3C7.14c;SPCC1739.03;SPAPB17E12.04c;SPBP8B7.28c;SPBC15D4.02;SPBC14F5.12c;SPBC16C6.10;
GO Biological Process	GO:2001141;	regulation of RNA biosynthetic process	Underrepresented	2.03665987780041 (10/491)	7.41546702376967 (443/5974)	-5.49325	3.21179e-06	SPBP35G2.06c;SPBP22H7.05c;SPBC1105.14;SPAC3C7.14c;SPCC1739.03;SPAPB17E12.04c;SPBP8B7.28c;SPBC15D4.02;SPBC14F5.12c;SPBC16C6.10;
GO Biological Process	GO:0010604;	positive regulation of macromolecule metabolic process	Underrepresented	1.0183299389002 (5/491)	5.44024104452628 (325/5974)	-5.08128	8.29319e-06	SPAC4F10.07c;SPAC1805.15c;SPBP22H7.05c;SPAC10F6.11c;SPAC27D7.05c;
GO Biological Process	GO:0022402;	cell cycle process	Underrepresented	3.86965376782077 (19/491)	9.9765651155005 (596/5974)	-4.9962	1.00879e-05	SPAC328.03;SPBC16C6.14;SPBC12D12.02c;SPCC338.08;SPBC660.07;SPAC13C5.07;SPAC589.08c;SPAC6B12.11;SPAC27D7.05c;SPAC14C4.13;SPBC21B10.12;SPAC3F10.15c;SPAC20H4.04;SPAC20H4.07;SPAC6B12.13;SPBC1861.01c;SPCC1739.15;SPBC14F5.12c;SPCC1442.04c;
GO Biological Process	GO:0044281;	small molecule metabolic process	Underrepresented	4.07331975560081 (20/491)	10.1774355540676 (608/5974)	-4.88087	1.31561e-05	SPAC11G7.05c;SPBPB21E7.01c;SPBC1198.10c;SPMIT.01;SPAC1556.04c;SPBC1604.01;SPCC191.05c;SPCC132.04c;SPCC1223.03c;SPBC1683.06c;SPAC29B12.13;SPAC1002.17c;SPBC1683.02;SPBC215.05;SPCC965.08c;SPAC13D6.01;SPCC550.07;SPCC13B11.03c;SPBC1773.06c;SPAC18B11.09c;
GO Biological Process	GO:1902580;	single-organism cellular localization	Underrepresented	1.22199592668024 (6/491)	5.67458988952126 (339/5974)	-4.8286	1.48389e-05	SPBP35G2.06c;SPNCRNA.98;SPBC9B6.03;SPBC1685.13;SPBC21H7.06c;SPBC1711.11;
GO Biological Process	GO:0071822;	protein complex subunit organization	Underrepresented	1.83299389002037 (9/491)	6.66220287914295 (398/5974)	-4.79676	1.59675e-05	SPBC16C6.14;SPBC1D7.01;SPAC4H3.02c;SPAC3H1.08c;SPAC1486.08;SPBC1289.14;SPBC359.06;SPAC589.08c;SPBC1861.01c;
GO Biological Process	GO:1901564;	organonitrogen compound metabolic process	Underrepresented	3.05498981670061 (15/491)	8.53699363910278 (510/5974)	-4.6893	2.04502e-05	SPAC922.03;SPBPB21E7.01c;SPBC1198.10c;SPMIT.01;SPAC1556.04c;SPBC1604.01;SPAC688.04c;SPCC132.04c;SPCC1223.03c;SPBC1683.06c;SPAC1002.17c;SPBC1683.02;SPBC215.05;SPCC965.08c;SPAC18B11.09c;
GO Biological Process	GO:0034622;	cellular macromolecular complex assembly	Underrepresented	1.83299389002037 (9/491)	6.64546367592903 (397/5974)	-4.63915	2.29533e-05	SPAC2F7.05c;SPBC1D7.01;SPAC3H1.08c;SPAC1486.08;SPBC1289.14;SPBC359.06;SPAC6B12.11;SPAC20H4.07;SPBC1861.01c;
GO Biological Process	GO:0016071;	mRNA metabolic process	Underrepresented	1.0183299389002 (5/491)	5.15567458988952 (308/5974)	-4.63047	2.34167e-05	SPAC20H4.06c;SPAC1F12.06c;SPBP8B7.15c;SPCC31H12.08c;SPBC1539.02;
GO Biological Process	GO:1901566;	organonitrogen compound biosynthetic process	Underrepresented	1.0183299389002 (5/491)	5.15567458988952 (308/5974)	-4.63047	2.34167e-05	SPBC1604.01;SPBC1683.06c;SPAC1002.17c;SPBC1683.02;SPCC965.08c;
GO Biological Process	GO:0051128;	regulation of cellular component organization	Underrepresented	2.03665987780041 (10/491)	6.93003013056579 (414/5974)	-4.618	2.40992e-05	SPBP22H7.05c;SPBC1289.14;SPBC409.12c;SPAC19G12.13c;SPBC359.06;SPAC140.04;SPAC27D7.05c;SPAC3F10.15c;SPAC6B12.13;SPCC1739.15;
GO Biological Process	GO:0007154;	cell communication	Underrepresented	2.03665987780041 (10/491)	6.82959491128222 (408/5974)	-4.4812	3.30217e-05	SPAC4F10.07c;SPAC26F1.10c;SPCC1795.06;SPAC23C4.16c;SPAC13C5.07;SPBC405.05;SPAC10F6.11c;SPCC1020.09;SPBC21.07c;SPAC25H1.03;
GO Biological Process	GO:0000278;	mitotic cell cycle	Underrepresented	2.44399185336049 (12/491)	7.4991630398393 (448/5974)	-4.42901	3.7238e-05	SPBC12D12.02c;SPCC338.08;SPAC13C5.07;SPAC589.08c;SPAC6B12.11;SPAC27D7.05c;SPAC14C4.13;SPAC3F10.15c;SPAC20H4.04;SPAC6B12.13;SPBC1861.01c;SPBC14F5.12c;
GO Biological Process	GO:0006793;	phosphorus metabolic process	Underrepresented	3.05498981670061 (15/491)	8.33612320053565 (498/5974)	-4.28782	5.15441e-05	SPAC4F10.07c;SPBPB21E7.01c;SPMIT.01;SPAC26F1.10c;SPCC191.05c;SPCC1223.03c;SPBC1683.06c;SPAC1002.17c;SPAC10F6.11c;SPBC215.05;SPAC23D3.11;SPBC21.07c;SPAC6B12.13;SPAC4D7.02c;SPAPB1E7.05;
GO Biological Process	GO:0035556;	intracellular signal transduction	Underrepresented	0.610997963340122 (3/491)	4.08436558419819 (244/5974)	-4.10911	7.77842e-05	SPAC26F1.10c;SPAC13C5.07;SPBC21.07c;
GO Biological Process	GO:1903047;	mitotic cell cycle process	Underrepresented	2.44399185336049 (12/491)	7.19785738198862 (430/5974)	-4.02539	9.43223e-05	SPBC12D12.02c;SPCC338.08;SPAC13C5.07;SPAC589.08c;SPAC6B12.11;SPAC27D7.05c;SPAC14C4.13;SPAC3F10.15c;SPAC20H4.04;SPAC6B12.13;SPBC1861.01c;SPBC14F5.12c;
GO Biological Process	GO:0051276;	chromosome organization	Underrepresented	3.46232179226069 (17/491)	8.65416806160027 (517/5974)	-3.92124	0.000119883	SPBP35G2.06c;SPBP22H7.05c;SPAC3C7.14c;SPAC4H3.02c;SPCC1739.03;SPAC13C5.07;SPBC409.12c;SPAC19G12.13c;SPAC589.08c;SPAC140.04;SPAC27D7.05c;SPAC14C4.13;SPAC6B12.13;SPBP8B7.28c;SPBC1861.01c;SPBC14F5.12c;SPBC16C6.10;
GO Biological Process	GO:0007049;	cell cycle	Underrepresented	4.88798370672098 (24/491)	10.5624372279879 (631/5974)	-3.73718	0.000183156	SPAC328.03;SPBC16C6.14;SPBC1105.14;SPBC12D12.02c;SPCC338.08;SPBC660.07;SPAC13C5.07;SPBC405.05;SPAC6G9.16c;SPAC589.08c;SPAC6B12.11;SPAC27D7.05c;SPAC14C4.13;SPBC21B10.12;SPAC3F10.15c;SPAC20H4.04;SPAC20H4.07;SPAC6B12.13;SPBP8B7.28c;SPBC15D4.02;SPBC1861.01c;SPCC1739.15;SPBC14F5.12c;SPCC1442.04c;
GO Biological Process	GO:0006796;	phosphate-containing compound metabolic process	Underrepresented	3.05498981670061 (15/491)	7.90090391697355 (472/5974)	-3.62678	0.00023617	SPAC4F10.07c;SPBPB21E7.01c;SPMIT.01;SPAC26F1.10c;SPCC191.05c;SPCC1223.03c;SPBC1683.06c;SPAC1002.17c;SPAC10F6.11c;SPBC215.05;SPAC23D3.11;SPBC21.07c;SPAC6B12.13;SPAC4D7.02c;SPAPB1E7.05;
GO Biological Process	GO:0016072;	rRNA metabolic process	Underrepresented	0.610997963340122 (3/491)	3.79979912956143 (227/5974)	-3.45866	0.000347808	SPNCRNA.445;SPAC29E6.01;SPSNORNA.38;
GO Biological Process	GO:0006364;	rRNA processing	Underrepresented	0.610997963340122 (3/491)	3.69936391027787 (221/5974)	-3.31319	0.000486195	SPNCRNA.445;SPAC29E6.01;SPSNORNA.38;
GO Biological Process	GO:0051716;	cellular response to stimulus	Underrepresented	6.92464358452139 (34/491)	12.7720120522263 (763/5974)	-3.1629	0.000687219	SPAC4F10.07c;SPAC328.03;SPBC1198.01;SPAPB24D3.04c;SPCC965.05c;SPBC12D12.02c;SPAC26F1.10c;SPCC1795.06;SPCC338.08;SPAC688.04c;SPCC4G3.10c;SPAC23C4.16c;SPBC1347.11;SPAC13C5.07;SPBC405.05;SPAC521.02;SPAC1F12.06c;SPAC6G9.16c;SPAC19A8.10;SPBC3E7.08c;SPAPB17E12.04c;SPAC10F6.11c;SPBC215.05;SPAC13D6.01;SPAC6B12.11;SPCC1020.09;SPAC14C4.13;SPAC20H4.04;SPAC12B10.12c;SPBC21.07c;SPCC553.07c;SPAC25H1.03;SPAC20H…
GO Biological Process	GO:0051130;	positive regulation of cellular component organization	Underrepresented	0.407331975560081 (2/491)	3.21392701707399 (192/5974)	-3.14217	0.000720825	SPAC27D7.05c;SPAC3F10.15c;
GO Biological Process	GO:0051726;	regulation of cell cycle	Underrepresented	1.42566191446029 (7/491)	4.93806494810847 (295/5974)	-3.01918	0.000956795	SPCC338.08;SPAC13C5.07;SPAC27D7.05c;SPAC14C4.13;SPAC3F10.15c;SPAC6B12.13;SPCC1739.15;
GO Biological Process	GO:0065008;	regulation of biological quality	Underrepresented	2.64765784114053 (13/491)	6.77937730164044 (405/5974)	-2.9699	0.00107176	SPCC1183.09c;SPBC1289.14;SPBC1347.11;SPAC13C5.07;SPBC409.12c;SPAC19G12.13c;SPBC32F12.03c;SPBC359.06;SPAC589.08c;SPBC215.05;SPAC140.04;SPAC14C4.13;SPBC1861.01c;
GO Biological Process	GO:0051301;	cell division	Underrepresented	0.814663951120163 (4/491)	3.86675594241714 (231/5974)	-2.8919	0.00128262	SPAC27D7.05c;SPAC3F10.15c;SPAC6B12.13;SPCC1739.15;
GO Biological Process	GO:1901135;	carbohydrate derivative metabolic process	Underrepresented	1.42566191446029 (7/491)	4.88784733846669 (292/5974)	-2.87435	0.00133553	SPBPB21E7.01c;SPMIT.01;SPAC1556.04c;SPCC1223.03c;SPBC1683.06c;SPAC1002.17c;SPBC215.05;
GO Biological Process	GO:0044283;	small molecule biosynthetic process	Underrepresented	1.0183299389002 (5/491)	4.1513223970539 (248/5974)	-2.83877	0.00144954	SPAC11G7.05c;SPBC1604.01;SPBC215.05;SPCC965.08c;SPAC13D6.01;
GO Biological Process	GO:0050896;	response to stimulus	Underrepresented	7.53564154786151 (37/491)	13.2407097422163 (791/5974)	-2.79483	0.00160386	SPAC4F10.07c;SPAC328.03;SPBC1198.01;SPAPB24D3.04c;SPCC965.05c;SPBC1271.10c;SPBC12D12.02c;SPAC26F1.10c;SPCC1795.06;SPCC338.08;SPAC688.04c;SPCC4G3.10c;SPAC23C4.16c;SPBC1347.11;SPAC13C5.07;SPBC405.05;SPAC521.02;SPAC1F12.06c;SPAC6G9.16c;SPAC19A8.10;SPBC3E7.08c;SPAPB17E12.04c;SPAC10F6.11c;SPCC757.07c;SPBC215.05;SPAC13D6.01;SPAC6B12.11;SPCC1020.09;SPAC14C4.13;SPAC20H4.04;SPAC12B10.12c;SPBC21.07c;SPCC55…
GO Biological Process	GO:0006325;	chromatin organization	Underrepresented	1.42566191446029 (7/491)	4.7706729159692 (285/5974)	-2.74981	0.00177904	SPBP22H7.05c;SPAC4H3.02c;SPAC3C7.14c;SPCC1739.03;SPBP8B7.28c;SPBC14F5.12c;SPBC16C6.10;
GO Biological Process	GO:0006082;	organic acid metabolic process	Underrepresented	1.83299389002037 (9/491)	5.28958821560094 (316/5974)	-2.57878	0.00263764	SPAC11G7.05c;SPBPB21E7.01c;SPBC1198.10c;SPBC1604.01;SPCC132.04c;SPCC965.08c;SPCC550.07;SPCC13B11.03c;SPAC18B11.09c;
GO Biological Process	GO:0090407;	organophosphate biosynthetic process	Underrepresented	0.610997963340122 (3/491)	3.24740542350184 (194/5974)	-2.5636	0.00273151	SPBC1683.06c;SPAC1002.17c;SPAC23D3.11;
GO Biological Process	GO:0006461;	protein complex assembly	Underrepresented	1.22199592668024 (6/491)	4.26849681955139 (255/5974)	-2.51046	0.003087	SPBC1D7.01;SPAC3H1.08c;SPAC1486.08;SPBC1289.14;SPBC359.06;SPBC1861.01c;
GO Biological Process	GO:0070271;	protein complex biogenesis	Underrepresented	1.22199592668024 (6/491)	4.26849681955139 (255/5974)	-2.51046	0.003087	SPBC1D7.01;SPAC3H1.08c;SPAC1486.08;SPBC1289.14;SPBC359.06;SPBC1861.01c;
GO Biological Process	GO:0033365;	protein localization to organelle	Underrepresented	1.42566191446029 (7/491)	4.62002008704386 (276/5974)	-2.47728	0.00333214	SPBP35G2.06c;SPNCRNA.98;SPAC6G9.06c;SPBC21H7.06c;SPBC1711.11;SPBP8B7.28c;SPBC1861.01c;
GO Biological Process	GO:0007005;	mitochondrion organization	Underrepresented	1.83299389002037 (9/491)	5.23937060595916 (313/5974)	-2.45133	0.00353728	SPAC4F10.07c;SPBC1198.10c;SPAC6B12.06c;SPBC11G11.01;SPAC3H1.08c;SPAC1486.08;SPAC10F6.11c;SPAC29A4.17c;SPBC1711.11;
GO Biological Process	GO:0043436;	oxoacid metabolic process	Underrepresented	1.83299389002037 (9/491)	5.27284901238701 (315/5974)	-2.44239	0.00361088	SPAC11G7.05c;SPBPB21E7.01c;SPBC1198.10c;SPBC1604.01;SPCC132.04c;SPCC965.08c;SPCC550.07;SPCC13B11.03c;SPAC18B11.09c;
GO Biological Process	GO:0018193;	peptidyl-amino acid modification	Underrepresented	0.407331975560081 (2/491)	2.74522932708403 (164/5974)	-2.39347	0.00404138	SPAC19A8.10;SPBC3D6.11c;
GO Biological Process	GO:0008380;	RNA splicing	Underrepresented	0.407331975560081 (2/491)	2.76196853029796 (165/5974)	-2.39255	0.00404999	SPAC20H4.06c;SPBC1539.02;
GO Biological Process	GO:0033043;	regulation of organelle organization	Underrepresented	2.03665987780041 (10/491)	5.44024104452628 (325/5974)	-2.32951	0.00468265	SPBP22H7.05c;SPBC1289.14;SPBC409.12c;SPAC19G12.13c;SPBC359.06;SPAC140.04;SPAC27D7.05c;SPAC3F10.15c;SPAC6B12.13;SPCC1739.15;
GO Biological Process	GO:0019752;	carboxylic acid metabolic process	Underrepresented	1.83299389002037 (9/491)	5.13893538667559 (307/5974)	-2.32931	0.0046848	SPAC11G7.05c;SPBPB21E7.01c;SPBC1198.10c;SPBC1604.01;SPCC132.04c;SPCC965.08c;SPCC550.07;SPCC13B11.03c;SPAC18B11.09c;
GO Biological Process	GO:0006397;	mRNA processing	Underrepresented	1.0183299389002 (5/491)	3.83327753598929 (229/5974)	-2.27523	0.00530608	SPAC20H4.06c;SPAC1F12.06c;SPBP8B7.15c;SPCC31H12.08c;SPBC1539.02;
GO Biological Process	GO:0006399;	tRNA metabolic process	Underrepresented	0.407331975560081 (2/491)	2.67827251422832 (160/5974)	-2.24405	0.00570101	SPBC1198.10c;SPAC6B12.18;
GO Biological Process	GO:0044087;	regulation of cellular component biogenesis	Underrepresented	0.407331975560081 (2/491)	2.69501171744225 (161/5974)	-2.23981	0.00575694	SPBC1289.14;SPBC359.06;
GO Biological Process	GO:0016568;	chromatin modification	Underrepresented	1.42566191446029 (7/491)	4.41914964847673 (264/5974)	-2.22392	0.00597152	SPBP22H7.05c;SPAC4H3.02c;SPAC3C7.14c;SPCC1739.03;SPBP8B7.28c;SPBC14F5.12c;SPBC16C6.10;
GO Biological Process	GO:0009057;	macromolecule catabolic process	Underrepresented	3.25865580448065 (16/491)	7.13090056913291 (426/5974)	-2.20834	0.0061895	SPAC15E1.10;SPBC18H10.08c;SPAC1805.15c;SPBC16G5.03;SPAC19A8.10;SPBC2G2.17c;SPAC1006.01;SPBC3D6.11c;SPAC13D6.01;SPAC27D7.05c;SPCC31H12.08c;SPAC29E6.01;SPAC15F9.01c;SPAC6B12.13;SPAC13G6.08;SPBC211.07c;
GO Biological Process	GO:0019637;	organophosphate metabolic process	Underrepresented	2.03665987780041 (10/491)	5.40676263809843 (323/5974)	-2.20537	0.00623199	SPBPB21E7.01c;SPMIT.01;SPCC191.05c;SPCC1223.03c;SPBC1683.06c;SPAC1002.17c;SPBC215.05;SPAC23D3.11;SPAC4D7.02c;SPAPB1E7.05;
GO Biological Process	GO:0010564;	regulation of cell cycle process	Underrepresented	1.42566191446029 (7/491)	4.3354536324071 (259/5974)	-2.10397	0.00787101	SPCC338.08;SPAC13C5.07;SPAC27D7.05c;SPAC14C4.13;SPAC3F10.15c;SPAC6B12.13;SPCC1739.15;
GO Biological Process	GO:0000377;	RNA splicing, via transesterification reactions with bulged adenosine as nucleophile	Underrepresented	0.407331975560081 (2/491)	2.61131570137261 (156/5974)	-2.10275	0.00789314	SPAC20H4.06c;SPBC1539.02;
GO Biological Process	GO:0000398;	mRNA splicing, via spliceosome	Underrepresented	0.407331975560081 (2/491)	2.61131570137261 (156/5974)	-2.10275	0.00789314	SPAC20H4.06c;SPBC1539.02;
GO Biological Process	GO:0000375;	RNA splicing, via transesterification reactions	Underrepresented	0.407331975560081 (2/491)	2.64479410780047 (158/5974)	-2.08444	0.00823305	SPAC20H4.06c;SPBC1539.02;
GO Biological Process	GO:0044265;	cellular macromolecule catabolic process	Underrepresented	3.05498981670061 (15/491)	6.72915969199866 (402/5974)	-2.07654	0.00838414	SPAC15E1.10;SPBC18H10.08c;SPAC1805.15c;SPBC16G5.03;SPAC19A8.10;SPAC1006.01;SPBC3D6.11c;SPAC13D6.01;SPAC27D7.05c;SPCC31H12.08c;SPAC29E6.01;SPAC15F9.01c;SPAC6B12.13;SPAC13G6.08;SPBC211.07c;
GO Biological Process	GO:0002181;	cytoplasmic translation	Underrepresented	1.42566191446029 (7/491)	4.26849681955139 (255/5974)	-1.97142	0.0106801	SPRRNA.46;SPAC2F7.05c;SPRRNA.52;SPRRNA.51;SPRRNA.44;SPRRNA.43;SPRRNA.50;
GO Biological Process	GO:0007059;	chromosome segregation	Underrepresented	1.0183299389002 (5/491)	3.56545028456645 (213/5974)	-1.88422	0.0130552	SPAC589.08c;SPAC27D7.05c;SPAC6B12.13;SPBC1861.01c;SPBC14F5.12c;
GO Biological Process	GO:0007010;	cytoskeleton organization	Underrepresented	1.0183299389002 (5/491)	3.58218948778038 (214/5974)	-1.87966	0.013193	SPBC16C6.14;SPBC1289.14;SPBC359.06;SPAC589.08c;SPBC1861.01c;
GO Biological Process	GO:0007346;	regulation of mitotic cell cycle	Underrepresented	1.22199592668024 (6/491)	3.91697355205892 (234/5974)	-1.84344	0.0143404	SPCC338.08;SPAC13C5.07;SPAC27D7.05c;SPAC14C4.13;SPAC3F10.15c;SPAC6B12.13;
GO Biological Process	GO:0048583;	regulation of response to stimulus	Underrepresented	0.407331975560081 (2/491)	2.42718446601942 (145/5974)	-1.80814	0.0155546	SPAC26F1.10c;SPCC1020.09;
GO Biological Process	GO:0006605;	protein targeting	Underrepresented	0.814663951120163 (4/491)	3.18044861064613 (190/5974)	-1.78631	0.0163563	SPBP35G2.06c;SPNCRNA.98;SPBC21H7.06c;SPBC1711.11;
GO Biological Process	GO:0072594;	establishment of protein localization to organelle	Underrepresented	0.814663951120163 (4/491)	3.19718781386006 (191/5974)	-1.7791	0.0166303	SPBP35G2.06c;SPNCRNA.98;SPBC21H7.06c;SPBC1711.11;
GO Biological Process	GO:0032268;	regulation of cellular protein metabolic process	Underrepresented	1.42566191446029 (7/491)	4.08436558419819 (244/5974)	-1.72151	0.0189886	SPAC4F10.07c;SPAC26F1.10c;SPAC19A8.10;SPBC3D6.11c;SPAC10F6.11c;SPAC27D7.05c;SPAC6B12.13;
GO Biological Process	GO:0006520;	cellular amino acid metabolic process	Underrepresented	1.0183299389002 (5/491)	3.36457984599933 (201/5974)	-1.62225	0.0238641	SPBC1198.10c;SPBC1604.01;SPCC132.04c;SPCC965.08c;SPAC18B11.09c;
GO Biological Process	GO:0008610;	lipid biosynthetic process	Underrepresented	0.610997963340122 (3/491)	2.67827251422832 (160/5974)	-1.57029	0.0268971	SPAC11G7.05c;SPAC13D6.01;SPAC23D3.11;
GO Biological Process	GO:0051302;	regulation of cell division	Underrepresented	0.814663951120163 (4/491)	2.96283896886508 (177/5974)	-1.51708	0.0304031	SPAC27D7.05c;SPAC3F10.15c;SPAC6B12.13;SPCC1739.15;
GO Biological Process	GO:0051246;	regulation of protein metabolic process	Underrepresented	1.62932790224033 (8/491)	4.20154000669568 (251/5974)	-1.47651	0.03338	SPAC4F10.07c;SPAC1805.15c;SPAC26F1.10c;SPAC19A8.10;SPBC3D6.11c;SPAC10F6.11c;SPAC27D7.05c;SPAC6B12.13;
GO Biological Process	GO:0006629;	lipid metabolic process	Underrepresented	1.42566191446029 (7/491)	3.90023434884499 (233/5974)	-1.47297	0.0336538	SPAC11G7.05c;SPAC23C4.16c;SPAC13D6.01;SPCC550.07;SPAC23D3.11;SPAC4D7.02c;SPAPB1E7.05;
GO Biological Process	GO:0061024;	membrane organization	Underrepresented	1.42566191446029 (7/491)	3.95045195848678 (236/5974)	-1.46518	0.0342626	SPAC4F10.07c;SPNCRNA.98;SPBC9B6.03;SPBC1685.13;SPAC23C4.16c;SPAC10F6.11c;SPBC1711.11;
GO Biological Process	GO:0048519;	negative regulation of biological process	Underrepresented	4.27698574338086 (21/491)	7.78372949447606 (465/5974)	-1.4579	0.0348417	SPBP22H7.05c;SPAC3C7.14c;SPAC26F1.10c;SPCC338.08;SPCC1739.03;SPBC1289.14;SPAC13C5.07;SPAC19A8.10;SPBC409.12c;SPAC19G12.13c;SPAPB17E12.04c;SPBC3D6.11c;SPBC359.06;SPCC1020.09;SPAC14C4.13;SPAC6B12.13;SPBP8B7.28c;SPBC15D4.02;SPCC1739.15;SPBC14F5.12c;SPBC16C6.10;
GO Biological Process	GO:0000280;	nuclear division	Underrepresented	3.05498981670061 (15/491)	6.16002678272514 (368/5974)	-1.42093	0.0379379	SPAC328.03;SPBC16C6.14;SPBC1105.14;SPBC660.07;SPAC13C5.07;SPAC589.08c;SPAC27D7.05c;SPBC21B10.12;SPAC3F10.15c;SPAC20H4.07;SPAC6B12.13;SPBC1861.01c;SPCC1739.15;SPBC14F5.12c;SPCC1442.04c;
GO Biological Process	GO:0071103;	DNA conformation change	Underrepresented	0.407331975560081 (2/491)	2.15935721459659 (129/5974)	-1.36823	0.0428317	SPBP8B7.28c;SPBC16C6.10;
GO Biological Process	GO:0010638;	positive regulation of organelle organization	Underrepresented	0.407331975560081 (2/491)	2.20957482423837 (132/5974)	-1.35897	0.0437557	SPAC27D7.05c;SPAC3F10.15c;
GO Biological Process	GO:0006338;	chromatin remodeling	Underrepresented	1.42566191446029 (7/491)	3.86675594241714 (231/5974)	-1.34023	0.045685	SPBP22H7.05c;SPAC4H3.02c;SPAC3C7.14c;SPCC1739.03;SPBP8B7.28c;SPBC14F5.12c;SPBC16C6.10;
GO Biological Process	GO:0044802;	single-organism membrane organization	Underrepresented	1.42566191446029 (7/491)	3.86675594241714 (231/5974)	-1.34023	0.045685	SPAC4F10.07c;SPNCRNA.98;SPBC9B6.03;SPBC1685.13;SPAC23C4.16c;SPAC10F6.11c;SPBC1711.11;
GO Biological Process	GO:0055085;	transmembrane transport	Underrepresented	2.44399185336049 (12/491)	5.23937060595916 (313/5974)	-1.32604	0.0472018	SPBC1683.01;SPCC1183.09c;SPAP7G5.06;SPBC1271.10c;SPBC19F8.06c;SPMIT.01;SPCC965.06;SPAC1039.09;SPAC3H1.08c;SPCPB1C11.02;SPBC21.07c;SPBC36.02c;
GO Cellular Component	GO:0005623;	cell	Underrepresented	34.6232179226069 (170/491)	79.7623033143622 (4765/5974)	-112.679	2.09191e-113	SPAC15E1.10;SPAC4F10.07c;SPAC11G7.05c;SPRRNA.46;SPAC3H8.04;SPAC15A10.10;SPCC320.06;SPAC26F1.07;SPAC1B3.06c;SPBC1604.16c;SPBC18H10.08c;SPAC328.03;SPBC1198.01;SPBC119.03;SPAC2E1P3.01;SPAPB24D3.04c;SPBC1683.01;SPBP35G2.06c;SPAC1805.15c;SPBC409.11;SPAPB1A10.14;SPAC2F7.05c;SPAC20G4.05c;SPBC31F10.17c;SPBC16C6.14;SPAC922.03;SPBPB21E7.01c;SPNCRNA.98;SPCC1183.09c;SPBP22H7.05c;SPAP7G5.06;SPAC1687.08;SPCC96…
GO Cellular Component	GO:0044464;	cell part	Underrepresented	34.6232179226069 (170/491)	79.7623033143622 (4765/5974)	-112.679	2.09191e-113	SPAC15E1.10;SPAC4F10.07c;SPAC11G7.05c;SPRRNA.46;SPAC3H8.04;SPAC15A10.10;SPCC320.06;SPAC26F1.07;SPAC1B3.06c;SPBC1604.16c;SPBC18H10.08c;SPAC328.03;SPBC1198.01;SPBC119.03;SPAC2E1P3.01;SPAPB24D3.04c;SPBC1683.01;SPBP35G2.06c;SPAC1805.15c;SPBC409.11;SPAPB1A10.14;SPAC2F7.05c;SPAC20G4.05c;SPBC31F10.17c;SPBC16C6.14;SPAC922.03;SPBPB21E7.01c;SPNCRNA.98;SPCC1183.09c;SPBP22H7.05c;SPAP7G5.06;SPAC1687.08;SPCC96…
GO Cellular Component	GO:0005575;	cellular component	Underrepresented	39.3075356415479 (193/491)	82.7418814864412 (4943/5974)	-111.988	1.02843e-112	SPAC15E1.10;SPAC4F10.07c;SPAC11G7.05c;SPRRNA.46;SPAC3H8.04;SPAC15A10.10;SPCC320.06;SPAC26F1.07;SPAC1B3.06c;SPBC1604.16c;SPBC18H10.08c;SPAC328.03;SPBC1198.01;SPBC119.03;SPAC2E1P3.01;SPAPB24D3.04c;SPBC1683.01;SPBP35G2.06c;SPAC1805.15c;SPBC409.11;SPAPB1A10.14;SPAC2F7.05c;SPAC20G4.05c;SPBC31F10.17c;SPBC16C6.14;SPAC922.03;SPBPB21E7.01c;SPNCRNA.98;SPCC1183.09c;SPBP22H7.05c;SPAP7G5.06;SPAC1687.08;SPCC96…
GO Cellular Component	GO:0005622;	intracellular	Underrepresented	34.0122199592668 (167/491)	78.3394710411784 (4680/5974)	-106.262	5.4661e-107	SPAC15E1.10;SPAC4F10.07c;SPAC11G7.05c;SPRRNA.46;SPAC3H8.04;SPAC15A10.10;SPCC320.06;SPAC26F1.07;SPAC1B3.06c;SPBC1604.16c;SPBC18H10.08c;SPAC328.03;SPBC1198.01;SPBC119.03;SPAC2E1P3.01;SPAPB24D3.04c;SPBC1683.01;SPBP35G2.06c;SPAC1805.15c;SPBC409.11;SPAPB1A10.14;SPAC2F7.05c;SPAC20G4.05c;SPBC31F10.17c;SPBC16C6.14;SPAC922.03;SPBPB21E7.01c;SPNCRNA.98;SPCC1183.09c;SPBP22H7.05c;SPAP7G5.06;SPAC1687.08;SPCC96…
GO Cellular Component	GO:0044424;	intracellular part	Underrepresented	34.0122199592668 (167/491)	78.3394710411784 (4680/5974)	-106.262	5.4661e-107	SPAC15E1.10;SPAC4F10.07c;SPAC11G7.05c;SPRRNA.46;SPAC3H8.04;SPAC15A10.10;SPCC320.06;SPAC26F1.07;SPAC1B3.06c;SPBC1604.16c;SPBC18H10.08c;SPAC328.03;SPBC1198.01;SPBC119.03;SPAC2E1P3.01;SPAPB24D3.04c;SPBC1683.01;SPBP35G2.06c;SPAC1805.15c;SPBC409.11;SPAPB1A10.14;SPAC2F7.05c;SPAC20G4.05c;SPBC31F10.17c;SPBC16C6.14;SPAC922.03;SPBPB21E7.01c;SPNCRNA.98;SPCC1183.09c;SPBP22H7.05c;SPAP7G5.06;SPAC1687.08;SPCC96…
GO Cellular Component	GO:0043229;	intracellular organelle	Underrepresented	30.142566191446 (148/491)	71.2085704720455 (4254/5974)	-83.3852	4.11886e-84	SPAC15E1.10;SPAC11G7.05c;SPRRNA.46;SPAC3H8.04;SPCC320.06;SPAC26F1.07;SPAC1B3.06c;SPBC1604.16c;SPBC18H10.08c;SPBC1198.01;SPBC119.03;SPAC2E1P3.01;SPAPB24D3.04c;SPBC1683.01;SPBP35G2.06c;SPAC1805.15c;SPBC409.11;SPAC20G4.05c;SPBC31F10.17c;SPBC16C6.14;SPAC922.03;SPCC1183.09c;SPBP22H7.05c;SPAP7G5.06;SPAC1687.08;SPCC965.05c;SPBC1D7.01;SPBC1105.14;SPAC4H3.02c;SPAC3C7.14c;SPBC12D12.02c;SPBC1198.10c;SPBC134…
GO Cellular Component	GO:0043226;	organelle	Underrepresented	30.5498981670061 (150/491)	71.2755272849012 (4258/5974)	-82.0793	8.33131e-83	SPAC15E1.10;SPAC11G7.05c;SPRRNA.46;SPAC3H8.04;SPCC320.06;SPAC26F1.07;SPAC1B3.06c;SPBC1604.16c;SPBC18H10.08c;SPBC1198.01;SPBC119.03;SPAC2E1P3.01;SPAPB24D3.04c;SPBC1683.01;SPBP35G2.06c;SPAC1805.15c;SPBC409.11;SPAC20G4.05c;SPBC31F10.17c;SPBC16C6.14;SPAC922.03;SPCC1183.09c;SPBP22H7.05c;SPAP7G5.06;SPAC1687.08;SPCC965.05c;SPBC1D7.01;SPBC1105.14;SPAC4H3.02c;SPAC3C7.14c;SPBC12D12.02c;SPBC1198.10c;SPBC134…
GO Cellular Component	GO:0043231;	intracellular membrane-bounded organelle	Underrepresented	28.1059063136456 (138/491)	67.659859390693 (4042/5974)	-75.3554	4.41127e-76	SPAC15E1.10;SPAC11G7.05c;SPAC3H8.04;SPCC320.06;SPAC26F1.07;SPAC1B3.06c;SPBC1604.16c;SPBC18H10.08c;SPBC1198.01;SPBC119.03;SPAC2E1P3.01;SPAPB24D3.04c;SPBC1683.01;SPBP35G2.06c;SPAC1805.15c;SPBC409.11;SPAC20G4.05c;SPBC31F10.17c;SPAC922.03;SPCC1183.09c;SPBP22H7.05c;SPAP7G5.06;SPAC1687.08;SPCC965.05c;SPBC1D7.01;SPBC1105.14;SPAC4H3.02c;SPAC3C7.14c;SPBC12D12.02c;SPBC1198.10c;SPBC1348.07;SPBC9B6.03;SPBC66…
GO Cellular Component	GO:0043227;	membrane-bounded organelle	Underrepresented	28.5132382892057 (140/491)	67.7268162035487 (4046/5974)	-74.0336	9.25644e-75	SPAC15E1.10;SPAC11G7.05c;SPAC3H8.04;SPCC320.06;SPAC26F1.07;SPAC1B3.06c;SPBC1604.16c;SPBC18H10.08c;SPBC1198.01;SPBC119.03;SPAC2E1P3.01;SPAPB24D3.04c;SPBC1683.01;SPBP35G2.06c;SPAC1805.15c;SPBC409.11;SPAC20G4.05c;SPBC31F10.17c;SPAC922.03;SPCC1183.09c;SPBP22H7.05c;SPAP7G5.06;SPAC1687.08;SPCC965.05c;SPBC1D7.01;SPBC1105.14;SPAC4H3.02c;SPAC3C7.14c;SPBC12D12.02c;SPBC1198.10c;SPBC1348.07;SPBC9B6.03;SPBC66…
GO Cellular Component	GO:0005737;	cytoplasm	Underrepresented	27.9022403258656 (137/491)	66.1365918982256 (3951/5974)	-69.775	1.67874e-70	SPAC15E1.10;SPAC4F10.07c;SPAC11G7.05c;SPRRNA.46;SPAC3H8.04;SPAC15A10.10;SPCC320.06;SPAC26F1.07;SPAC1B3.06c;SPBC1604.16c;SPBC18H10.08c;SPAC328.03;SPBC1198.01;SPBC119.03;SPAC2E1P3.01;SPBC1683.01;SPBP35G2.06c;SPAC1805.15c;SPBC409.11;SPAC2F7.05c;SPAC20G4.05c;SPAC922.03;SPBPB21E7.01c;SPNCRNA.98;SPCC1183.09c;SPAP7G5.06;SPAC1687.08;SPBC1D7.01;SPBC1271.10c;SPAC4H3.02c;SPAC3C7.14c;SPBC12D12.02c;SPBC1198.1…
GO Cellular Component	GO:0044444;	cytoplasmic part	Underrepresented	25.4582484725051 (125/491)	61.8680950786743 (3696/5974)	-62.3584	4.38104e-63	SPAC15E1.10;SPAC4F10.07c;SPAC11G7.05c;SPRRNA.46;SPAC3H8.04;SPCC320.06;SPAC26F1.07;SPAC1B3.06c;SPBC1604.16c;SPBC18H10.08c;SPAC328.03;SPBC1198.01;SPBC119.03;SPAC2E1P3.01;SPBC1683.01;SPBP35G2.06c;SPAC1805.15c;SPAC2F7.05c;SPAC20G4.05c;SPAC922.03;SPBPB21E7.01c;SPNCRNA.98;SPCC1183.09c;SPAP7G5.06;SPAC1687.08;SPBC1D7.01;SPBC1271.10c;SPAC4H3.02c;SPAC3C7.14c;SPBC12D12.02c;SPBC1198.10c;SPBC1348.07;SPBC9B6.0…
GO Cellular Component	GO:0044446;	intracellular organelle part	Underrepresented	10.9979633401222 (54/491)	43.3043187144292 (2587/5974)	-55.7715	1.69237e-56	SPBC1604.16c;SPBP35G2.06c;SPBC409.11;SPBC31F10.17c;SPBC16C6.14;SPBP22H7.05c;SPAC4H3.02c;SPAC3C7.14c;SPBC12D12.02c;SPBC1198.10c;SPBC9B6.03;SPMIT.01;SPNCRNA.445;SPBC11G11.01;SPCC338.08;SPAC6G9.06c;SPCC4G3.10c;SPCC1739.03;SPAC3H1.08c;SPAC1486.08;SPAC23C4.16c;SPAC13C5.07;SPAC1F12.06c;SPAC6G9.16c;SPAC19A8.10;SPBC409.12c;SPAC19G12.13c;SPAPB17E12.04c;SPAC1006.01;SPBC3D6.11c;SPAC6B12.18;SPBC14C8.09c;SPAC…
GO Cellular Component	GO:0044422;	organelle part	Underrepresented	11.6089613034623 (57/491)	43.6391027787077 (2607/5974)	-54.4438	3.59951e-55	SPBC1604.16c;SPBP35G2.06c;SPBC409.11;SPBC31F10.17c;SPBC16C6.14;SPBP22H7.05c;SPAC4H3.02c;SPAC3C7.14c;SPBC12D12.02c;SPBC1198.10c;SPBC9B6.03;SPMIT.01;SPNCRNA.445;SPBC11G11.01;SPCC338.08;SPAC6G9.06c;SPCC4G3.10c;SPCC1739.03;SPAC3H1.08c;SPAC1486.08;SPAC23C4.16c;SPAC13C5.07;SPBC405.05;SPAC1F12.06c;SPAC6G9.16c;SPAC19A8.10;SPBC409.12c;SPAC19G12.13c;SPAPB17E12.04c;SPAC1006.01;SPBC3D6.11c;SPAC6B12.18;SPAC10…
GO Cellular Component	GO:0032991;	macromolecular complex	Underrepresented	10.9979633401222 (54/491)	35.1355875460328 (2099/5974)	-33.7598	1.73879e-34	SPAC4F10.07c;SPRRNA.46;SPAC328.03;SPAPB24D3.04c;SPBP35G2.06c;SPAPB1A10.14;SPAC2F7.05c;SPBPB21E7.01c;SPNCRNA.98;SPBP22H7.05c;SPBC1D7.01;SPAC4H3.02c;SPAC3C7.14c;SPBC12D12.02c;SPBC9B6.03;SPMIT.01;SPNCRNA.445;SPCC4G3.10c;SPRRNA.52;SPCC1739.03;SPAC13C5.07;SPAC6G9.16c;SPAC19A8.10;SPBC409.12c;SPCC1223.03c;SPAC19G12.13c;SPAC3H8.09c;SPAPB17E12.04c;SPRRNA.51;SPRRNA.44;SPBC3D6.11c;SPAC6B12.18;SPAC10F6.11c;S…
GO Cellular Component	GO:0005634;	nucleus	Underrepresented	20.162932790224 (99/491)	44.4593237361902 (2656/5974)	-28.716	1.9233e-29	SPAC15E1.10;SPAC3H8.04;SPCC320.06;SPAC26F1.07;SPAC1B3.06c;SPBC1604.16c;SPBC119.03;SPAPB24D3.04c;SPBP35G2.06c;SPAC1805.15c;SPBC409.11;SPBC31F10.17c;SPAC922.03;SPBP22H7.05c;SPCC965.05c;SPBC1D7.01;SPBC1105.14;SPAC3C7.14c;SPAC4H3.02c;SPBC12D12.02c;SPBC660.06;SPBC11C11.06c;SPAC1556.04c;SPNCRNA.445;SPAC26F1.10c;SPAC6B12.06c;SPCC965.06;SPBC1604.01;SPCC338.08;SPCC4G3.10c;SPBC13G1.15c;SPCC191.05c;SPCC1739…
GO Cellular Component	GO:0043234;	protein complex	Underrepresented	6.92464358452139 (34/491)	24.6568463341145 (1473/5974)	-23.435	3.67253e-24	SPAC4F10.07c;SPAC328.03;SPBP35G2.06c;SPAPB1A10.14;SPBPB21E7.01c;SPBC1D7.01;SPAC4H3.02c;SPBC12D12.02c;SPBC9B6.03;SPMIT.01;SPCC4G3.10c;SPCC1739.03;SPAC13C5.07;SPAC6G9.16c;SPAC19A8.10;SPCC1223.03c;SPAC3H8.09c;SPAPB17E12.04c;SPBC3D6.11c;SPAC6B12.18;SPAC10F6.11c;SPBP8B7.15c;SPAC589.08c;SPBC215.05;SPAC13D6.01;SPCC1020.09;SPAC27D7.05c;SPCC31H12.08c;SPAC14C4.13;SPAC12B10.12c;SPAC29E6.01;SPAC25H1.03;SPAC2…
GO Cellular Component	GO:0005829;	cytosol	Underrepresented	16.4969450101833 (81/491)	37.3619015734851 (2232/5974)	-22.8986	1.26297e-23	SPAC15E1.10;SPAC4F10.07c;SPRRNA.46;SPAC3H8.04;SPCC320.06;SPAC26F1.07;SPAC1B3.06c;SPBC1604.16c;SPAC328.03;SPBC119.03;SPBP35G2.06c;SPAC1805.15c;SPAC2F7.05c;SPAC922.03;SPBPB21E7.01c;SPBC1D7.01;SPAC3C7.14c;SPAC4H3.02c;SPBC12D12.02c;SPBC11C11.06c;SPAC1556.04c;SPAC26F1.10c;SPAC6B12.06c;SPCC965.06;SPBC1604.01;SPBC660.07;SPBC13G1.15c;SPCC191.05c;SPRRNA.52;SPCC1739.03;SPAC20H4.06c;SPBC405.05;SPCC132.04c;S…
GO Cellular Component	GO:0031974;	membrane-enclosed lumen	Underrepresented	5.90631364562118 (29/491)	21.0746568463341 (1259/5974)	-19.2613	5.4792e-20	SPBP22H7.05c;SPAC4H3.02c;SPBC12D12.02c;SPBC1198.10c;SPNCRNA.445;SPCC4G3.10c;SPAC23C4.16c;SPAC13C5.07;SPAC1F12.06c;SPAC6G9.16c;SPAC19A8.10;SPBC409.12c;SPAC19G12.13c;SPAC1006.01;SPBC3D6.11c;SPAC6B12.18;SPCC757.07c;SPBP8B7.15c;SPAC589.08c;SPAC6B12.11;SPAC14C4.13;SPAC20H4.04;SPAC29E6.01;SPCC553.07c;SPBP8B7.28c;SPBC15D4.02;SPBC1861.01c;SPBC14F5.12c;SPBC16C6.10;
GO Cellular Component	GO:0043233;	organelle lumen	Underrepresented	5.90631364562118 (29/491)	20.5557415467024 (1228/5974)	-18.164	6.85502e-19	SPBP22H7.05c;SPAC4H3.02c;SPBC12D12.02c;SPBC1198.10c;SPNCRNA.445;SPCC4G3.10c;SPAC23C4.16c;SPAC13C5.07;SPAC1F12.06c;SPAC6G9.16c;SPAC19A8.10;SPBC409.12c;SPAC19G12.13c;SPAC1006.01;SPBC3D6.11c;SPAC6B12.18;SPCC757.07c;SPBP8B7.15c;SPAC589.08c;SPAC6B12.11;SPAC14C4.13;SPAC20H4.04;SPAC29E6.01;SPCC553.07c;SPBP8B7.28c;SPBC15D4.02;SPBC1861.01c;SPBC14F5.12c;SPBC16C6.10;
GO Cellular Component	GO:0070013;	intracellular organelle lumen	Underrepresented	5.90631364562118 (29/491)	20.5557415467024 (1228/5974)	-18.164	6.85502e-19	SPBP22H7.05c;SPAC4H3.02c;SPBC12D12.02c;SPBC1198.10c;SPNCRNA.445;SPCC4G3.10c;SPAC23C4.16c;SPAC13C5.07;SPAC1F12.06c;SPAC6G9.16c;SPAC19A8.10;SPBC409.12c;SPAC19G12.13c;SPAC1006.01;SPBC3D6.11c;SPAC6B12.18;SPCC757.07c;SPBP8B7.15c;SPAC589.08c;SPAC6B12.11;SPAC14C4.13;SPAC20H4.04;SPAC29E6.01;SPCC553.07c;SPBP8B7.28c;SPBC15D4.02;SPBC1861.01c;SPBC14F5.12c;SPBC16C6.10;
GO Cellular Component	GO:0044428;	nuclear part	Underrepresented	6.72097759674134 (33/491)	21.3927017073987 (1278/5974)	-17.3504	4.46278e-18	SPBP35G2.06c;SPBC409.11;SPBP22H7.05c;SPAC4H3.02c;SPBC12D12.02c;SPNCRNA.445;SPCC4G3.10c;SPCC1739.03;SPAC13C5.07;SPAC1F12.06c;SPAC6G9.16c;SPBC409.12c;SPAC19A8.10;SPAC19G12.13c;SPAPB17E12.04c;SPBC3D6.11c;SPAC6B12.18;SPBP8B7.15c;SPAC589.08c;SPBC21H7.06c;SPAC6B12.11;SPAC27D7.05c;SPAC14C4.13;SPAC20H4.04;SPAC12B10.12c;SPAC29E6.01;SPCC553.07c;SPAC20H4.07;SPBP8B7.28c;SPBC15D4.02;SPBC1861.01c;SPBC14F5.12c;…
GO Cellular Component	GO:0016020;	membrane	Underrepresented	8.14663951120163 (40/491)	23.167057248075 (1384/5974)	-16.7268	1.87597e-17	SPAC4F10.07c;SPBC1683.01;SPBP35G2.06c;SPCC1183.09c;SPAP7G5.06;SPAC1687.08;SPBC1271.10c;SPBC1348.07;SPBC9B6.03;SPBC19F8.06c;SPMIT.01;SPBC19C2.06c;SPBC11G11.01;SPCC965.06;SPAC1039.09;SPBC1685.13;SPAC27E2.11c;SPAC3H1.08c;SPAC1486.08;SPBC1289.14;SPAC23C4.16c;SPBC405.05;SPCPB1C11.02;SPAC10F6.11c;SPAC3C7.05c;SPAC29A4.17c;SPBC359.06;SPAC2F3.08;SPAC13D6.01;SPCC1020.09;SPAC977.01;SPBC660.17c;SPAC23D3.11;S…
GO Cellular Component	GO:0043228;	non-membrane-bounded organelle	Underrepresented	8.96130346232179 (44/491)	23.5687981252092 (1408/5974)	-15.3875	4.09748e-16	SPRRNA.46;SPBC1604.16c;SPBP35G2.06c;SPBC31F10.17c;SPBC16C6.14;SPBP22H7.05c;SPAC4H3.02c;SPAC3C7.14c;SPBC12D12.02c;SPNCRNA.445;SPCC338.08;SPAC6G9.06c;SPCC4G3.10c;SPRRNA.52;SPBC1289.14;SPAC13C5.07;SPAC1F12.06c;SPAC6G9.16c;SPAC19A8.10;SPBC409.12c;SPAC19G12.13c;SPRRNA.51;SPRRNA.44;SPBC3D6.11c;SPAC6B12.18;SPBC14C8.09c;SPRRNA.43;SPRRNA.50;SPBC359.06;SPAC589.08c;SPAC6B12.11;SPCC31H12.08c;SPAC14C4.13;SPAC…
GO Cellular Component	GO:0043232;	intracellular non-membrane-bounded organelle	Underrepresented	8.96130346232179 (44/491)	23.5687981252092 (1408/5974)	-15.3875	4.09748e-16	SPRRNA.46;SPBC1604.16c;SPBP35G2.06c;SPBC31F10.17c;SPBC16C6.14;SPBP22H7.05c;SPAC4H3.02c;SPAC3C7.14c;SPBC12D12.02c;SPNCRNA.445;SPCC338.08;SPAC6G9.06c;SPCC4G3.10c;SPRRNA.52;SPBC1289.14;SPAC13C5.07;SPAC1F12.06c;SPAC6G9.16c;SPAC19A8.10;SPBC409.12c;SPAC19G12.13c;SPRRNA.51;SPRRNA.44;SPBC3D6.11c;SPAC6B12.18;SPBC14C8.09c;SPRRNA.43;SPRRNA.50;SPBC359.06;SPAC589.08c;SPAC6B12.11;SPCC31H12.08c;SPAC14C4.13;SPAC…
GO Cellular Component	GO:0012505;	endomembrane system	Underrepresented	4.27698574338086 (21/491)	16.2202879142953 (969/5974)	-14.6523	2.22675e-15	SPBC18H10.08c;SPBC1198.01;SPBC1683.01;SPBP35G2.06c;SPBC409.11;SPAP7G5.06;SPAC1687.08;SPBC9B6.03;SPAC688.04c;SPAC1039.09;SPBC1685.13;SPAC23C4.16c;SPAC343.12;SPCPB1C11.02;SPAC2F3.08;SPAC13D6.01;SPBC21H7.06c;SPBC660.17c;SPAC23D3.11;SPBC36.02c;SPAC4D7.02c;
GO Cellular Component	GO:0044425;	membrane part	Underrepresented	7.12830957230142 (35/491)	19.9029126213592 (1189/5974)	-13.4737	3.35938e-14	SPAC4F10.07c;SPBC1683.01;SPBP35G2.06c;SPCC1183.09c;SPAP7G5.06;SPAC1687.08;SPBC1271.10c;SPBC1348.07;SPBC9B6.03;SPBC19F8.06c;SPMIT.01;SPBC19C2.06c;SPBC11G11.01;SPCC965.06;SPAC1039.09;SPBC1685.13;SPAC27E2.11c;SPAC3H1.08c;SPAC1486.08;SPBC1289.14;SPAC23C4.16c;SPCPB1C11.02;SPAC3C7.05c;SPAC29A4.17c;SPBC359.06;SPAC2F3.08;SPAC13D6.01;SPCC1020.09;SPAC977.01;SPBC660.17c;SPAC11D3.19;SPBC800.14c;SPCC1739.15;S…
GO Cellular Component	GO:0031981;	nuclear lumen	Underrepresented	5.09164969450102 (25/491)	16.4713759625042 (984/5974)	-12.7623	1.72856e-13	SPBP22H7.05c;SPAC4H3.02c;SPBC12D12.02c;SPNCRNA.445;SPCC4G3.10c;SPAC13C5.07;SPAC1F12.06c;SPAC6G9.16c;SPAC19A8.10;SPBC409.12c;SPAC19G12.13c;SPBC3D6.11c;SPAC6B12.18;SPBP8B7.15c;SPAC589.08c;SPAC6B12.11;SPAC14C4.13;SPAC20H4.04;SPAC29E6.01;SPCC553.07c;SPBP8B7.28c;SPBC15D4.02;SPBC1861.01c;SPBC14F5.12c;SPBC16C6.10;
GO Cellular Component	GO:0031090;	organelle membrane	Underrepresented	2.85132382892057 (14/491)	12.4874455975896 (746/5974)	-12.2012	6.29229e-13	SPBC9B6.03;SPMIT.01;SPBC11G11.01;SPAC3H1.08c;SPAC1486.08;SPAC23C4.16c;SPBC405.05;SPAC10F6.11c;SPAC29A4.17c;SPAC2F3.08;SPAC13D6.01;SPAC23D3.11;SPAC25H1.03;SPBC36.02c;
GO Cellular Component	GO:0031224;	intrinsic component of membrane	Underrepresented	5.90631364562118 (29/491)	16.4713759625042 (984/5974)	-10.5856	2.59629e-11	SPBC1683.01;SPBP35G2.06c;SPCC1183.09c;SPAP7G5.06;SPAC1687.08;SPBC1271.10c;SPBC1348.07;SPBC19F8.06c;SPMIT.01;SPBC19C2.06c;SPBC11G11.01;SPCC965.06;SPAC1039.09;SPBC1685.13;SPAC27E2.11c;SPAC3H1.08c;SPAC1486.08;SPAC23C4.16c;SPCPB1C11.02;SPAC3C7.05c;SPAC29A4.17c;SPAC2F3.08;SPAC977.01;SPBC660.17c;SPAC11D3.19;SPBC800.14c;SPCC1739.15;SPBC36.02c;SPAC4D7.02c;
GO Cellular Component	GO:0016021;	integral component of membrane	Underrepresented	5.70264765784114 (28/491)	16.0194174757282 (957/5974)	-10.2538	5.57429e-11	SPBC1683.01;SPBP35G2.06c;SPCC1183.09c;SPAP7G5.06;SPAC1687.08;SPBC1271.10c;SPBC1348.07;SPBC19F8.06c;SPMIT.01;SPBC19C2.06c;SPBC11G11.01;SPCC965.06;SPAC1039.09;SPBC1685.13;SPAC27E2.11c;SPAC3H1.08c;SPAC1486.08;SPAC23C4.16c;SPCPB1C11.02;SPAC29A4.17c;SPAC2F3.08;SPAC977.01;SPBC660.17c;SPAC11D3.19;SPBC800.14c;SPCC1739.15;SPBC36.02c;SPAC4D7.02c;
GO Cellular Component	GO:0030529;	ribonucleoprotein complex	Underrepresented	2.24032586558045 (11/491)	9.77569467693338 (584/5974)	-8.91861	1.20612e-09	SPRRNA.46;SPAC2F7.05c;SPNCRNA.98;SPNCRNA.445;SPRRNA.52;SPRRNA.51;SPRRNA.44;SPRRNA.43;SPRRNA.50;SPCC31H12.08c;SPAC29E6.01;
GO Cellular Component	GO:0044429;	mitochondrial part	Underrepresented	1.42566191446029 (7/491)	7.76699029126214 (464/5974)	-8.00783	9.82137e-09	SPBC1198.10c;SPMIT.01;SPBC11G11.01;SPAC3H1.08c;SPAC1486.08;SPAC29A4.17c;SPCC757.07c;
GO Cellular Component	GO:0005783;	endoplasmic reticulum	Underrepresented	2.44399185336049 (12/491)	9.40743220622698 (562/5974)	-7.61685	2.41627e-08	SPBC1683.01;SPAC1687.08;SPAC688.04c;SPAC1039.09;SPAC23C4.16c;SPAC343.12;SPCPB1C11.02;SPAC13D6.01;SPBC660.17c;SPAC23D3.11;SPBC36.02c;SPAC4D7.02c;
GO Cellular Component	GO:0098588;	bounding membrane of organelle	Underrepresented	2.24032586558045 (11/491)	8.98895212587881 (537/5974)	-7.52016	3.01882e-08	SPBC9B6.03;SPBC11G11.01;SPAC23C4.16c;SPBC405.05;SPAC10F6.11c;SPAC29A4.17c;SPAC2F3.08;SPAC13D6.01;SPAC23D3.11;SPAC25H1.03;SPBC36.02c;
GO Cellular Component	GO:0005654;	nucleoplasm	Underrepresented	0.407331975560081 (2/491)	4.9548041513224 (296/5974)	-6.78577	1.6377e-07	SPBP8B7.15c;SPAC6B12.11;
GO Cellular Component	GO:0005739;	mitochondrion	Underrepresented	4.88798370672098 (24/491)	11.9852695011717 (716/5974)	-5.75937	1.74034e-06	SPAC11G7.05c;SPAC2E1P3.01;SPAC20G4.05c;SPBC1198.10c;SPBC11C11.06c;SPMIT.01;SPAC6B12.06c;SPBC11G11.01;SPAC27E2.11c;SPBC16G5.03;SPAC3H1.08c;SPAC1486.08;SPBC1347.11;SPCC132.04c;SPCC1223.03c;SPBC32F12.03c;SPAC806.05;SPAC29A4.17c;SPCC757.07c;SPBC21B10.12;SPAC23D3.11;SPBC21.07c;SPBC800.14c;SPAC4D7.02c;
GO Cellular Component	GO:0005794;	Golgi apparatus	Underrepresented	1.22199592668024 (6/491)	6.04285236022765 (361/5974)	-5.60863	2.46246e-06	SPBC1198.01;SPAP7G5.06;SPBC1685.13;SPAC23C4.16c;SPAC2F3.08;SPAC23D3.11;
GO Cellular Component	GO:0044451;	nucleoplasm part	Underrepresented	0.407331975560081 (2/491)	4.31871442919317 (258/5974)	-5.44692	3.57337e-06	SPBP8B7.15c;SPAC6B12.11;
GO Cellular Component	GO:0031967;	organelle envelope	Underrepresented	1.62932790224033 (8/491)	6.61198526950117 (395/5974)	-5.30163	4.99309e-06	SPBP35G2.06c;SPBC409.11;SPMIT.01;SPBC11G11.01;SPAC3H1.08c;SPAC1486.08;SPAC29A4.17c;SPBC21H7.06c;
GO Cellular Component	GO:0031975;	envelope	Underrepresented	1.62932790224033 (8/491)	6.61198526950117 (395/5974)	-5.30163	4.99309e-06	SPBP35G2.06c;SPBC409.11;SPMIT.01;SPBC11G11.01;SPAC3H1.08c;SPAC1486.08;SPAC29A4.17c;SPBC21H7.06c;
GO Cellular Component	GO:0005730;	nucleolus	Underrepresented	1.42566191446029 (7/491)	6.2604620020087 (374/5974)	-5.20282	6.26868e-06	SPNCRNA.445;SPCC4G3.10c;SPAC1F12.06c;SPAC20H4.04;SPAC29E6.01;SPBP8B7.28c;SPBC1861.01c;
GO Cellular Component	GO:0005759;	mitochondrial matrix	Underrepresented	0.407331975560081 (2/491)	3.81653833277536 (228/5974)	-4.45995	3.46776e-05	SPBC1198.10c;SPCC757.07c;
GO Cellular Component	GO:0071944;	cell periphery	Underrepresented	2.85132382892057 (14/491)	8.0515567458989 (481/5974)	-4.42804	3.73214e-05	SPBC1683.01;SPAC1805.15c;SPCC1183.09c;SPBC1271.10c;SPBC1685.13;SPAC27E2.11c;SPBC1289.14;SPBC2G2.17c;SPAC3C7.05c;SPBC359.06;SPAC2F3.08;SPAC589.08c;SPCC1020.09;SPBC36.02c;
GO Cellular Component	GO:0044430;	cytoskeletal part	Underrepresented	1.22199592668024 (6/491)	5.33980582524272 (319/5974)	-4.23149	5.86831e-05	SPBC1604.16c;SPBC31F10.17c;SPBC16C6.14;SPAC6G9.06c;SPAC589.08c;SPAC12B10.12c;
GO Cellular Component	GO:0005856;	cytoskeleton	Underrepresented	1.62932790224033 (8/491)	5.67458988952126 (339/5974)	-3.69209	0.000203194	SPBC1604.16c;SPBC31F10.17c;SPBC16C6.14;SPAC6G9.06c;SPBC1289.14;SPBC359.06;SPAC589.08c;SPAC12B10.12c;
GO Cellular Component	GO:0098589;	membrane region	Underrepresented	0.814663951120163 (4/491)	4.25175761633746 (254/5974)	-3.66274	0.0002174	SPBC1685.13;SPBC1289.14;SPBC359.06;SPAC13D6.01;
GO Cellular Component	GO:0032153;	cell division site	Underrepresented	1.42566191446029 (7/491)	5.27284901238701 (315/5974)	-3.59688	0.000252997	SPBC1604.16c;SPBC18H10.08c;SPBP35G2.06c;SPAC1805.15c;SPBC1711.11;SPAC15F9.01c;SPCP1E11.03;
GO Cellular Component	GO:1902494;	catalytic complex	Underrepresented	3.25865580448065 (16/491)	7.90090391697355 (472/5974)	-3.26942	0.00053775	SPAC4F10.07c;SPAC328.03;SPAPB1A10.14;SPBPB21E7.01c;SPBC12D12.02c;SPCC1739.03;SPAC19A8.10;SPCC1223.03c;SPBC3D6.11c;SPAC10F6.11c;SPBC215.05;SPAC13D6.01;SPCC1020.09;SPAC27D7.05c;SPAC29E6.01;SPAC25H1.03;
GO Cellular Component	GO:0005740;	mitochondrial envelope	Underrepresented	1.0183299389002 (5/491)	4.31871442919317 (258/5974)	-3.12529	0.000749391	SPMIT.01;SPBC11G11.01;SPAC3H1.08c;SPAC1486.08;SPAC29A4.17c;
GO Cellular Component	GO:0000790;	nuclear chromatin	Underrepresented	2.44399185336049 (12/491)	6.49481084700368 (388/5974)	-2.96281	0.0010894	SPBP22H7.05c;SPAC4H3.02c;SPAC6G9.16c;SPAC19A8.10;SPBC409.12c;SPAC19G12.13c;SPBC3D6.11c;SPAC14C4.13;SPCC553.07c;SPBP8B7.28c;SPBC15D4.02;SPBC16C6.10;
GO Cellular Component	GO:0000228;	nuclear chromosome	Underrepresented	3.86965376782077 (19/491)	8.47003682624707 (506/5974)	-2.85754	0.00138824	SPBP22H7.05c;SPAC4H3.02c;SPBC12D12.02c;SPAC13C5.07;SPAC6G9.16c;SPAC19A8.10;SPBC409.12c;SPAC19G12.13c;SPBC3D6.11c;SPAC6B12.18;SPAC589.08c;SPAC6B12.11;SPAC14C4.13;SPCC553.07c;SPBP8B7.28c;SPBC15D4.02;SPBC1861.01c;SPBC14F5.12c;SPBC16C6.10;
GO Cellular Component	GO:0044448;	cell cortex part	Underrepresented	0.407331975560081 (2/491)	2.89588215600937 (173/5974)	-2.69601	0.0020137	SPAC1805.15c;SPAC589.08c;
GO Cellular Component	GO:0044454;	nuclear chromosome part	Underrepresented	3.86965376782077 (19/491)	8.28590559089387 (495/5974)	-2.63043	0.00234192	SPBP22H7.05c;SPAC4H3.02c;SPBC12D12.02c;SPAC13C5.07;SPAC6G9.16c;SPAC19A8.10;SPBC409.12c;SPAC19G12.13c;SPBC3D6.11c;SPAC6B12.18;SPAC589.08c;SPAC6B12.11;SPAC14C4.13;SPCC553.07c;SPBP8B7.28c;SPBC15D4.02;SPBC1861.01c;SPBC14F5.12c;SPBC16C6.10;
GO Cellular Component	GO:0005938;	cell cortex	Underrepresented	0.610997963340122 (3/491)	3.26414462671577 (195/5974)	-2.56104	0.00274764	SPAC1805.15c;SPBC1271.10c;SPAC589.08c;
GO Cellular Component	GO:0005694;	chromosome	Underrepresented	4.88798370672098 (24/491)	9.55808503515233 (571/5974)	-2.4848	0.00327491	SPBP35G2.06c;SPBP22H7.05c;SPAC3C7.14c;SPAC4H3.02c;SPBC12D12.02c;SPCC338.08;SPAC13C5.07;SPAC6G9.16c;SPAC19A8.10;SPBC409.12c;SPAC19G12.13c;SPBC3D6.11c;SPAC6B12.18;SPBC14C8.09c;SPAC589.08c;SPAC6B12.11;SPAC14C4.13;SPCC553.07c;SPAC20H4.07;SPBP8B7.28c;SPBC15D4.02;SPBC1861.01c;SPBC14F5.12c;SPBC16C6.10;
GO Cellular Component	GO:0031300;	intrinsic component of organelle membrane	Underrepresented	0.610997963340122 (3/491)	3.16370940743221 (189/5974)	-2.42136	0.00379002	SPBC11G11.01;SPAC3H1.08c;SPAC29A4.17c;
GO Cellular Component	GO:0031966;	mitochondrial membrane	Underrepresented	1.0183299389002 (5/491)	3.86675594241714 (231/5974)	-2.41981	0.00380354	SPMIT.01;SPBC11G11.01;SPAC3H1.08c;SPAC1486.08;SPAC29A4.17c;
GO Cellular Component	GO:0000785;	chromatin	Underrepresented	2.85132382892057 (14/491)	6.71242048878473 (401/5974)	-2.37497	0.00421722	SPBP22H7.05c;SPAC3C7.14c;SPAC4H3.02c;SPAC13C5.07;SPAC6G9.16c;SPAC19A8.10;SPBC409.12c;SPAC19G12.13c;SPBC3D6.11c;SPAC14C4.13;SPCC553.07c;SPBP8B7.28c;SPBC15D4.02;SPBC16C6.10;
GO Cellular Component	GO:0019866;	organelle inner membrane	Underrepresented	0.610997963340122 (3/491)	3.06327418814864 (183/5974)	-2.27637	0.00529216	SPMIT.01;SPAC3H1.08c;SPAC1486.08;
GO Cellular Component	GO:0031301;	integral component of organelle membrane	Underrepresented	0.610997963340122 (3/491)	3.06327418814864 (183/5974)	-2.27637	0.00529216	SPBC11G11.01;SPAC3H1.08c;SPAC29A4.17c;
GO Cellular Component	GO:0005840;	ribosome	Underrepresented	1.22199592668024 (6/491)	4.10110478741212 (245/5974)	-2.24555	0.00568128	SPRRNA.46;SPRRNA.52;SPRRNA.51;SPRRNA.44;SPRRNA.43;SPRRNA.50;
GO Cellular Component	GO:0015630;	microtubule cytoskeleton	Underrepresented	1.22199592668024 (6/491)	4.1513223970539 (248/5974)	-2.23941	0.00576217	SPBC1604.16c;SPBC31F10.17c;SPBC16C6.14;SPAC6G9.06c;SPAC589.08c;SPAC12B10.12c;
GO Cellular Component	GO:0044427;	chromosomal part	Underrepresented	4.88798370672098 (24/491)	9.30699698694342 (556/5974)	-2.18162	0.0065823	SPBP35G2.06c;SPBP22H7.05c;SPAC3C7.14c;SPAC4H3.02c;SPBC12D12.02c;SPCC338.08;SPAC13C5.07;SPAC6G9.16c;SPAC19A8.10;SPBC409.12c;SPAC19G12.13c;SPBC3D6.11c;SPAC6B12.18;SPBC14C8.09c;SPAC589.08c;SPAC6B12.11;SPAC14C4.13;SPCC553.07c;SPAC20H4.07;SPBP8B7.28c;SPBC15D4.02;SPBC1861.01c;SPBC14F5.12c;SPBC16C6.10;
GO Cellular Component	GO:1990234;	transferase complex	Underrepresented	2.44399185336049 (12/491)	5.8252427184466 (348/5974)	-1.99752	0.0100572	SPAC4F10.07c;SPAC328.03;SPAPB1A10.14;SPBC12D12.02c;SPCC1739.03;SPAC19A8.10;SPBC3D6.11c;SPAC10F6.11c;SPAC13D6.01;SPAC27D7.05c;SPAC29E6.01;SPAC25H1.03;
GO Cellular Component	GO:0005743;	mitochondrial inner membrane	Underrepresented	0.610997963340122 (3/491)	2.94609976565115 (176/5974)	-1.99018	0.0102288	SPMIT.01;SPAC3H1.08c;SPAC1486.08;
GO Cellular Component	GO:0051286;	cell tip	Underrepresented	1.0183299389002 (5/491)	3.54871108135253 (212/5974)	-1.88641	0.0129895	SPAC1805.15c;SPAP7G5.06;SPBC1685.13;SPAC15F9.01c;SPCP1E11.03;
GO Cellular Component	GO:0060187;	cell pole	Underrepresented	1.0183299389002 (5/491)	3.54871108135253 (212/5974)	-1.88641	0.0129895	SPAC1805.15c;SPAP7G5.06;SPBC1685.13;SPAC15F9.01c;SPCP1E11.03;
GO Cellular Component	GO:0005819;	spindle	Underrepresented	1.22199592668024 (6/491)	3.78305992634751 (226/5974)	-1.72862	0.01868	SPBC1604.16c;SPBC31F10.17c;SPBC16C6.14;SPAC6G9.06c;SPAC589.08c;SPAC12B10.12c;
GO Cellular Component	GO:0072686;	mitotic spindle	Underrepresented	1.0183299389002 (5/491)	3.2808838299297 (196/5974)	-1.48874	0.0324536	SPBC1604.16c;SPBC31F10.17c;SPAC6G9.06c;SPAC589.08c;SPAC12B10.12c;
GO Molecular Function	GO:0003674;	molecular function	Underrepresented	39.3075356415479 (193/491)	82.4740542350184 (4927/5974)	-110.055	8.8183e-111	SPAC15E1.10;SPAC4F10.07c;SPAC11G7.05c;SPRRNA.46;SPAC3H8.04;SPAC15A10.10;SPCC320.06;SPAC26F1.07;SPAC1B3.06c;SPBC1604.16c;SPBC18H10.08c;SPAC328.03;SPBC1198.01;SPBC119.03;SPAC2E1P3.01;SPAPB24D3.04c;SPBC1683.01;SPBP35G2.06c;SPAC1805.15c;SPBC409.11;SPAPB1A10.14;SPAC2F7.05c;SPAC20G4.05c;SPBC31F10.17c;SPBC16C6.14;SPAC922.03;SPBPB21E7.01c;SPNCRNA.98;SPCC1183.09c;SPBP22H7.05c;SPAP7G5.06;SPAC1687.08;SPCC96…
GO Molecular Function	GO:0005488;	binding	Underrepresented	18.1262729124236 (89/491)	45.1623702711751 (2698/5974)	-36.1708	6.74772e-37	SPAC15E1.10;SPAC4F10.07c;SPBC1604.16c;SPBC18H10.08c;SPAC328.03;SPBC1198.01;SPBC119.03;SPAC2E1P3.01;SPAPB24D3.04c;SPBP35G2.06c;SPAPB1A10.14;SPAC2F7.05c;SPAC20G4.05c;SPBC16C6.14;SPAC922.03;SPBPB21E7.01c;SPBP22H7.05c;SPBC1D7.01;SPBC1105.14;SPAC3C7.14c;SPBC1198.10c;SPBC9B6.03;SPMIT.01;SPAC1556.04c;SPAC167.08;SPNCRNA.445;SPCC1795.06;SPBC1604.01;SPCC338.08;SPAC688.04c;SPAC6G9.06c;SPBC660.07;SPCC4G3.10c…
GO Molecular Function	GO:0003824;	catalytic activity	Underrepresented	15.4786150712831 (76/491)	34.6501506528289 (2070/5974)	-20.0468	8.97767e-21	SPAC11G7.05c;SPAC26F1.07;SPAC1B3.06c;SPBC18H10.08c;SPAC328.03;SPBC1198.01;SPBC119.03;SPAC2E1P3.01;SPAPB24D3.04c;SPAC1805.15c;SPAC922.03;SPBPB21E7.01c;SPBP22H7.05c;SPCC965.05c;SPAC3C7.14c;SPBC12D12.02c;SPBC1198.10c;SPMIT.01;SPAC1556.04c;SPAC167.08;SPAC26F1.10c;SPBC1604.01;SPCC338.08;SPAC688.04c;SPBC660.07;SPCC191.05c;SPAC11D3.03c;SPCC1739.03;SPBC16G5.03;SPAC23C4.16c;SPAC13C5.07;SPAC521.02;SPCC132.…
GO Molecular Function	GO:0097159;	organic cyclic compound binding	Underrepresented	8.55397148676171 (42/491)	25.2594576498159 (1509/5974)	-19.7033	1.98032e-20	SPBC1604.16c;SPAPB24D3.04c;SPAC2F7.05c;SPAC20G4.05c;SPAC922.03;SPBP22H7.05c;SPBC1105.14;SPAC3C7.14c;SPBC1198.10c;SPNCRNA.445;SPCC338.08;SPCC4G3.10c;SPSNORNA.49;SPCC1739.03;SPAC13C5.07;SPAC20H4.06c;SPAC1F12.06c;SPAC19A8.10;SPBC409.12c;SPBC3E7.08c;SPAC3H8.09c;SPAC12G12.16c;SPBC3D6.11c;SPCC757.07c;SPBC215.05;SPCC965.08c;SPAC6B12.11;SPAC14C4.13;SPSNORNA.52;SPAC13F5.07c;SPAC20H4.04;SPAC12B10.12c;SPAC2…
GO Molecular Function	GO:1901363;	heterocyclic compound binding	Underrepresented	8.55397148676171 (42/491)	25.0920656176766 (1499/5974)	-19.3372	4.60083e-20	SPBC1604.16c;SPAPB24D3.04c;SPAC2F7.05c;SPAC20G4.05c;SPAC922.03;SPBP22H7.05c;SPBC1105.14;SPAC3C7.14c;SPBC1198.10c;SPNCRNA.445;SPCC338.08;SPCC4G3.10c;SPSNORNA.49;SPCC1739.03;SPAC13C5.07;SPAC20H4.06c;SPAC1F12.06c;SPAC19A8.10;SPBC409.12c;SPBC3E7.08c;SPAC3H8.09c;SPAC12G12.16c;SPBC3D6.11c;SPCC757.07c;SPBC215.05;SPCC965.08c;SPAC6B12.11;SPAC14C4.13;SPSNORNA.52;SPAC13F5.07c;SPAC20H4.04;SPAC12B10.12c;SPAC2…
GO Molecular Function	GO:0043167;	ion binding	Underrepresented	9.36863543788187 (46/491)	23.4181452962839 (1399/5974)	-14.1705	6.75296e-15	SPBC1198.01;SPBC119.03;SPAC2E1P3.01;SPAC20G4.05c;SPAC922.03;SPBPB21E7.01c;SPBP22H7.05c;SPBC1105.14;SPAC3C7.14c;SPBC1198.10c;SPBC9B6.03;SPMIT.01;SPAC1556.04c;SPAC167.08;SPBC1604.01;SPAC688.04c;SPBC660.07;SPCC1739.03;SPBC16G5.03;SPAC1486.08;SPAC13C5.07;SPAC521.02;SPAC1F12.06c;SPAC19A8.10;SPBC3E7.08c;SPAC29B12.13;SPAC12G12.16c;SPBC3D6.11c;SPBPB21E7.04c;SPBC1683.02;SPCC757.07c;SPBP8B7.15c;SPCC965.08c…
GO Molecular Function	GO:0036094;	small molecule binding	Underrepresented	2.44399185336049 (12/491)	12.5376632072313 (749/5974)	-13.7561	1.75352e-14	SPAC20G4.05c;SPBP22H7.05c;SPAC3C7.14c;SPBC1198.10c;SPCC1739.03;SPBC215.05;SPAC14C4.13;SPAC20H4.04;SPBC21.07c;SPBPB2B2.13;SPAC20H4.07;SPBC211.07c;
GO Molecular Function	GO:0000166;	nucleotide binding	Underrepresented	2.44399185336049 (12/491)	12.0020087043857 (717/5974)	-12.6975	2.00676e-13	SPAC20G4.05c;SPBP22H7.05c;SPAC3C7.14c;SPBC1198.10c;SPCC1739.03;SPBC215.05;SPAC14C4.13;SPAC20H4.04;SPBC21.07c;SPBPB2B2.13;SPAC20H4.07;SPBC211.07c;
GO Molecular Function	GO:1901265;	nucleoside phosphate binding	Underrepresented	2.44399185336049 (12/491)	12.0020087043857 (717/5974)	-12.6975	2.00676e-13	SPAC20G4.05c;SPBP22H7.05c;SPAC3C7.14c;SPBC1198.10c;SPCC1739.03;SPBC215.05;SPAC14C4.13;SPAC20H4.04;SPBC21.07c;SPBPB2B2.13;SPAC20H4.07;SPBC211.07c;
GO Molecular Function	GO:0043168;	anion binding	Underrepresented	3.25865580448065 (16/491)	13.1904921325745 (788/5974)	-12.0886	8.15483e-13	SPAC20G4.05c;SPAC922.03;SPBP22H7.05c;SPAC3C7.14c;SPBC1198.10c;SPBC9B6.03;SPAC688.04c;SPCC1739.03;SPCC965.08c;SPAC14C4.13;SPAC20H4.04;SPBC1711.11;SPBC21.07c;SPBPB2B2.13;SPAC20H4.07;SPBC211.07c;
GO Molecular Function	GO:0001882;	nucleoside binding	Underrepresented	2.03665987780041 (10/491)	10.6796116504854 (638/5974)	-11.503	3.1405e-12	SPAC20G4.05c;SPBP22H7.05c;SPBC1198.10c;SPCC1739.03;SPAC14C4.13;SPAC20H4.04;SPBC21.07c;SPBPB2B2.13;SPAC20H4.07;SPBC211.07c;
GO Molecular Function	GO:0017076;	purine nucleotide binding	Underrepresented	2.03665987780041 (10/491)	10.6796116504854 (638/5974)	-11.503	3.1405e-12	SPAC20G4.05c;SPBP22H7.05c;SPBC1198.10c;SPCC1739.03;SPAC14C4.13;SPAC20H4.04;SPBC21.07c;SPBPB2B2.13;SPAC20H4.07;SPBC211.07c;
GO Molecular Function	GO:0032549;	ribonucleoside binding	Underrepresented	2.03665987780041 (10/491)	10.6628724472715 (637/5974)	-11.503	3.1405e-12	SPAC20G4.05c;SPBP22H7.05c;SPBC1198.10c;SPCC1739.03;SPAC14C4.13;SPAC20H4.04;SPBC21.07c;SPBPB2B2.13;SPAC20H4.07;SPBC211.07c;
GO Molecular Function	GO:0097367;	carbohydrate derivative binding	Underrepresented	2.24032586558045 (11/491)	11.0646133244058 (661/5974)	-11.3871	4.10065e-12	SPAC20G4.05c;SPBP22H7.05c;SPAC3C7.14c;SPBC1198.10c;SPCC1739.03;SPAC14C4.13;SPAC20H4.04;SPBC21.07c;SPBPB2B2.13;SPAC20H4.07;SPBC211.07c;
GO Molecular Function	GO:0001883;	purine nucleoside binding	Underrepresented	2.03665987780041 (10/491)	10.5959156344158 (633/5974)	-11.3413	4.55772e-12	SPAC20G4.05c;SPBP22H7.05c;SPBC1198.10c;SPCC1739.03;SPAC14C4.13;SPAC20H4.04;SPBC21.07c;SPBPB2B2.13;SPAC20H4.07;SPBC211.07c;
GO Molecular Function	GO:0032550;	purine ribonucleoside binding	Underrepresented	2.03665987780041 (10/491)	10.5959156344158 (633/5974)	-11.3413	4.55772e-12	SPAC20G4.05c;SPBP22H7.05c;SPBC1198.10c;SPCC1739.03;SPAC14C4.13;SPAC20H4.04;SPBC21.07c;SPBPB2B2.13;SPAC20H4.07;SPBC211.07c;
GO Molecular Function	GO:0032555;	purine ribonucleotide binding	Underrepresented	2.03665987780041 (10/491)	10.6126548376297 (634/5974)	-11.3413	4.55772e-12	SPAC20G4.05c;SPBP22H7.05c;SPBC1198.10c;SPCC1739.03;SPAC14C4.13;SPAC20H4.04;SPBC21.07c;SPBPB2B2.13;SPAC20H4.07;SPBC211.07c;
GO Molecular Function	GO:0032553;	ribonucleotide binding	Underrepresented	2.24032586558045 (11/491)	10.9474389019083 (654/5974)	-11.2445	5.69488e-12	SPAC20G4.05c;SPBP22H7.05c;SPAC3C7.14c;SPBC1198.10c;SPCC1739.03;SPAC14C4.13;SPAC20H4.04;SPBC21.07c;SPBPB2B2.13;SPAC20H4.07;SPBC211.07c;
GO Molecular Function	GO:0035639;	purine ribonucleoside triphosphate binding	Underrepresented	2.03665987780041 (10/491)	10.545698024774 (630/5974)	-11.1674	6.80141e-12	SPAC20G4.05c;SPBP22H7.05c;SPBC1198.10c;SPCC1739.03;SPAC14C4.13;SPAC20H4.04;SPBC21.07c;SPBPB2B2.13;SPAC20H4.07;SPBC211.07c;
GO Molecular Function	GO:0005515;	protein binding	Underrepresented	8.35030549898167 (41/491)	19.4174757281553 (1160/5974)	-9.70476	1.97351e-10	SPAC15E1.10;SPAC4F10.07c;SPBC18H10.08c;SPAC328.03;SPBP35G2.06c;SPAPB1A10.14;SPAC2F7.05c;SPBC16C6.14;SPBP22H7.05c;SPBC1D7.01;SPAC3C7.14c;SPBC9B6.03;SPCC1795.06;SPAC6G9.06c;SPBC660.07;SPCC1739.03;SPBC1289.14;SPAC13C5.07;SPAC6G9.16c;SPAC19A8.10;SPBC409.12c;SPAC19G12.13c;SPBC3D6.11c;SPAC22E12.03c;SPAC10F6.11c;SPBC359.06;SPAC13D6.01;SPBC21H7.06c;SPAC6B12.11;SPCC1020.09;SPBC1711.11;SPAC29E6.01;SPCC553.…
GO Molecular Function	GO:0030554;	adenyl nucleotide binding	Underrepresented	2.03665987780041 (10/491)	9.20656176765986 (550/5974)	-8.69251	2.02998e-09	SPAC20G4.05c;SPBP22H7.05c;SPBC1198.10c;SPCC1739.03;SPAC14C4.13;SPAC20H4.04;SPBC21.07c;SPBPB2B2.13;SPAC20H4.07;SPBC211.07c;
GO Molecular Function	GO:0032559;	adenyl ribonucleotide binding	Underrepresented	2.03665987780041 (10/491)	9.15634415801808 (547/5974)	-8.52958	2.95407e-09	SPAC20G4.05c;SPBP22H7.05c;SPBC1198.10c;SPCC1739.03;SPAC14C4.13;SPAC20H4.04;SPBC21.07c;SPBPB2B2.13;SPAC20H4.07;SPBC211.07c;
GO Molecular Function	GO:0016740;	transferase activity	Underrepresented	4.4806517311609 (22/491)	13.0231001004352 (778/5974)	-8.3772	4.19562e-09	SPAC11G7.05c;SPAC1B3.06c;SPAC328.03;SPBC119.03;SPAC1805.15c;SPBC12D12.02c;SPAC167.08;SPBC1604.01;SPAC688.04c;SPCC191.05c;SPBC16G5.03;SPAC16C9.01c;SPAC1002.17c;SPBC3D6.11c;SPBPB21E7.04c;SPBP8B7.15c;SPBC18E5.08;SPBC21.07c;SPBPB2B2.13;SPCC553.07c;SPBC211.07c;SPAC18B11.09c;
GO Molecular Function	GO:0005524;	ATP binding	Underrepresented	2.03665987780041 (10/491)	9.1061265483763 (544/5974)	-8.36592	4.30602e-09	SPAC20G4.05c;SPBP22H7.05c;SPBC1198.10c;SPCC1739.03;SPAC14C4.13;SPAC20H4.04;SPBC21.07c;SPBPB2B2.13;SPAC20H4.07;SPBC211.07c;
GO Molecular Function	GO:0003676;	nucleic acid binding	Underrepresented	6.5173116089613 (32/491)	15.1991965182457 (908/5974)	-7.07478	8.41812e-08	SPBC1604.16c;SPAPB24D3.04c;SPAC2F7.05c;SPBC1105.14;SPBC1198.10c;SPNCRNA.445;SPCC338.08;SPCC4G3.10c;SPSNORNA.49;SPCC1739.03;SPAC13C5.07;SPAC20H4.06c;SPAC1F12.06c;SPBC409.12c;SPAC19A8.10;SPBC3E7.08c;SPAC3H8.09c;SPAC12G12.16c;SPBC3D6.11c;SPAC6B12.11;SPAC14C4.13;SPSNORNA.52;SPAC13F5.07c;SPAC20H4.04;SPAC12B10.12c;SPAC29E6.01;SPSNORNA.38;SPCC553.07c;SPAC20H4.07;SPBC15D4.02;SPBC1861.01c;SPBC14F5.12c;
GO Molecular Function	GO:0003723;	RNA binding	Underrepresented	2.44399185336049 (12/491)	8.97221292266488 (536/5974)	-6.87	1.34897e-07	SPBC1604.16c;SPAC2F7.05c;SPBC1198.10c;SPNCRNA.445;SPSNORNA.49;SPCC1739.03;SPAC20H4.06c;SPAC1F12.06c;SPAC3H8.09c;SPSNORNA.52;SPAC29E6.01;SPSNORNA.38;
GO Molecular Function	GO:0016787;	hydrolase activity	Underrepresented	6.72097759674134 (33/491)	14.5798459993304 (871/5974)	-5.82158	1.50806e-06	SPBC18H10.08c;SPAPB24D3.04c;SPAC922.03;SPBP22H7.05c;SPCC965.05c;SPBC12D12.02c;SPAC1556.04c;SPAC167.08;SPAC26F1.10c;SPCC338.08;SPBC660.07;SPCC1739.03;SPAC23C4.16c;SPAC13C5.07;SPAC521.02;SPAC1F12.06c;SPBC3E7.08c;SPBC1683.06c;SPBC2G2.17c;SPAPB17E12.04c;SPAC12G12.16c;SPAC1006.01;SPAC3C7.05c;SPBC1683.02;SPCC550.07;SPCC31H12.08c;SPCC13B11.03c;SPAC14C4.13;SPAC23D3.11;SPAC20H4.04;SPAC20H4.07;SPAC4D7.02c;…
GO Molecular Function	GO:0016462;	pyrophosphatase activity	Underrepresented	1.0183299389002 (5/491)	5.77502510880482 (345/5974)	-5.71089	1.94587e-06	SPBP22H7.05c;SPCC1739.03;SPAC14C4.13;SPAC20H4.04;SPAC20H4.07;
GO Molecular Function	GO:0016817;	hydrolase activity, acting on acid anhydrides	Underrepresented	1.0183299389002 (5/491)	5.77502510880482 (345/5974)	-5.71089	1.94587e-06	SPBP22H7.05c;SPCC1739.03;SPAC14C4.13;SPAC20H4.04;SPAC20H4.07;
GO Molecular Function	GO:0016818;	hydrolase activity, acting on acid anhydrides, in phosphorus-containing anhydrides	Underrepresented	1.0183299389002 (5/491)	5.77502510880482 (345/5974)	-5.71089	1.94587e-06	SPBP22H7.05c;SPCC1739.03;SPAC14C4.13;SPAC20H4.04;SPAC20H4.07;
GO Molecular Function	GO:0017111;	nucleoside-triphosphatase activity	Underrepresented	1.0183299389002 (5/491)	5.40676263809843 (323/5974)	-5.09298	8.07268e-06	SPBP22H7.05c;SPCC1739.03;SPAC14C4.13;SPAC20H4.04;SPAC20H4.07;
GO Molecular Function	GO:0043169;	cation binding	Underrepresented	6.5173116089613 (32/491)	12.7217944425845 (760/5974)	-3.72996	0.000186225	SPBC1198.01;SPBC119.03;SPAC2E1P3.01;SPAC20G4.05c;SPBPB21E7.01c;SPBC1105.14;SPBC9B6.03;SPMIT.01;SPAC1556.04c;SPAC167.08;SPBC1604.01;SPBC660.07;SPBC16G5.03;SPAC1486.08;SPAC13C5.07;SPAC521.02;SPAC1F12.06c;SPAC19A8.10;SPBC3E7.08c;SPAC29B12.13;SPAC12G12.16c;SPBPB21E7.04c;SPBC3D6.11c;SPBC1683.02;SPCC757.07c;SPBP8B7.15c;SPCC31H12.08c;SPCC13B11.03c;SPAC13F5.07c;SPCC553.07c;SPBC15D4.02;SPCP1E11.03;
GO Molecular Function	GO:0046872;	metal ion binding	Underrepresented	6.5173116089613 (32/491)	12.604620020087 (753/5974)	-3.62024	0.000239752	SPBC1198.01;SPBC119.03;SPAC2E1P3.01;SPAC20G4.05c;SPBPB21E7.01c;SPBC1105.14;SPBC9B6.03;SPMIT.01;SPAC1556.04c;SPAC167.08;SPBC1604.01;SPBC660.07;SPBC16G5.03;SPAC1486.08;SPAC13C5.07;SPAC521.02;SPAC1F12.06c;SPAC19A8.10;SPBC3E7.08c;SPAC29B12.13;SPAC12G12.16c;SPBPB21E7.04c;SPBC3D6.11c;SPBC1683.02;SPCC757.07c;SPBP8B7.15c;SPCC31H12.08c;SPCC13B11.03c;SPAC13F5.07c;SPCC553.07c;SPBC15D4.02;SPCP1E11.03;
GO Molecular Function	GO:0016772;	transferase activity, transferring phosphorus-containing groups	Underrepresented	1.42566191446029 (7/491)	5.28958821560094 (316/5974)	-3.59684	0.000253024	SPBC12D12.02c;SPAC167.08;SPAC16C9.01c;SPAC1002.17c;SPBC21.07c;SPBPB2B2.13;SPCC553.07c;
GO Molecular Function	GO:0016301;	kinase activity	Underrepresented	0.610997963340122 (3/491)	3.46501506528289 (207/5974)	-2.84295	0.00143565	SPAC1002.17c;SPBC21.07c;SPBPB2B2.13;
GO Molecular Function	GO:0005215;	transporter activity	Underrepresented	2.03665987780041 (10/491)	5.3900234348845 (322/5974)	-2.20834	0.0061895	SPBC1683.01;SPAP7G5.06;SPBC1271.10c;SPBC19F8.06c;SPMIT.01;SPAC1039.09;SPCPB1C11.02;SPAC2F3.08;SPBC21H7.06c;SPBC36.02c;
GO Molecular Function	GO:0016773;	phosphotransferase activity, alcohol group as acceptor	Underrepresented	0.610997963340122 (3/491)	3.02979578172079 (181/5974)	-2.13368	0.00735049	SPAC16C9.01c;SPBC21.07c;SPBPB2B2.13;
GO Molecular Function	GO:0016887;	ATPase activity	Underrepresented	0.610997963340122 (3/491)	2.96283896886508 (177/5974)	-1.9819	0.0104256	SPBP22H7.05c;SPAC14C4.13;SPAC20H4.07;
GO Molecular Function	GO:0022892;	substrate-specific transporter activity	Underrepresented	1.62932790224033 (8/491)	4.586541680616 (274/5974)	-1.96277	0.010895	SPAP7G5.06;SPBC19F8.06c;SPMIT.01;SPAC1039.09;SPCPB1C11.02;SPAC2F3.08;SPBC21H7.06c;SPBC36.02c;
GO Molecular Function	GO:0022857;	transmembrane transporter activity	Underrepresented	1.83299389002037 (9/491)	4.83762972882491 (289/5974)	-1.83345	0.0146742	SPBC1683.01;SPAP7G5.06;SPBC1271.10c;SPBC19F8.06c;SPMIT.01;SPAC1039.09;SPCPB1C11.02;SPAC2F3.08;SPBC36.02c;
GO Molecular Function	GO:0003735;	structural constituent of ribosome	Underrepresented	1.22199592668024 (6/491)	3.78305992634751 (226/5974)	-1.72862	0.01868	SPRRNA.46;SPRRNA.52;SPRRNA.51;SPRRNA.44;SPRRNA.43;SPRRNA.50;
GO Molecular Function	GO:0005198;	structural molecule activity	Underrepresented	1.83299389002037 (9/491)	4.70371610311349 (281/5974)	-1.72372	0.0188922	SPRRNA.46;SPBP35G2.06c;SPRRNA.52;SPBC1289.14;SPRRNA.51;SPRRNA.44;SPRRNA.43;SPRRNA.50;SPBC359.06;
GO Molecular Function	GO:0022891;	substrate-specific transmembrane transporter activity	Underrepresented	1.42566191446029 (7/491)	4.06762638098427 (243/5974)	-1.72151	0.0189886	SPAP7G5.06;SPBC19F8.06c;SPMIT.01;SPAC1039.09;SPCPB1C11.02;SPAC2F3.08;SPBC36.02c;
GO Molecular Function	GO:0098772;	molecular function regulator	Underrepresented	1.22199592668024 (6/491)	3.7161031134918 (222/5974)	-1.59567	0.0253708	SPAC15E1.10;SPAC4F10.07c;SPAC2F7.05c;SPAC10F6.11c;SPAC15F9.01c;SPAC6B12.13;
Gene Expression		Core Environmental Stress Response repressed	Underrepresented	0.610997963340122 (3/491)	7.34851021091396 (439/5974)	-10.813	1.5383e-11	SPBC1683.01;SPAPB1A10.14;SPAC2F7.05c;
Gene Expression		Highly expressed genes	Underrepresented	1.22199592668024 (6/491)	7.56611985269501 (452/5974)	-8.47999	3.31137e-09	SPAC26F1.07;SPAC3C7.14c;SPAC27E2.11c;SPBC1347.11;SPAPB17E12.04c;SPBC215.05;
Gene Expression		Atf1 activated	Enriched	4.88798370672098 (24/491)	1.13826581854704 (68/5974)	-7.83103	1.47562e-08	SPAC26F1.07;SPAC2E1P3.01;SPBC11C11.06c;SPCC965.06;SPAC688.04c;SPCC1223.03c;SPAC343.12;SPCC16A11.15c;SPAC977.13c;SPAC11D3.01c;SPAPB24D3.08c;SPAC3C7.05c;SPBC32F12.03c;SPCC757.07c;SPBC215.05;SPAC23D3.05c;SPBC2A9.02;SPBC1773.06c;SPAC23D3.11;SPAC22A12.17c;SPCC1393.12;SPAC4D7.02c;SPCC757.03c;SPBC215.11c;
Gene Expression		Induced pat1.114 mutant	Underrepresented	1.0183299389002 (5/491)	6.2604620020087 (374/5974)	-6.6786	2.09603e-07	SPCC1795.06;SPNCRNA.58;SPBC1683.06c;SPNCRNA.130;SPNCRNA.112;
Gene Expression		Caffeine and Rapamycin repressed	Underrepresented	0.610997963340122 (3/491)	5.13893538667559 (307/5974)	-6.20995	6.16673e-07	SPAPB1A10.14;SPCC1223.03c;SPNCRNA.112;
Gene Expression		Stress module	Enriched	6.5173116089613 (32/491)	2.22631402745229 (133/5974)	-6.12421	7.51268e-07	SPAC4F10.07c;SPAC26F1.07;SPAC328.03;SPBC119.03;SPAC2E1P3.01;SPBC1105.14;SPBC660.06;SPBC11C11.06c;SPCC965.06;SPAC688.04c;SPBC660.07;SPBC1289.14;SPBC1347.11;SPCC1223.03c;SPAC343.12;SPCC16A11.15c;SPAC977.13c;SPAC22E12.03c;SPAC3C7.05c;SPBC32F12.03c;SPCC757.07c;SPBC215.05;SPBC21H7.06c;SPAC23D3.11;SPBC1711.11;SPAC22A12.17c;SPAC25H1.03;SPCC1393.12;SPBC211.07c;SPAC4D7.02c;SPCC757.03c;SPBC215.11c;
Gene Expression		Core Environmental Stress Response induced	Enriched	15.6822810590631 (77/491)	8.63742885838634 (516/5974)	-5.41559	3.84069e-06	SPAC15E1.10;SPAC4F10.07c;SPAC3H8.04;SPCC320.06;SPAC26F1.07;SPAC1B3.06c;SPAC328.03;SPBC119.03;SPAC2E1P3.01;SPAPB24D3.04c;SPBP35G2.06c;SPAC20G4.05c;SPCC1183.09c;SPAC1687.08;SPBC1105.14;SPAC3C7.14c;SPBC12D12.02c;SPBC1348.07;SPBC660.06;SPBC11C11.06c;SPMIT.01;SPAC167.08;SPCC965.06;SPBC1604.01;SPCC338.08;SPAC688.04c;SPAC32A11.02c;SPBC660.07;SPBC1685.13;SPBC1289.14;SPBC1347.11;SPBC405.05;SPAC6G9.16c;SPC…
Gene Expression		Caffeine and Rapamycin induced	Enriched	9.77596741344195 (48/491)	4.75393371275527 (284/5974)	-4.37476	4.21933e-05	SPAC26F1.07;SPAC328.03;SPBC119.03;SPAC2E1P3.01;SPAC20G4.05c;SPAC922.03;SPBPB21E7.01c;SPAP7G5.06;SPAC3C7.14c;SPBC660.06;SPBC11C11.06c;SPAC1556.04c;SPCC965.06;SPAC688.04c;SPBC660.07;SPAC1039.09;SPCC191.05c;SPAC11D3.03c;SPBC354.11c;SPBC1347.11;SPCC132.04c;SPAC4H3.04c;SPCC16A11.15c;SPBC1683.06c;SPAPB24D3.08c;SPAC29B12.13;SPAC1006.01;SPAC1002.17c;SPBPB21E7.04c;SPAC22E12.03c;SPAC3C7.05c;SPBC32F12.03c;S…
Gene Expression		Induced Dbr1 deletion	Enriched	8.14663951120163 (40/491)	3.90023434884499 (233/5974)	-3.59924	0.000251629	SPNCRNA.802;SPBC409.11;SPNCRNA.886;SPNCRNA.1190;SPNCRNA.745;SPNCRNA.959;SPAC3C7.14c;SPNCRNA.583;SPNCRNA.1294;SPNCRNA.517;SPNCRNA.978;SPNCRNA.1025;SPNCRNA.653;SPNCRNA.1542;SPNCRNA.691;SPAC13C5.07;SPNCRNA.1378;SPCC132.04c;SPNCRNA.1143;SPNCRNA.1287;SPNCRNA.678;SPAC11D3.01c;SPNCRNA.1595;SPBC2G2.17c;SPAC1002.17c;SPNCRNA.1232;SPNCRNA.670;SPBC1773.06c;SPNCRNA.795;SPNCRNA.1618;SPNCRNA.637;SPNCRNA.1360;SP…
Gene Expression		Oxidative Stess Cluster 3	Underrepresented	1.42566191446029 (7/491)	4.9548041513224 (296/5974)	-3.01813	0.000959105	SPAC15A10.10;SPBC1604.16c;SPAC4H3.02c;SPAC6G9.06c;SPCC1739.03;SPAC12B10.12c;SPBC15D4.02;
Gene Expression		Oxidative Stess Cluster 4	Enriched	11.2016293279022 (55/491)	6.69568128557081 (400/5974)	-2.52309	0.00299852	SPAC15E1.10;SPAC4F10.07c;SPAC3H8.04;SPCC320.06;SPAC26F1.07;SPAC328.03;SPBC119.03;SPAPB24D3.04c;SPBP35G2.06c;SPAC20G4.05c;SPCC1183.09c;SPAC1687.08;SPBC1105.14;SPBC12D12.02c;SPBC1348.07;SPBC660.06;SPBC11C11.06c;SPAC167.08;SPAC688.04c;SPBC660.07;SPBC1685.13;SPBC1347.11;SPAC6G9.16c;SPCC1223.03c;SPAC4H3.04c;SPAC343.12;SPCC16A11.15c;SPAC977.13c;SPAC11D3.01c;SPCPB1C11.02;SPAC29B12.13;SPAC12G12.16c;SPAC1…
Gene Expression		Late meiotic genes	Enriched	4.4806517311609 (22/491)	1.95848677602946 (117/5974)	-2.22129	0.00600766	SPAC15E1.10;SPBC1198.01;SPAC2E1P3.01;SPBC1105.14;SPBC12D12.02c;SPMIT.01;SPAC688.04c;SPAC32A11.02c;SPAC343.12;SPCC16A11.15c;SPAC11D3.01c;SPAC3H8.09c;SPBC2G2.17c;SPCC757.07c;SPAC23D3.05c;SPAC977.01;SPBC1773.06c;SPAC22A12.17c;SPAC15F9.01c;SPBC21.07c;SPCC1393.12;SPCC757.03c;
Gene Expression		Atf1 module	Underrepresented	0.814663951120163 (4/491)	3.38131904921326 (202/5974)	-2.20757	0.00620049	SPCC320.06;SPAC32A11.02c;SPBC660.07;SPAC1006.01;
Gene Expression		Induced pan3 mutant	Enriched	1.83299389002037 (9/491)	0.502176096417811 (30/5974)	-1.91087	0.0122781	SPBC11C11.06c;SPCC965.06;SPBPB21E7.04c;SPAC3C7.05c;SPCC757.07c;SPBPB2B2.13;SPAC6B12.13;SPBC36.02c;SPBC215.11c;
Gene Expression		Reproduction module	Enriched	8.14663951120163 (40/491)	4.70371610311349 (281/5974)	-1.895	0.012735	SPAC15E1.10;SPAC4F10.07c;SPAC1805.15c;SPAPB1A10.14;SPAP7G5.06;SPBC1105.14;SPBC9B6.03;SPAC1565.03;SPCC1795.06;SPAC688.04c;SPCC191.05c;SPAC11D3.03c;SPAC23C4.16c;SPBC1347.11;SPAC6G9.16c;SPAC4H3.04c;SPCC16A11.15c;SPAC977.13c;SPCPB1C11.02;SPBC1683.06c;SPAC29B12.13;SPAC1006.01;SPAC1002.17c;SPAC22E12.03c;SPAC3C7.05c;SPBC1683.02;SPBC359.06;SPCC757.07c;SPCC550.07;SPBC21B10.12;SPAC23D3.11;SPAC13F5.07c;SPBC…
Gene Expression		Sporulation module	Enriched	5.29531568228106 (26/491)	2.77870773351188 (166/5974)	-1.50107	0.0315449	SPAC15E1.10;SPBC1198.01;SPAC20G4.05c;SPBC1105.14;SPBC12D12.02c;SPBC19F8.06c;SPBC1604.01;SPAC688.04c;SPAC32A11.02c;SPAC2E12.05;SPAC343.12;SPCC16A11.15c;SPAC11D3.01c;SPAPB24D3.08c;SPBC2G2.17c;SPAC16C9.01c;SPAC3C7.05c;SPAC23D3.05c;SPAC17G6.13;SPBC1773.06c;SPAC15F9.01c;SPBC21.07c;SPCC1393.12;SPBC660.09;SPCC757.03c;SPBC215.11c;
Gene Expression		Nitrogen depletion total meiotic genes	Enriched	6.10997963340122 (30/491)	3.36457984599933 (201/5974)	-1.46679	0.0341355	SPAC20G4.05c;SPAC922.03;SPAP7G5.06;SPBC9B6.03;SPBC11C11.06c;SPAC1556.04c;SPAC1565.03;SPCC965.06;SPCC1795.06;SPBC1604.01;SPBC660.07;SPCC191.05c;SPAC11D3.03c;SPBC1347.11;SPCC1223.03c;SPAC4H3.04c;SPAC977.13c;SPCPB1C11.02;SPBC1683.06c;SPAC29B12.13;SPAC1002.17c;SPAC10F6.11c;SPAC3C7.05c;SPBC32F12.03c;SPBC1683.02;SPCC550.07;SPBC800.14c;SPAC18B11.09c;SPAC4D7.02c;SPBC215.11c;
Gene Features		Intron-containing genes	Underrepresented	13.8492871690428 (68/491)	41.3793103448276 (2472/5974)	-39.865	1.36467e-40	SPNCRNA.445;SPAC4F10.07c;SPCC13B11.03c;SPCC4F11.05;SPAC14C4.13;SPAC19A8.16;SPBC21B10.12;SPAC15A10.10;SPCC320.06;SPBC660.17c;SPBC11G11.01;SPAC19G12.13c;SPCC338.08;SPAC23D3.17;SPCC1259.16;SPAC20H4.04;SPAC13F5.07c;SPBC18H10.08c;SPAC3H8.09c;SPAC29E6.01;SPAPB17E12.04c;SPAC15F9.01c;SPAC16C9.01c;SPBP35G2.06c;SPAC1805.15c;SPBC21.07c;SPCC553.07c;SPAC22E12.03c;SPAC25H1.03;SPAC20H4.07;SPBC31F10.17c;SPBC14C8…
Gene Features		Intron-less genes	Enriched	86.1507128309572 (423/491)	58.6206896551724 (3502/5974)	-39.865	1.36467e-40	SPNCRNA.947;SPAC15E1.10;SPNCRNA.612;SPNCRNA.647;SPNCRNA.1060;SPAC11G7.05c;SPNCRNA.1312;SPNCRNA.802;SPNCRNA.764;SPRRNA.46;SPNCRNA.864;SPNCRNA.1230;SPAC3H8.04;SPNCRNA.1533;SPAC26F1.07;SPNCRNA.1267;SPNCRNA.661;SPNCRNA.1428;SPAC1B3.06c;SPBC1604.16c;SPNCRNA.601;SPNCRNA.1317;SPAC328.03;SPNCRNA.1074;SPBC1198.01;SPBC119.03;SPNCRNA.1448;SPNCRNA.686;SPNCRNA.1263;SPNCRNA.1500;SPAC2E1P3.01;SPAPB24D3.04c;SPNC…
Gene Features		Genetic diversity (pi) among non-clonal strains	Higher	0.00329241	0.00245319	-4.30081	5.00253e-05	SPAC806.05;SPAC2F7.05c;SPAC3H8.04;SPAC16C9.01c;SPAC521.02;SPAC1565.03;SPAC167.08;SPAC343.12;SPAC1002.17c;SPAC3H1.08c;SPAC20H4.04;SPAC20H4.06c;SPAC20H4.07;SPAC32A11.02c;SPAC25H1.03;SPAC1805.15c;SPAPB24D3.08c;SPAC6G9.06c;SPAC15A10.10;SPAC15E1.10;SPAP7G5.06;SPAC1F12.06c;SPAC4H3.02c;SPAC1006.01;SPAC26F1.10c;SPAC14C4.13;SPAC977.01;SPAC13G6.08;SPAC1687.08;SPAC22A12.17c;SPAC10F6.11c;SPAC3C7.05c;SPAC3C7.…
Gene Features		Relative distance from telomere	Lower	0.457364	0.504331	-1.95533	0.0110834	SPSNORNA.49;SPNCRNA.618;SPNCRNA.625;SPAC806.05;SPAC2F7.05c;SPNCRNA.661;SPAC3H8.04;SPNCRNA.678;SPNCRNA.684;SPAC16C9.01c;SPNCRNA.691;SPAC521.02;SPNCRNA.708;SPNCRNA.722;SPAC1565.03;SPNCRNA.737;SPNCRNA.740;SPAC167.08;SPNCRNA.747;SPAC343.12;SPAC1002.17c;SPNCRNA.774;SPAC3H1.08c;SPNCRNA.795;SPAC20H4.04;SPAC20H4.06c;SPAC20H4.07;SPNCRNA.810;SPNCRNA.813;SPNCRNA.819;SPNCRNA.823;SPAC32A11.02c;SPAC25H1.03;SPA…
Gene Features		Relative distance from centromere	Higher	0.542636	0.495669	-1.95533	0.0110834	SPSNORNA.49;SPNCRNA.618;SPNCRNA.625;SPAC806.05;SPAC2F7.05c;SPNCRNA.661;SPAC3H8.04;SPNCRNA.678;SPNCRNA.684;SPAC16C9.01c;SPNCRNA.691;SPAC521.02;SPNCRNA.708;SPNCRNA.722;SPAC1565.03;SPNCRNA.737;SPNCRNA.740;SPAC167.08;SPNCRNA.747;SPAC343.12;SPAC1002.17c;SPNCRNA.774;SPAC3H1.08c;SPNCRNA.795;SPAC20H4.04;SPAC20H4.06c;SPAC20H4.07;SPNCRNA.810;SPNCRNA.813;SPNCRNA.819;SPNCRNA.823;SPAC32A11.02c;SPAC25H1.03;SPA…
Gene Features		Mitochondria	Enriched	0.610997963340122 (3/491)	0.0669568128557081 (4/5974)	-1.3276	0.0470332	SPRRNA.01;SPMIT.01;SPRRNA.02;
Phenotypes (FYPO)	FYPO:0000003;	cell population phenotype	Underrepresented	35.6415478615071 (175/491)	80.7666555071979 (4825/5974)	-114.407	3.91843e-115	SPAC15E1.10;SPAC4F10.07c;SPAC11G7.05c;SPAC3H8.04;SPAC15A10.10;SPCC320.06;SPAC26F1.07;SPAC1B3.06c;SPBC1604.16c;SPBC18H10.08c;SPAC328.03;SPBC1198.01;SPBC119.03;SPAC2E1P3.01;SPAPB24D3.04c;SPBC1683.01;SPBP35G2.06c;SPAC1805.15c;SPBC409.11;SPAPB1A10.14;SPAC2F7.05c;SPAC20G4.05c;SPBC31F10.17c;SPBC16C6.14;SPAC922.03;SPBPB21E7.01c;SPNCRNA.98;SPCC1183.09c;SPBP22H7.05c;SPAP7G5.06;SPAC1687.08;SPCC965.05c;SPBC…
Phenotypes (FYPO)	FYPO:0002057;	cell population viability	Underrepresented	35.4378818737271 (174/491)	80.5992634750586 (4815/5974)	-114.353	4.43323e-115	SPAC15E1.10;SPAC4F10.07c;SPAC11G7.05c;SPAC3H8.04;SPAC15A10.10;SPCC320.06;SPAC26F1.07;SPAC1B3.06c;SPBC1604.16c;SPBC18H10.08c;SPAC328.03;SPBC1198.01;SPBC119.03;SPAC2E1P3.01;SPAPB24D3.04c;SPBC1683.01;SPBP35G2.06c;SPAC1805.15c;SPBC409.11;SPAPB1A10.14;SPAC2F7.05c;SPAC20G4.05c;SPBC31F10.17c;SPBC16C6.14;SPAC922.03;SPBPB21E7.01c;SPNCRNA.98;SPCC1183.09c;SPBP22H7.05c;SPAP7G5.06;SPAC1687.08;SPCC965.05c;SPBC…
Phenotypes (FYPO)	FYPO:0000001;	phenotype	Underrepresented	36.0488798370672 (177/491)	80.950786742551 (4836/5974)	-114.066	8.59529e-115	SPAC15E1.10;SPAC4F10.07c;SPAC11G7.05c;SPAC3H8.04;SPAC15A10.10;SPCC320.06;SPAC26F1.07;SPAC1B3.06c;SPBC1604.16c;SPBC18H10.08c;SPAC328.03;SPBC1198.01;SPBC119.03;SPAC2E1P3.01;SPAPB24D3.04c;SPBC1683.01;SPBP35G2.06c;SPAC1805.15c;SPBC409.11;SPAPB1A10.14;SPAC2F7.05c;SPAC20G4.05c;SPBC31F10.17c;SPBC16C6.14;SPAC922.03;SPBPB21E7.01c;SPNCRNA.98;SPCC1183.09c;SPBP22H7.05c;SPAP7G5.06;SPAC1687.08;SPCC965.05c;SPBC…
Phenotypes (FYPO)	FYPO:0000136;	cellular physical quality phenotype	Underrepresented	34.826883910387 (171/491)	79.9464345497154 (4776/5974)	-112.848	1.41833e-113	SPAC15E1.10;SPAC4F10.07c;SPAC11G7.05c;SPAC3H8.04;SPAC15A10.10;SPCC320.06;SPAC26F1.07;SPAC1B3.06c;SPBC1604.16c;SPBC18H10.08c;SPAC328.03;SPBC1198.01;SPBC119.03;SPAC2E1P3.01;SPAPB24D3.04c;SPBC1683.01;SPBP35G2.06c;SPAC1805.15c;SPBC409.11;SPAPB1A10.14;SPAC2F7.05c;SPAC20G4.05c;SPBC31F10.17c;SPAC922.03;SPBPB21E7.01c;SPNCRNA.98;SPCC1183.09c;SPBP22H7.05c;SPAP7G5.06;SPAC1687.08;SPCC965.05c;SPBC1D7.01;SPBC1…
Phenotypes (FYPO)	FYPO:0000002;	cell phenotype	Underrepresented	35.6415478615071 (175/491)	80.3314362236357 (4799/5974)	-111.894	1.27505e-112	SPAC15E1.10;SPAC4F10.07c;SPAC11G7.05c;SPAC3H8.04;SPAC15A10.10;SPCC320.06;SPAC26F1.07;SPAC1B3.06c;SPBC1604.16c;SPBC18H10.08c;SPAC328.03;SPBC1198.01;SPBC119.03;SPAC2E1P3.01;SPAPB24D3.04c;SPBC1683.01;SPBP35G2.06c;SPAC1805.15c;SPBC409.11;SPAPB1A10.14;SPAC2F7.05c;SPAC20G4.05c;SPBC31F10.17c;SPBC16C6.14;SPAC922.03;SPBPB21E7.01c;SPNCRNA.98;SPCC1183.09c;SPBP22H7.05c;SPAP7G5.06;SPAC1687.08;SPCC965.05c;SPBC…
Phenotypes (FYPO)	FYPO:0000004;	cell viability	Underrepresented	34.6232179226069 (170/491)	79.5112152661533 (4750/5974)	-111.076	8.40223e-112	SPAC15E1.10;SPAC4F10.07c;SPAC11G7.05c;SPAC3H8.04;SPAC15A10.10;SPCC320.06;SPAC26F1.07;SPAC1B3.06c;SPBC1604.16c;SPBC18H10.08c;SPAC328.03;SPBC1198.01;SPBC119.03;SPAC2E1P3.01;SPAPB24D3.04c;SPBC1683.01;SPBP35G2.06c;SPAC1805.15c;SPBC409.11;SPAPB1A10.14;SPAC2F7.05c;SPAC20G4.05c;SPBC31F10.17c;SPAC922.03;SPBPB21E7.01c;SPNCRNA.98;SPCC1183.09c;SPBP22H7.05c;SPAP7G5.06;SPAC1687.08;SPCC965.05c;SPBC1D7.01;SPBC1…
Phenotypes (FYPO)	FYPO:0001320;	vegetative cell phenotype	Underrepresented	34.826883910387 (171/491)	78.4566454636759 (4687/5974)	-103.258	5.51722e-104	SPAC15E1.10;SPAC4F10.07c;SPAC11G7.05c;SPAC3H8.04;SPAC15A10.10;SPCC320.06;SPAC26F1.07;SPAC1B3.06c;SPBC1604.16c;SPBC18H10.08c;SPAC328.03;SPBC1198.01;SPBC119.03;SPAC2E1P3.01;SPAPB24D3.04c;SPBC1683.01;SPBP35G2.06c;SPAC1805.15c;SPBC409.11;SPAPB1A10.14;SPAC2F7.05c;SPAC20G4.05c;SPBC31F10.17c;SPAC922.03;SPBPB21E7.01c;SPNCRNA.98;SPCC1183.09c;SPBP22H7.05c;SPAP7G5.06;SPAC1687.08;SPCC965.05c;SPBC1D7.01;SPBC1…
Phenotypes (FYPO)	FYPO:0001321;	cellular physical quality phenotype during vegetative growth	Underrepresented	34.6232179226069 (170/491)	78.0716437897556 (4664/5974)	-101.786	1.63708e-102	SPAC15E1.10;SPAC4F10.07c;SPAC11G7.05c;SPAC3H8.04;SPAC15A10.10;SPCC320.06;SPAC26F1.07;SPAC1B3.06c;SPBC1604.16c;SPBC18H10.08c;SPAC328.03;SPBC1198.01;SPBC119.03;SPAC2E1P3.01;SPAPB24D3.04c;SPBC1683.01;SPBP35G2.06c;SPAC1805.15c;SPBC409.11;SPAPB1A10.14;SPAC2F7.05c;SPAC20G4.05c;SPBC31F10.17c;SPAC922.03;SPBPB21E7.01c;SPNCRNA.98;SPCC1183.09c;SPBP22H7.05c;SPAP7G5.06;SPAC1687.08;SPCC965.05c;SPBC1D7.01;SPBC1…
Phenotypes (FYPO)	FYPO:0001985;	abnormal phenotype	Underrepresented	28.3095723014257 (139/491)	66.3542015400067 (3964/5974)	-69.1371	7.29355e-70	SPAC15E1.10;SPAC4F10.07c;SPAC3H8.04;SPAC15A10.10;SPCC320.06;SPBC18H10.08c;SPAC328.03;SPBC119.03;SPAC2E1P3.01;SPAPB24D3.04c;SPBP35G2.06c;SPAC1805.15c;SPBC409.11;SPAPB1A10.14;SPBC16C6.14;SPAC922.03;SPBPB21E7.01c;SPNCRNA.98;SPCC1183.09c;SPBP22H7.05c;SPAC1687.08;SPCC965.05c;SPBC1D7.01;SPBC1271.10c;SPBC1105.14;SPAC4H3.02c;SPAC3C7.14c;SPBC1198.10c;SPBC1348.07;SPBC19F8.06c;SPBC660.06;SPBC11C11.06c;SPAC1…
Phenotypes (FYPO)	FYPO:0000257;	normal phenotype	Underrepresented	33.8085539714868 (166/491)	65.5841981921661 (3918/5974)	-47.5217	3.00799e-48	SPAC15E1.10;SPAC4F10.07c;SPAC11G7.05c;SPAC3H8.04;SPAC15A10.10;SPCC320.06;SPAC26F1.07;SPAC1B3.06c;SPBC1604.16c;SPBC18H10.08c;SPAC328.03;SPBC1198.01;SPBC119.03;SPAC2E1P3.01;SPAPB24D3.04c;SPBC1683.01;SPBP35G2.06c;SPAC1805.15c;SPBC409.11;SPAPB1A10.14;SPAC20G4.05c;SPBC31F10.17c;SPBC16C6.14;SPAC922.03;SPBPB21E7.01c;SPNCRNA.98;SPCC1183.09c;SPBP22H7.05c;SPAP7G5.06;SPAC1687.08;SPCC965.05c;SPBC1D7.01;SPBC1…
Phenotypes (FYPO)	FYPO:0000300;	biological process phenotype	Underrepresented	28.3095723014257 (139/491)	59.7924338801473 (3572/5974)	-45.8069	1.56006e-46	SPAC15E1.10;SPAC4F10.07c;SPAC11G7.05c;SPAC3H8.04;SPAC15A10.10;SPCC320.06;SPBC18H10.08c;SPAC328.03;SPBC119.03;SPAC2E1P3.01;SPAPB24D3.04c;SPBP35G2.06c;SPAC1805.15c;SPBC409.11;SPAPB1A10.14;SPBC16C6.14;SPAC922.03;SPBPB21E7.01c;SPNCRNA.98;SPCC1183.09c;SPBP22H7.05c;SPAC1687.08;SPCC965.05c;SPBC1D7.01;SPBC1271.10c;SPBC1105.14;SPAC4H3.02c;SPAC3C7.14c;SPBC12D12.02c;SPBC1348.07;SPBC19F8.06c;SPBC660.06;SPBC1…
Phenotypes (FYPO)	FYPO:0005447;	abnormal biological process	Underrepresented	26.4765784114053 (130/491)	57.9343823234014 (3461/5974)	-45.7637	1.72323e-46	SPAC15E1.10;SPAC4F10.07c;SPAC3H8.04;SPAC15A10.10;SPBC18H10.08c;SPAC328.03;SPBC119.03;SPAC2E1P3.01;SPAPB24D3.04c;SPBP35G2.06c;SPAC1805.15c;SPBC409.11;SPAPB1A10.14;SPBC16C6.14;SPAC922.03;SPBPB21E7.01c;SPNCRNA.98;SPCC1183.09c;SPBP22H7.05c;SPAC1687.08;SPCC965.05c;SPBC1D7.01;SPBC1271.10c;SPBC1105.14;SPAC4H3.02c;SPAC3C7.14c;SPBC1348.07;SPBC19F8.06c;SPBC660.06;SPBC11C11.06c;SPAC1556.04c;SPAC26F1.10c;SPB…
Phenotypes (FYPO)	FYPO:0002058;	viable cell population	Underrepresented	34.0122199592668 (167/491)	64.8141948443254 (3872/5974)	-44.4501	3.54705e-45	SPAC15E1.10;SPAC4F10.07c;SPAC11G7.05c;SPAC3H8.04;SPAC15A10.10;SPCC320.06;SPAC26F1.07;SPAC1B3.06c;SPBC1604.16c;SPBC18H10.08c;SPAC328.03;SPBC1198.01;SPBC119.03;SPAC2E1P3.01;SPAPB24D3.04c;SPBC1683.01;SPBP35G2.06c;SPAC1805.15c;SPBC409.11;SPAPB1A10.14;SPAC20G4.05c;SPBC31F10.17c;SPBC16C6.14;SPAC922.03;SPBPB21E7.01c;SPNCRNA.98;SPCC1183.09c;SPBP22H7.05c;SPAP7G5.06;SPAC1687.08;SPCC965.05c;SPBC1D7.01;SPBC1…
Phenotypes (FYPO)	FYPO:0003037;	abnormal cell phenotype	Underrepresented	19.959266802444 (98/491)	50.4184800803482 (3012/5974)	-44.392	4.05485e-45	SPAC15E1.10;SPAC4F10.07c;SPAC3H8.04;SPAC15A10.10;SPAC328.03;SPBP35G2.06c;SPAC1805.15c;SPBC16C6.14;SPBPB21E7.01c;SPNCRNA.98;SPAC1687.08;SPCC965.05c;SPBC1D7.01;SPBC1105.14;SPAC3C7.14c;SPAC4H3.02c;SPBC1198.10c;SPBC11C11.06c;SPAC26F1.10c;SPCC965.06;SPCC1795.06;SPBC1604.01;SPCC338.08;SPAC688.04c;SPAC6G9.06c;SPBC660.07;SPAC1039.09;SPBC1685.13;SPAC11D3.03c;SPAC27E2.11c;SPBC1289.14;SPAC23C4.16c;SPAC13C5.…
Phenotypes (FYPO)	FYPO:0001312;	normal vegetative phenotype	Underrepresented	32.3828920570265 (159/491)	63.1235353197188 (3771/5974)	-43.8282	1.48512e-44	SPAC15E1.10;SPAC4F10.07c;SPAC11G7.05c;SPAC3H8.04;SPAC15A10.10;SPCC320.06;SPAC26F1.07;SPAC1B3.06c;SPBC1604.16c;SPBC18H10.08c;SPAC328.03;SPBC1198.01;SPBC119.03;SPAC2E1P3.01;SPAPB24D3.04c;SPBC1683.01;SPBP35G2.06c;SPAC1805.15c;SPBC409.11;SPAPB1A10.14;SPAC20G4.05c;SPBC31F10.17c;SPAC922.03;SPBPB21E7.01c;SPCC1183.09c;SPBP22H7.05c;SPAP7G5.06;SPAC1687.08;SPCC965.05c;SPBC1D7.01;SPBC1271.10c;SPBC1105.14;SPA…
Phenotypes (FYPO)	FYPO:0002060;	viable vegetative cell population	Underrepresented	34.0122199592668 (167/491)	64.5798459993304 (3858/5974)	-43.7006	1.99253e-44	SPAC15E1.10;SPAC4F10.07c;SPAC11G7.05c;SPAC3H8.04;SPAC15A10.10;SPCC320.06;SPAC26F1.07;SPAC1B3.06c;SPBC1604.16c;SPBC18H10.08c;SPAC328.03;SPBC1198.01;SPBC119.03;SPAC2E1P3.01;SPAPB24D3.04c;SPBC1683.01;SPBP35G2.06c;SPAC1805.15c;SPBC409.11;SPAPB1A10.14;SPAC20G4.05c;SPBC31F10.17c;SPBC16C6.14;SPAC922.03;SPBPB21E7.01c;SPNCRNA.98;SPCC1183.09c;SPBP22H7.05c;SPAP7G5.06;SPAC1687.08;SPCC965.05c;SPBC1D7.01;SPBC1…
Phenotypes (FYPO)	FYPO:0004638;	abnormal cellular physical quality phenotype	Underrepresented	13.4419551934827 (66/491)	41.9484432541011 (2506/5974)	-42.821	1.51011e-43	SPAC15E1.10;SPAC4F10.07c;SPAC328.03;SPNCRNA.98;SPBP22H7.05c;SPAC1687.08;SPBC1D7.01;SPBC1105.14;SPAC3C7.14c;SPAC4H3.02c;SPBC1198.10c;SPBC11C11.06c;SPAC26F1.10c;SPCC965.06;SPBC1604.01;SPCC338.08;SPAC688.04c;SPAC6G9.06c;SPBC660.07;SPAC27E2.11c;SPBC1289.14;SPAC13C5.07;SPAC20H4.06c;SPBC409.12c;SPBC3E7.08c;SPAC343.12;SPAC11D3.01c;SPAC19G12.13c;SPCPB1C11.02;SPAPB24D3.08c;SPAC3H8.09c;SPAPB17E12.04c;SPAC1…
Phenotypes (FYPO)	FYPO:0002061;	inviable vegetative cell population	Underrepresented	2.85132382892057 (14/491)	25.008369601607 (1494/5974)	-41.1133	7.70322e-42	SPAC2F7.05c;SPNCRNA.98;SPBC1198.10c;SPAC6G9.06c;SPBC409.12c;SPBC3D6.11c;SPAC6B12.18;SPAC806.05;SPBP8B7.15c;SPAC6B12.11;SPAC12B10.12c;SPAC6B12.13;SPBC15D4.02;SPCC1739.15;
Phenotypes (FYPO)	FYPO:0000049;	inviable cell	Underrepresented	4.27698574338086 (21/491)	27.2346836290593 (1627/5974)	-40.0486	8.94054e-41	SPAC4F10.07c;SPAC328.03;SPAPB1A10.14;SPAC2F7.05c;SPNCRNA.98;SPBC1198.10c;SPAC26F1.10c;SPAC6G9.06c;SPAC13C5.07;SPBC409.12c;SPBC3D6.11c;SPAC6B12.18;SPAC806.05;SPBP8B7.15c;SPAC589.08c;SPAC6B12.11;SPCC31H12.08c;SPAC14C4.13;SPAC6B12.13;SPBC1861.01c;SPCC1739.15;
Phenotypes (FYPO)	FYPO:0002059;	inviable cell population	Underrepresented	3.25865580448065 (16/491)	25.2427184466019 (1508/5974)	-39.6837	2.07164e-40	SPAC2F7.05c;SPNCRNA.98;SPBC1198.10c;SPCC338.08;SPAC6G9.06c;SPAC13C5.07;SPBC409.12c;SPBC3D6.11c;SPAC6B12.18;SPAC806.05;SPBP8B7.15c;SPAC6B12.11;SPAC12B10.12c;SPAC6B12.13;SPBC15D4.02;SPCC1739.15;
Phenotypes (FYPO)	FYPO:0000005;	abnormal cell morphology	Underrepresented	6.10997963340122 (30/491)	28.7746903247405 (1719/5974)	-35.89	1.28822e-36	SPAC15E1.10;SPBC1D7.01;SPBC1105.14;SPBC1198.10c;SPAC26F1.10c;SPCC965.06;SPBC1604.01;SPCC338.08;SPBC660.07;SPAC27E2.11c;SPBC1289.14;SPAC13C5.07;SPBC409.12c;SPAC3H8.09c;SPAPB17E12.04c;SPBC3D6.11c;SPAC6B12.18;SPAC806.05;SPCC757.07c;SPBC215.05;SPAC6B12.11;SPCC31H12.08c;SPAC977.01;SPAC12B10.12c;SPAC20H4.07;SPAC25H1.03;SPAC6B12.13;SPBP8B7.28c;SPBC15D4.02;SPBC1861.01c;
Phenotypes (FYPO)	FYPO:0000672;	normal cell morphology	Underrepresented	30.9572301425662 (152/491)	58.8885169065952 (3518/5974)	-35.6944	2.02128e-36	SPAC15E1.10;SPAC4F10.07c;SPAC11G7.05c;SPAC3H8.04;SPAC15A10.10;SPCC320.06;SPAC26F1.07;SPAC1B3.06c;SPBC1604.16c;SPBC18H10.08c;SPAC328.03;SPBC1198.01;SPBC119.03;SPAC2E1P3.01;SPAPB24D3.04c;SPBC1683.01;SPBP35G2.06c;SPAC1805.15c;SPBC409.11;SPAPB1A10.14;SPAC20G4.05c;SPBC31F10.17c;SPAC922.03;SPBPB21E7.01c;SPCC1183.09c;SPBP22H7.05c;SPAP7G5.06;SPAC1687.08;SPCC965.05c;SPBC1D7.01;SPBC1271.10c;SPBC1105.14;SPA…
Phenotypes (FYPO)	FYPO:0001315;	normal vegetative cell morphology	Underrepresented	30.9572301425662 (152/491)	58.8048208905256 (3513/5974)	-35.4059	3.9275e-36	SPAC15E1.10;SPAC4F10.07c;SPAC11G7.05c;SPAC3H8.04;SPAC15A10.10;SPCC320.06;SPAC26F1.07;SPAC1B3.06c;SPBC1604.16c;SPBC18H10.08c;SPAC328.03;SPBC1198.01;SPBC119.03;SPAC2E1P3.01;SPAPB24D3.04c;SPBC1683.01;SPBP35G2.06c;SPAC1805.15c;SPBC409.11;SPAPB1A10.14;SPAC20G4.05c;SPBC31F10.17c;SPAC922.03;SPBPB21E7.01c;SPCC1183.09c;SPBP22H7.05c;SPAP7G5.06;SPAC1687.08;SPCC965.05c;SPBC1D7.01;SPBC1271.10c;SPBC1105.14;SPA…
Phenotypes (FYPO)	FYPO:0001489;	inviable vegetative cell	Underrepresented	3.25865580448065 (16/491)	23.3344492802143 (1394/5974)	-34.8754	1.33219e-35	SPAC2F7.05c;SPNCRNA.98;SPBC1198.10c;SPAC26F1.10c;SPAC6G9.06c;SPAC13C5.07;SPBC409.12c;SPBC3D6.11c;SPAC6B12.18;SPAC806.05;SPBP8B7.15c;SPAC589.08c;SPAC6B12.11;SPCC31H12.08c;SPAC14C4.13;SPBC1861.01c;
Phenotypes (FYPO)	FYPO:0000124;	viable cell	Underrepresented	32.3828920570265 (159/491)	59.7924338801473 (3572/5974)	-34.2668	5.40975e-35	SPAC15E1.10;SPAC4F10.07c;SPAC11G7.05c;SPAC3H8.04;SPAC15A10.10;SPCC320.06;SPAC26F1.07;SPAC1B3.06c;SPBC1604.16c;SPBC18H10.08c;SPAC328.03;SPBC1198.01;SPBC119.03;SPAC2E1P3.01;SPAPB24D3.04c;SPBC1683.01;SPBP35G2.06c;SPAC1805.15c;SPBC409.11;SPAPB1A10.14;SPAC20G4.05c;SPBC31F10.17c;SPAC922.03;SPBPB21E7.01c;SPCC1183.09c;SPBP22H7.05c;SPAP7G5.06;SPAC1687.08;SPCC965.05c;SPBC1D7.01;SPBC1271.10c;SPBC1105.14;SPA…
Phenotypes (FYPO)	FYPO:0001491;	viable vegetative cell	Underrepresented	32.3828920570265 (159/491)	59.7254770672916 (3568/5974)	-34.219	6.03931e-35	SPAC15E1.10;SPAC4F10.07c;SPAC11G7.05c;SPAC3H8.04;SPAC15A10.10;SPCC320.06;SPAC26F1.07;SPAC1B3.06c;SPBC1604.16c;SPBC18H10.08c;SPAC328.03;SPBC1198.01;SPBC119.03;SPAC2E1P3.01;SPAPB24D3.04c;SPBC1683.01;SPBP35G2.06c;SPAC1805.15c;SPBC409.11;SPAPB1A10.14;SPAC20G4.05c;SPBC31F10.17c;SPAC922.03;SPBPB21E7.01c;SPCC1183.09c;SPBP22H7.05c;SPAP7G5.06;SPAC1687.08;SPCC965.05c;SPBC1D7.01;SPBC1271.10c;SPBC1105.14;SPA…
Phenotypes (FYPO)	FYPO:0000139;	cell population growth phenotype	Underrepresented	22.4032586558045 (110/491)	48.7278205557415 (2911/5974)	-32.7906	1.61967e-33	SPAC15A10.10;SPBC18H10.08c;SPAC328.03;SPBC119.03;SPAC2E1P3.01;SPAPB24D3.04c;SPBP35G2.06c;SPAC1805.15c;SPBC409.11;SPAPB1A10.14;SPAC922.03;SPBPB21E7.01c;SPNCRNA.98;SPCC1183.09c;SPBP22H7.05c;SPAC1687.08;SPBC1D7.01;SPBC1271.10c;SPBC1105.14;SPAC3C7.14c;SPAC4H3.02c;SPBC12D12.02c;SPBC1348.07;SPBC19F8.06c;SPBC660.06;SPBC11C11.06c;SPAC1556.04c;SPAC26F1.10c;SPAC1565.03;SPBC19C2.06c;SPCC569.02c;SPBC11G11.01…
Phenotypes (FYPO)	FYPO:0001358;	vegetative cell population growth phenotype	Underrepresented	22.4032586558045 (110/491)	48.6776029460998 (2908/5974)	-32.7561	1.75336e-33	SPAC15A10.10;SPBC18H10.08c;SPAC328.03;SPBC119.03;SPAC2E1P3.01;SPAPB24D3.04c;SPBP35G2.06c;SPAC1805.15c;SPBC409.11;SPAPB1A10.14;SPAC922.03;SPBPB21E7.01c;SPNCRNA.98;SPCC1183.09c;SPBP22H7.05c;SPAC1687.08;SPBC1D7.01;SPBC1271.10c;SPBC1105.14;SPAC3C7.14c;SPAC4H3.02c;SPBC12D12.02c;SPBC1348.07;SPBC19F8.06c;SPBC660.06;SPBC11C11.06c;SPAC1556.04c;SPAC26F1.10c;SPAC1565.03;SPBC19C2.06c;SPCC569.02c;SPBC11G11.01…
Phenotypes (FYPO)	FYPO:0001126;	abnormal cell shape	Underrepresented	5.90631364562118 (29/491)	26.8664211583529 (1605/5974)	-32.1575	6.95897e-33	SPAC15E1.10;SPBC1D7.01;SPBC1105.14;SPBC1198.10c;SPAC26F1.10c;SPCC965.06;SPBC1604.01;SPCC338.08;SPBC660.07;SPAC27E2.11c;SPBC1289.14;SPAC13C5.07;SPBC409.12c;SPAC3H8.09c;SPAPB17E12.04c;SPBC3D6.11c;SPAC6B12.18;SPAC806.05;SPCC757.07c;SPBC215.05;SPAC6B12.11;SPCC31H12.08c;SPAC977.01;SPAC12B10.12c;SPAC20H4.07;SPAC6B12.13;SPBP8B7.28c;SPBC15D4.02;SPBC1861.01c;
Phenotypes (FYPO)	FYPO:0004639;	abnormal cellular physical quality phenotype during vegetative growth	Underrepresented	10.7942973523422 (53/491)	33.7294944760629 (2015/5974)	-31.2412	5.73891e-32	SPAC4F10.07c;SPAC328.03;SPNCRNA.98;SPBP22H7.05c;SPAC1687.08;SPBC1D7.01;SPBC1105.14;SPAC4H3.02c;SPAC3C7.14c;SPAC26F1.10c;SPCC965.06;SPBC1604.01;SPCC338.08;SPAC688.04c;SPAC6G9.06c;SPBC660.07;SPBC1289.14;SPAC13C5.07;SPAC20H4.06c;SPBC409.12c;SPBC3E7.08c;SPAC343.12;SPAC19G12.13c;SPCPB1C11.02;SPAPB24D3.08c;SPAC3H8.09c;SPAPB17E12.04c;SPAC1002.17c;SPBC3D6.11c;SPAC6B12.18;SPAC22E12.03c;SPBC32F12.03c;SPAC5…
Phenotypes (FYPO)	FYPO:0000045;	abnormal cell population growth	Underrepresented	20.9775967413442 (103/491)	46.2169400736525 (2761/5974)	-30.7644	1.72033e-31	SPAC15A10.10;SPBC18H10.08c;SPAC328.03;SPBC119.03;SPAC2E1P3.01;SPAPB24D3.04c;SPBP35G2.06c;SPAC1805.15c;SPBC409.11;SPAPB1A10.14;SPAC922.03;SPBPB21E7.01c;SPNCRNA.98;SPCC1183.09c;SPBP22H7.05c;SPAC1687.08;SPBC1D7.01;SPBC1271.10c;SPBC1105.14;SPAC3C7.14c;SPAC4H3.02c;SPBC1348.07;SPBC19F8.06c;SPBC660.06;SPBC11C11.06c;SPAC1556.04c;SPAC26F1.10c;SPAC1565.03;SPBC19C2.06c;SPCC569.02c;SPBC11G11.01;SPCC965.06;SP…
Phenotypes (FYPO)	FYPO:0001356;	abnormal vegetative cell population growth	Underrepresented	20.9775967413442 (103/491)	45.9491128222297 (2745/5974)	-30.0645	8.62019e-31	SPAC15A10.10;SPBC18H10.08c;SPAC328.03;SPBC119.03;SPAC2E1P3.01;SPAPB24D3.04c;SPBP35G2.06c;SPAC1805.15c;SPBC409.11;SPAPB1A10.14;SPAC922.03;SPBPB21E7.01c;SPNCRNA.98;SPCC1183.09c;SPBP22H7.05c;SPAC1687.08;SPBC1D7.01;SPBC1271.10c;SPBC1105.14;SPAC3C7.14c;SPAC4H3.02c;SPBC1348.07;SPBC19F8.06c;SPBC660.06;SPBC11C11.06c;SPAC1556.04c;SPAC26F1.10c;SPAC1565.03;SPBC19C2.06c;SPCC569.02c;SPBC11G11.01;SPCC965.06;SP…
Phenotypes (FYPO)	FYPO:0001118;	abnormal vegetative cell morphology	Underrepresented	2.85132382892057 (14/491)	20.1205222631403 (1202/5974)	-28.8237	1.50062e-29	SPBC1105.14;SPAC26F1.10c;SPCC338.08;SPBC1289.14;SPAC13C5.07;SPBC409.12c;SPBC3D6.11c;SPAC6B12.18;SPBC215.05;SPAC6B12.11;SPAC12B10.12c;SPAC20H4.07;SPBP8B7.28c;SPBC15D4.02;
Phenotypes (FYPO)	FYPO:0000114;	cellular process phenotype	Underrepresented	20.5702647657841 (101/491)	43.6056243722799 (2605/5974)	-25.829	1.48258e-26	SPAC15E1.10;SPAC4F10.07c;SPAC11G7.05c;SPAC3H8.04;SPAC15A10.10;SPCC320.06;SPBC18H10.08c;SPAC328.03;SPBP35G2.06c;SPAC1805.15c;SPBC409.11;SPBC16C6.14;SPBPB21E7.01c;SPNCRNA.98;SPAC1687.08;SPCC965.05c;SPBC1D7.01;SPBC1105.14;SPAC3C7.14c;SPAC4H3.02c;SPBC11C11.06c;SPAC26F1.10c;SPAC1565.03;SPCC965.06;SPCC1795.06;SPCC338.08;SPAC688.04c;SPAC6G9.06c;SPBC660.07;SPAC1039.09;SPBC1685.13;SPAC11D3.03c;SPAC16A10.0…
Phenotypes (FYPO)	FYPO:0000628;	abnormal cellular process	Underrepresented	17.7189409368635 (87/491)	40.1071309005691 (2396/5974)	-25.5425	2.86765e-26	SPAC15E1.10;SPAC4F10.07c;SPAC3H8.04;SPAC15A10.10;SPAC328.03;SPBP35G2.06c;SPAC1805.15c;SPBC16C6.14;SPBPB21E7.01c;SPAC1687.08;SPCC965.05c;SPBC1D7.01;SPAC3C7.14c;SPAC4H3.02c;SPBC11C11.06c;SPAC26F1.10c;SPCC965.06;SPCC1795.06;SPCC338.08;SPAC6G9.06c;SPBC660.07;SPAC1039.09;SPBC1685.13;SPAC11D3.03c;SPBC1289.14;SPAC23C4.16c;SPAC13C5.07;SPBC405.05;SPBC14C8.11c;SPCC132.04c;SPAC6G9.16c;SPAC19A8.10;SPBC409.12…
Phenotypes (FYPO)	FYPO:0002196;	abnormal vegetative cell shape	Underrepresented	2.85132382892057 (14/491)	17.9946434549715 (1075/5974)	-23.7458	1.79561e-24	SPBC1105.14;SPAC26F1.10c;SPCC338.08;SPBC1289.14;SPAC13C5.07;SPBC409.12c;SPBC3D6.11c;SPAC6B12.18;SPBC215.05;SPAC6B12.11;SPAC12B10.12c;SPAC20H4.07;SPBP8B7.28c;SPBC15D4.02;
Phenotypes (FYPO)	FYPO:0001127;	abnormal cell size	Underrepresented	3.05498981670061 (15/491)	17.6431201874791 (1054/5974)	-22.2314	5.86967e-23	SPAC15E1.10;SPBC1105.14;SPAC26F1.10c;SPCC338.08;SPBC660.07;SPBC1289.14;SPAC13C5.07;SPBC409.12c;SPBC3D6.11c;SPAC6B12.18;SPBC215.05;SPAC6B12.11;SPAC12B10.12c;SPAC20H4.07;SPBC15D4.02;
Phenotypes (FYPO)	FYPO:0000127;	increased sensitivity to chemical during vegetative growth	Underrepresented	15.6822810590631 (77/491)	35.4368932038835 (2117/5974)	-21.1301	7.41071e-22	SPAC15A10.10;SPBC18H10.08c;SPAC328.03;SPBC119.03;SPAC2E1P3.01;SPAPB24D3.04c;SPBP35G2.06c;SPAC1805.15c;SPBC409.11;SPAPB1A10.14;SPAC922.03;SPBP22H7.05c;SPBC1D7.01;SPBC1271.10c;SPBC1105.14;SPAC4H3.02c;SPBC1348.07;SPBC19F8.06c;SPBC660.06;SPBC11C11.06c;SPAC26F1.10c;SPBC11G11.01;SPCC965.06;SPCC338.08;SPAC688.04c;SPAC6G9.06c;SPAC27E2.11c;SPBC16G5.03;SPAC1486.08;SPBC1289.14;SPAC13C5.07;SPAC19A8.10;SPBC40…
Phenotypes (FYPO)	FYPO:0000316;	inviable after spore germination	Underrepresented	1.42566191446029 (7/491)	13.8433210579176 (827/5974)	-21.0445	9.02697e-22	SPAC2F7.05c;SPNCRNA.98;SPAC6G9.06c;SPBC409.12c;SPBC3D6.11c;SPBP8B7.15c;SPAC6B12.11;
Phenotypes (FYPO)	FYPO:0002683;	increased sensitivity to chemical	Underrepresented	15.8859470468432 (78/491)	35.4703716103113 (2119/5974)	-20.6832	2.07389e-21	SPAC15A10.10;SPBC18H10.08c;SPAC328.03;SPBC119.03;SPAC2E1P3.01;SPAPB24D3.04c;SPBP35G2.06c;SPAC1805.15c;SPBC409.11;SPAPB1A10.14;SPAC922.03;SPBP22H7.05c;SPBC1D7.01;SPBC1271.10c;SPBC1105.14;SPAC4H3.02c;SPBC1348.07;SPBC19F8.06c;SPBC660.06;SPBC11C11.06c;SPAC26F1.10c;SPBC11G11.01;SPCC965.06;SPCC338.08;SPAC688.04c;SPAC6G9.06c;SPBC660.07;SPAC27E2.11c;SPBC16G5.03;SPAC1486.08;SPBC1289.14;SPAC13C5.07;SPAC19A…
Phenotypes (FYPO)	FYPO:0002451;	inviable vegetative cell with abnormal cell shape	Underrepresented	1.42566191446029 (7/491)	13.4917977904252 (806/5974)	-20.2466	5.66804e-21	SPBC1198.10c;SPAC26F1.10c;SPBC409.12c;SPBC3D6.11c;SPAC6B12.18;SPAC806.05;SPAC6B12.11;
Phenotypes (FYPO)	FYPO:0002177;	viable vegetative cell with normal cell morphology	Underrepresented	29.3279022403259 (144/491)	50.2510880482089 (3002/5974)	-19.7678	1.70694e-20	SPAC15E1.10;SPAC4F10.07c;SPAC11G7.05c;SPAC3H8.04;SPAC15A10.10;SPCC320.06;SPAC26F1.07;SPAC1B3.06c;SPBC1604.16c;SPBC18H10.08c;SPAC328.03;SPBC1198.01;SPBC119.03;SPAC2E1P3.01;SPAPB24D3.04c;SPBC1683.01;SPBP35G2.06c;SPAC1805.15c;SPBC409.11;SPAPB1A10.14;SPAC20G4.05c;SPBC31F10.17c;SPAC922.03;SPBPB21E7.01c;SPCC1183.09c;SPBP22H7.05c;SPAP7G5.06;SPAC1687.08;SPCC965.05c;SPBC1271.10c;SPBC1105.14;SPAC4H3.02c;SP…
Phenotypes (FYPO)	FYPO:0006633;	increased cell length	Underrepresented	3.05498981670061 (15/491)	16.504854368932 (986/5974)	-19.7012	1.98962e-20	SPAC15E1.10;SPBC1105.14;SPAC26F1.10c;SPCC338.08;SPBC660.07;SPBC1289.14;SPAC13C5.07;SPBC409.12c;SPBC3D6.11c;SPAC6B12.18;SPBC215.05;SPAC6B12.11;SPAC12B10.12c;SPAC20H4.07;SPBC15D4.02;
Phenotypes (FYPO)	FYPO:0001362;	abnormal cellular process during vegetative growth	Underrepresented	8.35030549898167 (41/491)	24.1881486441245 (1445/5974)	-18.1779	6.63908e-19	SPAC328.03;SPAC1687.08;SPBC1D7.01;SPAC26F1.10c;SPCC965.06;SPCC1795.06;SPCC338.08;SPAC6G9.06c;SPBC660.07;SPBC1685.13;SPAC13C5.07;SPBC405.05;SPAC6G9.16c;SPBC409.12c;SPBC3E7.08c;SPAC19G12.13c;SPAC3H8.09c;SPAPB17E12.04c;SPAC1006.01;SPBC3D6.11c;SPAC6B12.18;SPAC22E12.03c;SPCC757.07c;SPAC589.08c;SPBC215.05;SPAC17G6.13;SPAC6B12.11;SPAC140.04;SPAC27D7.05c;SPCC31H12.08c;SPAC14C4.13;SPSNORNA.38;SPCC553.07c;…
Phenotypes (FYPO)	FYPO:0001331;	cellular process phenotype during vegetative growth	Underrepresented	9.979633401222 (49/491)	26.4981586876465 (1583/5974)	-18.1485	7.10401e-19	SPAC4F10.07c;SPBC18H10.08c;SPAC328.03;SPAC1687.08;SPBC1D7.01;SPAC26F1.10c;SPAC1565.03;SPCC965.06;SPCC1795.06;SPCC338.08;SPAC6G9.06c;SPBC660.07;SPBC1685.13;SPAC13C5.07;SPBC405.05;SPAC6G9.16c;SPAC19A8.10;SPBC409.12c;SPBC3E7.08c;SPAC19G12.13c;SPAC3H8.09c;SPAPB17E12.04c;SPAC1006.01;SPBC3D6.11c;SPAC6B12.18;SPAC22E12.03c;SPCC757.07c;SPAC589.08c;SPBC215.05;SPBC21H7.06c;SPAC17G6.13;SPAC6B12.11;SPAC140.04…
Phenotypes (FYPO)	FYPO:0000017;	elongated cell	Underrepresented	3.05498981670061 (15/491)	15.1824573150318 (907/5974)	-16.9058	1.24218e-17	SPAC15E1.10;SPBC1105.14;SPAC26F1.10c;SPCC338.08;SPBC660.07;SPBC1289.14;SPAC13C5.07;SPBC409.12c;SPBC3D6.11c;SPAC6B12.18;SPBC215.05;SPAC6B12.11;SPAC12B10.12c;SPAC20H4.07;SPBC15D4.02;
Phenotypes (FYPO)	FYPO:0001122;	elongated vegetative cell	Underrepresented	2.64765784114053 (13/491)	14.1781051221962 (847/5974)	-16.3472	4.4956e-17	SPBC1105.14;SPAC26F1.10c;SPCC338.08;SPBC1289.14;SPAC13C5.07;SPBC409.12c;SPBC3D6.11c;SPAC6B12.18;SPBC215.05;SPAC6B12.11;SPAC12B10.12c;SPAC20H4.07;SPBC15D4.02;
[truncated: 165 more rows]
