# Supplementary material for: The inner nuclear membrane protein Lem2 coordinates RNA degradation at the nuclear periphery
Source: Nat Struct Mol Biol. 2022 Sep 19;29(9):910–21. doi: 10.1038/s41594-022-00831-6 (PMC9507967; doi:10.1038/s41594-022-00831-6)
Supplement: Source Data Fig. 1 — Statistical Source Data [file 41594_2022_831_MOESM6_ESM.xlsx]

## Sheet: Source data Fig 1f
Figure 1f: RT-qPCR data
transcripts are normalized to act1 and shown relative to the mean value of WT samples after group normalization for each independent experiment
sno20 transcript levels
	Exp1 (14/6)	Exp2(15/6)	Exp3(12/6)	Exp4(13/6)	mean	Stdev	n
WT	1.13217	1.17793	0.696659	0.993237	1	0.216942	4
lem2	22.7597	20.9858	28.8755	14.716	21.8343	5.82594	4
man1	1.99705	2.29925	0.964273	1.74404	1.75115	0.571577	4
ima1	2.26173	1.84673	1.74575	2.1844	2.00965	0.25184	4
sme2 transcript levels
	Exp1 (14/6)	Exp2(15/6)	Exp3(12/6)	Exp4(13/6)	mean	Stdev	n
WT	1.37924	1.29104	0.507063	0.822658	1	0.409456	4
lem2	50.8974	49.6376	29.9959	28.7873	39.8295	12.0738	4
man1	2.14958	2.63524	0.728906	1.04272	1.63911	0.901298	4
ima1	2.97434	2.63256	2.29907	2.29762	2.5509	0.323284	4

## Sheet: Source data Fig 1g
Figure 1g: RT-qPCR data
transcripts are normalized to the mean value of representative euchromatic genes (act1, ade2, tef3) and shown relative to the mean value of WT samples after group normalization for each independent experiment
sme2 transcript levels
	Exp-1	Exp-2	Exp-3	Exp-4	mean	Stdev	n
WT	1.16006	0.599458	1.29588	0.944611	1	0.303679	4
lem2	27.9399	40.4225	32.4911	33.5365	33.5975	5.15807	4
clr4	2.42872	1.66275	4.33295	3.76857	3.04825	1.22103	4
swi6	1.19199	0.616881	1.95511	1.6605	1.35612	0.584479	4
clr1	0.923182	0.428268	0.787545	0.767864	0.726715	0.210605	4
clr2	N/A	0.466613	0.670745	1.06629	0.734548	0.304885	3
clr3	1.21816	0.666404	1.0987	1.36376	1.08676	0.300464	4
ago1	N/A	1.61981	3.85071	3.37464	2.94839	1.17495	3
sno20 transcript levels
	Exp-1	Exp-2	Exp-3	Exp-4	mean	Stdev	n
WT	1.1249	0.527972	0.991674	1.35545	1	0.348724	4
lem2	15.1252	23.5158	17.8482	15.9547	18.111	3.77916	4
clr4	1.18568	0.636816	1.42021	1.89781	1.28513	0.52403	4
swi6	1.24251	0.6844	0.903556	1.55401	1.09612	0.381965	4
clr1	0.982147	0.493072	1.98036	1.6065	1.26552	0.659353	4
clr2	N/A	0.502789	1.00853	1.51793	1.00975	0.507574	3
clr3	1.03612	0.531996	1.72202	1.89572	1.29646	0.630448	4
ago1	N/A	0.7025	1.72087	1.81326	1.41221	0.616359	3
tlh1 transcript levels
	Exp-1	Exp-2	Exp-3	Exp-4	mean	Stdev	n
WT	1.09585	1.05745	1.03789	0.808801	1	0.12972	4
lem2	34.0248	71.7326	32.7694	28.691	41.8045	20.0816	4
clr4	173.985	165.454	178.631	195.338	178.352	12.5702	4
swi6	56.4864	60.0371	65.2445	64.7894	61.6393	4.16495	4
clr1	68.4359	62.0943	82.6284	61.1635	68.5805	9.90702	4
clr2	N/A	79.3522	77.7381	105.916	87.6687	15.8231	3
clr3	60.4505	75.615	68.7499	56.0916	65.2268	8.69083	4
ago1	N/A	10.6293	19.1724	13.1736	14.3251	4.38645	3

## Sheet: Scource data Fig 1h
Figure 1h: Pol II-S5P ChIP-qPCR data
IP samples are normalized to input levels and shown relative to the mean value of representative euchromatic loci (act1, ade2, tef3)
sme2 locus
	Exp-1	Exp-2	Exp-3	mean	Stdev	n
WT	0.159865	0.28875	0.206198	0.218271	0.0652851	3
lem2	0.214951	0.223168	0.122804	0.186974	0.0557249	3
clr4	0.165676	0.169844	0.176258	0.170592	0.00533073	3
sno20 locus
	Exp-1	Exp-2	Exp-3	mean	Stdev	n
WT	1.52185	2.87394	1.96777	2.12119	0.688978	3
lem2	1.70791	1.47319	0.772759	1.31795	0.486519	3
clr4	1.16742	1.42	1.79705	1.46149	0.316861	3
tlh1 locus
	Exp-1	Exp-2	Exp-3	mean	Stdev	n
WT	0.0112833	0.0162301	0.0167439	0.0147524	0.00301534	3
lem2	0.0319564	0.0576896	0.0268806	0.0388422	0.0165184	3
clr4	0.146735	0.101399	0.128306	0.12548	0.0228002	3
