# Supplementary material for: The inner nuclear membrane protein Lem2 coordinates RNA degradation at the nuclear periphery
Source: Nat Struct Mol Biol. 2022 Sep 19;29(9):910–21. doi: 10.1038/s41594-022-00831-6 (PMC9507967; doi:10.1038/s41594-022-00831-6)
Supplement: Source Data Fig. 2 — Statistical Source Data [file 41594_2022_831_MOESM7_ESM.xlsx]

## Sheet: Source data Fig 2d
Figure 2d: RT-qPCR data
transcripts are normalized to act1 and shown relative to the mean value of WT samples after group normalization for each independent experiment
						Fig. 2d
gene	mutant	level (rel. WT)	level (log2)	level (log10)		mutant	sme2	sno20	ssm4	mei4	dic1	meu1	mcp5	rec8	mug8	mug9	mug10	tht2	mcp7	mug45	arp1	mug4	rec25	meu32	rep1	rec10	mug1	meu43	dil1	mcp6	tlh1-2	cen-dg	mat3-1	ade2	ade6	tef3
mug1	rrp6	7.09869	2.82755	0.851178		lem2	3.94477	3.19807	1.72472	1.57223	1.44571	1.08588	0.954888	1.09748	0.946168	0.997069	1.05839	0.800552	0.577095	0.85539	0.89283	0.656596	0.490817	0.916373	0.799682	0.679968	0.726295	0.524212	0.603164	0.428843	5.16104	2.75798	2.69593	-0.0820831	0.0827799	-0.00883151
mug4	rrp6	8.97244	3.1655	0.952911		rrp6	7.11531	5.05449	5.62575	4.98088	3.22647	3.69036	4.17242	5.02407	4.06191	4.32623	3.92003	4.19011	4.3373	3.44083	3.22753	3.1655	3.00267	2.95176	2.59717	2.0556	2.82755	2.42754	1.91975	2.39735	4.08035	1.79173	2.45582	-0.955322	-0.335372	-0.404057
mug45	rrp6	10.8591	3.44083	1.03579		red1	5.91067	3.62854	5.05504	4.11421	2.76145	2.9844	3.92024	4.93847	4.35789	5.43977	4.26339	3.21059	4.06898	3.23715	2.73834	2.57149	2.87867	2.1496	1.98528	1.32162	2.42255	1.34906	1.51195	2.20849	0.838692	0.777541	0.784798	-1.27204	-0.652223	-0.711566
rep1	rrp6	6.05099	2.59717	0.781826		pab2	4.64401	2.26532	3.42563	1.89041	2.33005	2.52106	1.92814	1.67186	1.53631	2.12957	1.81074	2.34536	1.50765	3.43723	1.52231	2.3457	2.14334	1.55349	1.78156	1.29439	2.02415	1.58567	1.17643	1.64322	0.43353	-1.43008	3.06757	-0.759977	-0.490689	-0.405742
mcp6	rrp6	5.26835	2.39735	0.721674		iss10	-0.125608	-0.0632908	2.28926	2.47886	1.9017	2.59876	1.56967	1.33492	2.11862	4.16075	1.60395	2.33253	0.86388	3.0715	1.8497	2.25882	2.28896	1.55784	1.71745	0.874477	1.85644	0.891938	1.41907	1.81964	4.52127	0.33713	-0.33979	-0.186511	-0.171172	-0.264112
meu1	rrp6	12.9095	3.69036	1.11091		erh1	0.832414	-0.401351	1.63475	2.57511	2.30087	3.04354	2.66678	1.30909	2.24626	3.23663	1.80845	3.02414	2.02347	3.10566	1.93236	3.20842	2.69776	1.65017	1.60971	1.79733	1.84273	0.902478	1.1759	2.13741	2.29871	0.999104	0.47458	-0.246482	-0.189989	-0.103263
meu43	rrp6	5.37976	2.42754	0.730763		ccr4	-0.571397	0.0493664	0.671339	1.14578	0.606796	0.291173	0.190416	0.205982	-0.247986	0.33921	0.36047	0.364521	0.75055	0.572835	0.647803	0.786095	0.36761	0.524003	0.688035	0.365193	0.233869	0.663699	0.40211	0.713311	3.64613	0.683561	2.74231	0.119893	0.167238	0.146715
meu32	rrp6	7.73695	2.95176	0.88857		air1	1.14444	0.511859	0.646225	0.965374	1.05119	0.920925	0.558033	0.349676	0.252597	0.390318	0.366902	0.196664	-0.356249	0.780013	0.651705	0.777575	0.284354	0.619138	0.530998	0.186001	0.624658	0.48344	0.0746363	0.555373	2.09235	0.876049	-0.112612	-0.651601	-0.0066788	0.0725512
tht2	rrp6	18.2536	4.19011	1.26135		clr4	1.60798	0.361913	1.39658	1.40484	0.719225	0.654256	0.898877	0.377296	0.503761	0.799273	0.741529	0.528038	0.503307	0.862877	0.0129117	0.474273	0.317814	0.789353	1.11464	-0.0827422	0.691839	0.645478	0.610071	1.11806	7.47858	9.71471	5.61862	-0.606865	-0.100477	0.320172
mug9	rrp6	20.0597	4.32623	1.30232		ago1	1.55993	0.497953	2.01015	1.37227	0.654457	0.709064	0.706277	0.467458	0.741163	0.6415	0.896863	0.337605	0.359784	0.606147	-0.0781386	0.543376	0.00621287	0.800368	0.45374	0.0628934	0.52647	0.649951	0.487298	0.249461	3.84047	8.89927	1.31789	-0.814767	-0.236983	-0.0929947
arp1	rrp6	9.3666	3.22753	0.971582
dic1	rrp6	9.35977	3.22647	0.971265
dil1	rrp6	3.78356	1.91975	0.577901
rec10	rrp6	4.15717	2.0556	0.618798
rec25	rrp6	8.0148	3.00267	0.903893
mcp5	rrp6	18.0311	4.17242	1.25602
mei4	rrp6	31.5786	4.98088	1.49939
mcp7	rrp6	20.2142	4.3373	1.30566
cen-dg	rrp6	3.46229	1.79173	0.539364
tlh1-2	rrp6	16.9164	4.08035	1.22831
mat3-1	rrp6	5.48624	2.45582	0.739275
tef3	rrp6	0.75573	-0.404057	-0.121633
ade2	rrp6	0.515726	-0.955322	-0.287581
ade6	rrp6	0.79258	-0.335372	-0.100957
mug10	rrp6	15.1373	3.92003	1.18005
ssm4	rrp6	49.3765	5.62575	1.69352
rec8	rrp6	32.5383	5.02407	1.51239
mug8	rrp6	16.7016	4.06191	1.22276
sme2	rrp6	138.65	7.11531	2.14192
sno20	rrp6	33.2318	5.05449	1.52155
mug1	red1	5.36119	2.42255	0.729261
mug4	red1	5.94421	2.57149	0.774094
mug45	red1	9.42932	3.23715	0.974481
rep1	red1	3.95941	1.98528	0.59763
mcp6	red1	4.62191	2.20849	0.664822
meu1	red1	7.91394	2.9844	0.898393
meu43	red1	2.54747	1.34906	0.406109
meu32	red1	4.43706	2.1496	0.647095
tht2	red1	9.2573	3.21059	0.966484
mug9	red1	43.4046	5.43977	1.63754
arp1	red1	6.673	2.73834	0.824321
dic1	red1	6.78079	2.76145	0.83128
dil1	red1	2.85195	1.51195	0.455143
rec10	red1	2.49947	1.32162	0.397849
rec25	red1	7.35473	2.87867	0.866567
mcp5	red1	15.1394	3.92024	1.18011
mei4	red1	17.3181	4.11421	1.2385
mcp7	red1	16.7836	4.06898	1.22489
cen-dg	red1	1.71421	0.777541	0.234063
tlh1-2	red1	1.78843	0.838692	0.252472
mat3-1	red1	1.72285	0.784798	0.236248
tef3	red1	0.610657	-0.711566	-0.214203
ade2	red1	0.414075	-1.27204	-0.382921
ade6	red1	0.636299	-0.652223	-0.196339
mug10	red1	19.2048	4.26339	1.28341
ssm4	red1	33.2445	5.05504	1.52172
rec8	red1	30.6639	4.93847	1.48663
mug8	red1	20.5047	4.35789	1.31185
sme2	red1	60.1573	5.91067	1.77929
sno20	red1	12.368	3.62854	1.0923
mug1	iss10	3.62114	1.85644	0.558845
mug4	iss10	4.78599	2.25882	0.679972
mug45	iss10	8.40647	3.0715	0.924614
rep1	iss10	3.28855	1.71745	0.517004
mcp6	iss10	3.52992	1.81964	0.547765
meu1	iss10	6.05764	2.59876	0.782304
meu43	iss10	1.85567	0.891938	0.2685
meu32	iss10	2.94413	1.55784	0.468956
tht2	iss10	5.03689	2.33253	0.702163
mug9	iss10	17.8859	4.16075	1.25251
arp1	iss10	3.60426	1.8497	0.556817
dic1	iss10	3.73652	1.9017	0.572468
dil1	iss10	2.67414	1.41907	0.427183
rec10	iss10	1.83334	0.874477	0.263244
rec25	iss10	4.88704	2.28896	0.689046
mcp5	iss10	2.96838	1.56967	0.472519
mei4	iss10	5.57455	2.47886	0.74621
mcp7	iss10	1.81993	0.86388	0.260054
cen-dg	iss10	1.26324	0.33713	0.101486
tlh1-2	iss10	22.9636	4.52127	1.36104
mat3-1	iss10	0.790156	-0.33979	-0.102287
tef3	iss10	0.832711	-0.264112	-0.0795056
ade2	iss10	0.878728	-0.186511	-0.0561454
ade6	iss10	0.888121	-0.171172	-0.0515279
mug10	iss10	3.03975	1.60395	0.482837
ssm4	iss10	4.88804	2.28926	0.689135
rec8	iss10	2.52261	1.33492	0.40185
mug8	iss10	4.3428	2.11862	0.637769
sme2	iss10	0.916617	-0.125608	-0.0378119
sno20	iss10	0.957078	-0.0632908	-0.0190524
mug1	pab2	4.06753	2.02415	0.609331
mug4	pab2	5.08306	2.3457	0.706125
mug45	pab2	10.832	3.43723	1.03471
rep1	pab2	3.43798	1.78156	0.536303
mcp6	pab2	3.12362	1.64322	0.494659
meu1	pab2	5.74004	2.52106	0.758915
meu43	pab2	3.00147	1.58567	0.477334
meu32	pab2	2.93527	1.55349	0.467648
tht2	pab2	5.08189	2.34536	0.706025
mug9	pab2	4.37587	2.12957	0.641064
arp1	pab2	2.87251	1.52231	0.458262
dic1	pab2	5.02822	2.33005	0.701414
dil1	pab2	2.26017	1.17643	0.354141
rec10	pab2	2.45273	1.29439	0.38965
rec25	pab2	4.41783	2.14334	0.645209
mcp5	pab2	3.80564	1.92814	0.580427
mei4	pab2	3.70739	1.89041	0.569069
mcp7	pab2	2.84346	1.50765	0.453847
cen-dg	pab2	0.371111	-1.43008	-0.430496
tlh1-2	pab2	1.35053	0.43353	0.130506
mat3-1	pab2	8.38357	3.06757	0.923429
tef3	pab2	0.754848	-0.405742	-0.122141
ade2	pab2	0.590506	-0.759977	-0.228776
ade6	pab2	0.711685	-0.490689	-0.147712
mug10	pab2	3.50821	1.81074	0.545086
ssm4	pab2	10.7453	3.42563	1.03122
rec8	pab2	3.18624	1.67186	0.503279
mug8	pab2	2.90052	1.53631	0.462476
sme2	pab2	25.0027	4.64401	1.39799
sno20	pab2	4.80761	2.26532	0.68193
mug1	lem2	1.66255	0.726295	0.218637
mug4	lem2	1.58699	0.656596	0.197655
mug45	lem2	1.81051	0.85539	0.257498
rep1	lem2	1.74699	0.799682	0.240728
mcp6	lem2	1.36211	0.428843	0.129095
meu1	lem2	2.12666	1.08588	0.326882
meu43	lem2	1.45132	0.524212	0.157803
meu32	lem2	1.92729	0.916373	0.275856
tht2	lem2	1.75646	0.800552	0.24099
mug9	lem2	2.0009	0.997069	0.300148
arp1	lem2	1.88982	0.89283	0.268769
dic1	lem2	2.77728	1.44571	0.435202
dil1	lem2	1.53203	0.603164	0.18157
rec10	lem2	1.61391	0.679968	0.204691
rec25	lem2	1.43754	0.490817	0.147751
mcp5	lem2	1.97188	0.954888	0.28745
mei4	lem2	3.01271	1.57223	0.473287
mcp7	lem2	1.49574	0.577095	0.173723
cen-dg	lem2	6.78771	2.75798	0.830235
tlh1-2	lem2	36.8769	5.16104	1.55363
mat3-1	lem2	6.67116	2.69593	0.811555
tef3	lem2	1.00632	-0.00883151	-0.00265855
ade2	lem2	0.956895	-0.0820831	-0.0247095
ade6	lem2	1.08027	0.0827799	0.0249192
mug10	lem2	2.12143	1.05839	0.318606
ssm4	lem2	3.47742	1.72472	0.519191
rec8	lem2	2.15105	1.09748	0.330375
mug8	lem2	1.93853	0.946168	0.284825
sme2	lem2	17.3186	3.94477	1.18749
sno20	lem2	11.1963	3.19807	0.962715
mug1	air1	1.54185	0.624658	0.188041
mug4	air1	1.71425	0.777575	0.234073
mug45	air1	1.71715	0.780013	0.234807
rep1	air1	1.44493	0.530998	0.159846
mcp6	air1	1.46955	0.555373	0.167184
meu1	air1	1.89333	0.920925	0.277226
meu43	air1	1.39807	0.48344	0.14553
meu32	air1	1.53596	0.619138	0.186379
tht2	air1	1.14604	0.196664	0.0592016
mug9	air1	1.31068	0.390318	0.117497
arp1	air1	1.57102	0.651705	0.196183
dic1	air1	2.07223	1.05119	0.316439
dil1	air1	1.0531	0.0746363	0.0224678
rec10	air1	1.13761	0.186001	0.055992
rec25	air1	1.21787	0.284354	0.0855992
mcp5	air1	1.47226	0.558033	0.167985
mei4	air1	1.95257	0.965374	0.290607
mcp7	air1	0.781193	-0.356249	-0.107242
cen-dg	air1	1.83534	0.876049	0.263717
tlh1-2	air1	4.26442	2.09235	0.62986
mat3-1	air1	0.924912	-0.112612	-0.0338996
tef3	air1	1.05157	0.0725512	0.0218401
ade2	air1	0.636574	-0.651601	-0.196151
ade6	air1	0.995381	-0.0066788	-0.00201052
mug10	air1	1.28958	0.366902	0.110449
ssm4	air1	1.56507	0.646225	0.194533
rec8	air1	1.27427	0.349676	0.105263
mug8	air1	1.19135	0.252597	0.0760393
sme2	air1	2.2106	1.14444	0.34451
sno20	air1	1.42589	0.511859	0.154085
mug1	erh1	3.58687	1.84273	0.554716
mug4	erh1	9.24336	3.20842	0.96583
mug45	erh1	8.60788	3.10566	0.934896
rep1	erh1	3.0519	1.60971	0.48457
mcp6	erh1	4.39973	2.13741	0.643426
meu1	erh1	8.24512	3.04354	0.916197
meu43	erh1	1.86927	0.902478	0.271673
meu32	erh1	3.1387	1.65017	0.49675
tht2	erh1	8.13498	3.02414	0.910356
mug9	erh1	9.42588	3.23663	0.974322
arp1	erh1	3.8168	1.93236	0.581699
dic1	erh1	4.92756	2.30087	0.692632
dil1	erh1	2.25934	1.1759	0.353982
rec10	erh1	3.47575	1.79733	0.541049
rec25	erh1	6.48796	2.69776	0.812108
mcp5	erh1	6.35011	2.66678	0.802782
mei4	erh1	5.95914	2.57511	0.775184
mcp7	erh1	4.0656	2.02347	0.609125
cen-dg	erh1	1.99876	0.999104	0.30076
tlh1-2	erh1	4.92018	2.29871	0.691981
mat3-1	erh1	1.38951	0.47458	0.142863
tef3	erh1	0.930925	-0.103263	-0.0310853
ade2	erh1	0.842949	-0.246482	-0.0741986
ade6	erh1	0.876612	-0.189989	-0.0571923
mug10	erh1	3.50265	1.80845	0.544397
ssm4	erh1	3.10533	1.63475	0.492108
rec8	erh1	2.47786	1.30909	0.394076
mug8	erh1	4.74452	2.24626	0.676193
sme2	erh1	1.78066	0.832414	0.250582
sno20	erh1	0.757149	-0.401351	-0.120819
mug1	ccr4	1.17598	0.233869	0.0704014
mug4	ccr4	1.7244	0.786095	0.236638
mug45	ccr4	1.48744	0.572835	0.172441
rep1	ccr4	1.61109	0.688035	0.207119
mcp6	ccr4	1.63956	0.713311	0.214728
meu1	ccr4	1.22363	0.291173	0.0876518
meu43	ccr4	1.58414	0.663699	0.199793
meu32	ccr4	1.43794	0.524003	0.157741
tht2	ccr4	1.28745	0.364521	0.109732
mug9	ccr4	1.26506	0.33921	0.102112
arp1	ccr4	1.56678	0.647803	0.195008
dic1	ccr4	1.52287	0.606796	0.182664
dil1	ccr4	1.32144	0.40211	0.121047
rec10	ccr4	1.28805	0.365193	0.109934
rec25	ccr4	1.29021	0.36761	0.110662
mcp5	ccr4	1.14109	0.190416	0.0573209
mei4	ccr4	2.21266	1.14578	0.344915
mcp7	ccr4	1.68243	0.75055	0.225938
cen-dg	ccr4	1.6061	0.683561	0.205772
tlh1-2	ccr4	12.5197	3.64613	1.09759
mat3-1	ccr4	6.69139	2.74231	0.825516
tef3	ccr4	1.10705	0.146715	0.0441656
ade2	ccr4	1.08665	0.119893	0.0360913
ade6	ccr4	1.12291	0.167238	0.0503436
mug10	ccr4	1.28384	0.36047	0.108512
ssm4	ccr4	1.59255	0.671339	0.202093
rec8	ccr4	1.15347	0.205982	0.0620067
mug8	ccr4	0.842071	-0.247986	-0.0746513
sme2	ccr4	0.672965	-0.571397	-0.172008
sno20	ccr4	1.03481	0.0493664	0.0148608
mug1	clr4	1.61534	0.691839	0.208264
mug4	clr4	1.38922	0.474273	0.14277
mug45	clr4	1.81866	0.862877	0.259752
rep1	clr4	2.16541	1.11464	0.33554
mcp6	clr4	2.17055	1.11806	0.33657
meu1	clr4	1.5738	0.654256	0.196951
meu43	clr4	1.56426	0.645478	0.194308
meu32	clr4	1.7283	0.789353	0.237619
tht2	clr4	1.44197	0.528038	0.158955
mug9	clr4	1.74022	0.799273	0.240605
arp1	clr4	1.00899	0.0129117	0.00388681
dic1	clr4	1.6463	0.719225	0.216508
dil1	clr4	1.52633	0.610071	0.18365
rec10	clr4	0.944261	-0.0827422	-0.0249079
rec25	clr4	1.24644	0.317814	0.0956716
mcp5	clr4	1.86461	0.898877	0.270589
mei4	clr4	2.64788	1.40484	0.422899
mcp7	clr4	1.41746	0.503307	0.151511
cen-dg	clr4	840.27	9.71471	2.92442
tlh1-2	clr4	178.352	7.47858	2.25128
mat3-1	clr4	49.1331	5.61862	1.69137
tef3	clr4	1.24848	0.320172	0.0963814
ade2	clr4	0.656622	-0.606865	-0.182685
ade6	clr4	0.932725	-0.100477	-0.0302465
mug10	clr4	1.67195	0.741529	0.223223
ssm4	clr4	2.63277	1.39658	0.420412
rec8	clr4	1.2989	0.377296	0.113577
mug8	clr4	1.41791	0.503761	0.151647
sme2	clr4	3.04825	1.60798	0.48405
sno20	clr4	1.28513	0.361913	0.108947
mug1	ago1	1.4404	0.52647	0.158483
mug4	ago1	1.45738	0.543376	0.163573
mug45	ago1	1.52219	0.606147	0.182468
rep1	ago1	1.36959	0.45374	0.136589
mcp6	ago1	1.18876	0.249461	0.0750953
meu1	ago1	1.63474	0.709064	0.213449
meu43	ago1	1.56911	0.649951	0.195655
meu32	ago1	1.74154	0.800368	0.240935
tht2	ago1	1.26366	0.337605	0.101629
mug9	ago1	1.55995	0.6415	0.193111
arp1	ago1	0.947279	-0.0781386	-0.0235221
dic1	ago1	1.57402	0.654457	0.197011
dil1	ago1	1.40182	0.487298	0.146691
rec10	ago1	1.04456	0.0628934	0.0189328
rec25	ago1	1.00432	0.00621287	0.00187026
mcp5	ago1	1.63159	0.706277	0.212611
mei4	ago1	2.58878	1.37227	0.413095
mcp7	ago1	1.28323	0.359784	0.108306
cen-dg	ago1	477.471	8.89927	2.67895
tlh1-2	ago1	14.3251	3.84047	1.1561
mat3-1	ago1	2.49302	1.31789	0.396726
tef3	ago1	0.937575	-0.0929947	-0.0279942
ade2	ago1	0.5685	-0.814767	-0.245269
ade6	ago1	0.848518	-0.236983	-0.071339
mug10	ago1	1.86201	0.896863	0.269983
ssm4	ago1	4.02825	2.01015	0.605116
rec8	ago1	1.38267	0.467458	0.140719
mug8	ago1	1.67152	0.741163	0.223112
sme2	ago1	2.94839	1.55993	0.469585
sno20	ago1	1.41221	0.497953	0.149899

## Sheet: Source data Fig 2e
Figure 2e: RT-qPCR data
transcripts are normalized to act1 and shown relative to the mean value of WT samples after group normalization for each independent experiment
gene	air1	red1	lem2	rrp6	pab2	ccr4	iss10	erh1
mug1	1.54185	5.36119	1.66255	7.09869	4.06753	1.17598	3.62114	3.58687
mug4	1.71425	5.94421	1.58699	8.97244	5.08306	1.7244	4.78599	9.24336
mug45	1.71715	9.42932	1.81051	10.8591	10.832	1.48744	8.40647	8.60788
rep1	1.44493	3.95941	1.74699	6.05099	3.43798	1.61109	3.28855	3.0519
mcp6	1.46955	4.62191	1.36211	5.26835	3.12362	1.63956	3.52992	4.39973
meu1	1.89333	7.91394	2.12666	12.9095	5.74004	1.22363	6.05764	8.24512
meu43	1.39807	2.54747	1.45132	5.37976	3.00147	1.58414	1.85567	1.86927
meu32	1.53596	4.43706	1.92729	7.73695	2.93527	1.43794	2.94413	3.1387
tht2	1.14604	9.2573	1.75646	18.2536	5.08189	1.28745	5.03689	8.13498
mug9	1.31068	43.4046	2.0009	20.0597	4.37587	1.26506	17.8859	9.42588
arp1	1.57102	6.673	1.88982	9.3666	2.87251	1.56678	3.60426	3.8168
dic1	2.07223	6.78079	2.77728	9.35977	5.02822	1.52287	3.73652	4.92756
dil1	1.0531	2.85195	1.53203	3.78356	2.26017	1.32144	2.67414	2.25934
rec10	1.13761	2.49947	1.61391	4.15717	2.45273	1.28805	1.83334	3.47575
rec25	1.21787	7.35473	1.43754	8.0148	4.41783	1.29021	4.88704	6.48796
mcp5	1.47226	15.1394	1.97188	18.0311	3.80564	1.14109	2.96838	6.35011
mei4	1.95257	17.3181	3.01271	31.5786	3.70739	2.21266	5.57455	5.95914
mcp7	0.781193	16.7836	1.49574	20.2142	2.84346	1.68243	1.81993	4.0656
mug10	1.28958	19.2048	2.12143	15.1373	3.50821	1.28384	3.03975	3.50265
ssm4	1.56507	33.2445	3.47742	49.3765	10.7453	1.59255	4.88804	3.10533
rec8	1.27427	30.6639	2.15105	32.5383	3.18624	1.15347	2.52261	2.47786
mug8	1.19135	20.5047	1.93853	16.7016	2.90052	0.842071	4.3428	4.74452
sme2	2.2106	60.1573	17.3186	138.65	25.0027	0.672965	0.916617	1.78066
sno20	1.42589	12.368	11.1963	33.2318	4.80761	1.03481	0.957078	0.757149
correlation matrix Fig. 2e
	air1	red1	lem2	rrp6	pab2	ccr4	iss10	erh1
erh1	0.120354	-0.0488635	-0.391439	-0.266438	-0.0603007	0.205246	0.71517	1
iss10	0.0410613	0.268481	-0.266569	-0.151271	-0.0348122	0.108988	1	0.71517
ccr4	0.0656845	-0.415203	-0.497279	-0.418287	-0.378831	1	0.108988	0.205246
pab2	0.578891	0.687316	0.788976	0.890863	1	-0.378831	-0.0348122	-0.0603007
rrp6	0.445012	0.839026	0.881232	1	0.890863	-0.418287	-0.151271	-0.266438
lem2	0.454587	0.620194	1	0.881232	0.788976	-0.497279	-0.266569	-0.391439
red1	0.23231	1	0.620194	0.839026	0.687316	-0.415203	0.268481	-0.0488635
air1	1	0.23231	0.454587	0.445012	0.578891	0.0656845	0.0410613	0.120354

## Sheet: Source data Fig 2f
Figure 2e: RT-qPCR data
transcripts are normalized to act1 and shown relative to the mean value of WT samples after group normalization for each independent experiment
sme2 transcript levels (log2)
	Exp-1	Exp-2	Exp-3	Exp-4	Exp-5	Exp-6	median	n
WT	-0.221637	-0.763218	-1.10032	0.46944	0.918139	0.221637	0	6
lem2Δ	3.67691	4.9836	5.44286	5.00876	4.17821	4.69026	4.83693	6
rrp6Δ	7.50652	8.138	6.81091	8.57326	8.49711	8.61349	8.31756	6
rrp6Δlem2Δ	7.22493	7.12768	6.98161	8.08535	7.02069	8.39781	7.17631	6
red1Δ	6.22737	6.8037	6.16635	7.4785	6.83259	7.36387	6.81814	6
red1Δlem2Δ	7.02013	6.36841	6.41899	7.67489	6.66362	8.05863	6.84188	6
iss10Δ	-0.36347	-0.432892	-0.115228	0.273435	0.616557	1.03578	0.0791035	6
iss10Δlem2Δ	3.39928	3.12405	3.35245	3.98562	4.34938	4.13425	3.69245	6
pab2Δ	5.72344	5.03121	5.285	5.50865	5.91687	5.45636	5.4825	6
pab2Δlem2Δ	5.9654	6.39815	6.42694	6.125	5.77881	6.15812	6.14156	6
ssm4 transcript levels (log2)
	Exp-1	Exp-2	Exp-3	Exp-4	Exp-5	Exp-6	median	n
WT	1.25846	-0.195489	-0.731907	1.3141	-0.461884	0.195489	0	6
lem2Δ	0.632797	3.06269	3.5512	2.18749	2.53685	1.68323	2.36217	6
rrp6Δ	5.01048	5.48755	4.58831	7.00632	5.67429	6.48246	5.58092	6
rrp6Δlem2Δ	5.66081	5.87733	5.00805	6.53246	5.47264	5.72709	5.69395	6
red1Δ	4.33573	4.94463	4.51437	6.42746	4.79738	5.31497	4.87101	6
red1Δlem2Δ	5.21379	4.4768	4.83941	6.16237	5.32707	6.44186	5.27043	6
iss10Δ	2.61659	1.60902	1.96725	3.4785	2.96331	3.59897	2.78995	6
iss10Δlem2Δ	3.08537	3.58316	3.32172	3.94699	3.79263	3.75795	3.67055	6
pab2Δ	4.54356	2.73021	3.35199	4.07458	4.32552	3.74331	3.90894	6
pab2Δlem2Δ	3.81345	4.51289	4.49371	4.12123	3.82798	4.37315	4.24719	6

## Sheet: Source data 2g
Figure 2g: RT-qPCR data
transcripts are normalized to act1 and shown relative to the mean value of WT samples after group normalization for each independent experiment
sno20 precursor transript levels
	Exp1	Exp2	Exp3	Exp4	median	Stdev	n
wt	1.03839	0.961609	1.0609	0.807232	1	0.1147	4
lem2	6.56703	8.64706	7.59343	7.39917	7.4963	0.855259	4
rrp6	5.17981	5.26997	4.80455	5.75265	5.22489	0.390042	4
red1	2.82969	2.73952	3.20495	2.25685	2.78461	0.390042	4
sno20 mature transript levels
	Exp1	Exp2	Exp3	Exp4	median	Stdev	n
wt	0.995137	0.987801	1.04788	1.00486	1	0.0268954	4
lem2	1.0749	1.16836	1.01108	0.953353	1.04299	0.0921412	4
rrp6	0.733157	0.740493	0.717211	0.77494	0.736825	0.0243502	4
red1	0.462498	0.474965	0.506973	0.480545	0.477755	0.0187378	4
snR42 precursor transript levels
	Exp1	Exp2	Exp3	Exp4	median	Stdev	n
wt	1.36365	0.918904	1.0811	0.732656	1	0.267423	4
lem2	8.42134	12.1848	11.6225	12.5414	11.9036	1.88578	4
rrp6	23.5362	20.456	19.2089	18.3197	19.8325	2.27915	4
red1	11.1192	7.35571	7.91807	6.99908	7.63689	1.88578	4
snR42 mature transript levels
	Exp1	Exp2	Exp3	Exp4	median	Stdev	n
wt	1.0533	0.993891	1.00611	0.943668	1	0.0450415	4
lem2	1.25169	1.23404	1.02964	0.978758	1.13184	0.139539	4
rrp6	0.594382	0.653788	0.64157	0.704011	0.647679	0.0450415	4
red1	0.513264	0.476083	0.510845	0.442943	0.493464	0.03323	4
