# Supplementary material for: The inner nuclear membrane protein Lem2 coordinates RNA degradation at the nuclear periphery
Source: Nat Struct Mol Biol. 2022 Sep 19;29(9):910–21. doi: 10.1038/s41594-022-00831-6 (PMC9507967; doi:10.1038/s41594-022-00831-6)
Supplement: Source Data Fig. 3 — Statistical Source Data [file 41594_2022_831_MOESM9_ESM.xlsx]

## Sheet: Source data Fig 3e
Figure 3e: RT-qPCR data
transcripts are normalized to act1 and shown relative to the mean value of WT samples after group normalization for each independent experiment
sme2 transcript levels
	Exp-1	Exp-2	Exp-3	Exp-4	median	Stdev	n
WT	1.48882	0.569164	1.14276	0.857245	1	0.393479	4
lem2p-lem2LC-GFP	4.62774	2.91955	2.66996	1.82679	2.79476	1.17485	4
lem2p-lem2(Δ200-307)	1.47314	1.3594	1.4066	2.4158	1.43987	0.503542	4
lem2p-lem2NL-GFP	40.4667	42.1749	42.4245	42.6786	42.2997	1.001	4
lem2p-lem2L-GFP	65.2555	58.6721	52.155	49.9986	55.4135	6.8926	4
lem2p-GFP Δlem2	65.208	65.7961	46.2218	47.5535	56.3808	10.7635	4
ssm4 transcript levels
	Exp-1	Exp-2	Exp-3	Exp-4	median	Stdev	n
WT	1.18345	0.79279	0.947375	1.05263	1	0.165314	4
lem2p-lem2LC-GFP	1.37312	1.86188	1.53311	1.36648	1.45311	0.231987	4
lem2p-lem2(Δ200-307)	1.5748	1.02835	1.61007	1.46524	1.52002	0.268033	4
lem2p-lem2NL-GFP	5.25582	4.96873	5.40818	5.36537	5.3106	0.197887	4
lem2p-lem2L-GFP	6.20226	5.60723	5.38834	5.51239	5.55981	0.361101	4
lem2p-GFP Δlem2	6.66892	6.12426	5.22054	5.92703	6.02564	0.598584	4
mei4 transcript levels
	Exp-1	Exp-2	Exp-3	Exp-4	median	Stdev	n
WT	1.10426	0.901452	0.989153	1.01085	1	0.0832857	4
lem2p-lem2LC-GFP	1.04821	1.80924	0.930686	1.32654	1.18738	0.390726	4
lem2p-lem2(Δ200-307)	1.2722	0.987045	0.902358	0.828948	0.944702	0.194107	4
lem2p-lem2NL-GFP	2.44918	2.87783	3.34109	2.74163	2.80973	0.371625	4
lem2p-lem2L-GFP	2.76016	2.29631	2.73223	2.63884	2.68554	0.213451	4
lem2p-GFP Δlem2	3.4917	1.91215	3.10187	2.39485	2.74836	0.707011	4
ade2 transcript levels
	Exp-1	Exp-2	Exp-3	Exp-4	median	Stdev	n
WT	1.15835	1.03201	0.924438	0.967991	1	0.10185	4
lem2p-lem2LC-GFP	0.828792	1.57493	1.49366	0.937926	1.21579	0.379901	4
lem2p-lem2(Δ200-307)	0.945245	0.915688	1.08596	1.21707	1.0156	0.138918	4
lem2p-lem2NL-GFP	1.22237	0.830615	0.8496	0.836112	0.842856	0.191964	4
lem2p-lem2L-GFP	0.428849	0.85835	0.671537	0.707584	0.68956	0.177949	4
lem2p-GFP Δlem2	0.640538	0.793572	0.743523	0.770145	0.756834	0.0674451	4
