# Supplementary material for: The inner nuclear membrane protein Lem2 coordinates RNA degradation at the nuclear periphery
Source: Nat Struct Mol Biol. 2022 Sep 19;29(9):910–21. doi: 10.1038/s41594-022-00831-6 (PMC9507967; doi:10.1038/s41594-022-00831-6)
Supplement: Source Data Fig. 4 — Statistical Source Data [file 41594_2022_831_MOESM11_ESM.xlsx]

## Sheet: Source data Fig 4b
Figure 4b: RT-qPCR data
transcripts are normalized to act1 and shown relative to the mean value of WT samples containing the DSR reporter after group normalization for each independent experiment
luciferase transcript levels
	RT-34	RT-35	RT-36	mean	Stdev	n
0xDSR	56.8469	56.9563	59.224	57.6757	1.34197	3
14xDSR	0.909301	1.15511	0.935587	1	0.134973	3
14xDSR cut11-mCherry	0.85814	1.21717	0.884901	0.986737	0.200009	3
14xDSR cut11-mCherry lem2∆	0.476412	0.700439	0.493635	0.556829	0.124668	3
tef3 transcript levels
	RT-34	RT-35	RT-36	mean	Stdev	n
0xDSR	0.877223	0.871383	1.0893	0.945967	0.124161	3
14xDSR	1.01591	0.973344	1.01074	1	0.0232287	3
14xDSR cut11-mCherry	0.943869	1.13441	0.955529	1.01127	0.106804	3
14xDSR cut11-mCherry lem2∆	1.0997	0.99898	0.997443	1.03204	0.0586004	3

## Sheet: Source data Fig 4c (leftl)
Figure 4c (left panel): quantitative microscopy data
Quantification of Mmi1 dots that colocalize with DSR relative to the nuclear envelope, shown as percentage.
Position of the dot was calculated by dividing the dot-NE distance by the average of nucleus ratio. Internal dots were classified in zone I (p<0.184), intermediate in zone II (0.184<p<0.422) and all internal in zone III (p>0.422).
WT	CFP-Mmi dots overlapping w/ DSR
	zones	dots counted	% of total			nuclear diameter	2.828	2.819	2.804	2.773	2.683	2.672	2.63	2.627	2.622	2.615	2.576	2.568	2.568	2.558	2.553	2.546	2.534	2.527	2.516	2.508	2.504	2.499	2.499	2.471	2.469	2.468	2.464	2.452	2.452	2.441	2.436	2.425	2.424	2.409	2.408	2.405	2.405	2.401	2.399	2.393	2.388	2.387	2.385
	I	49	42.9825			avg diameters	2.31425
	II	39	34.2105
	III	26	22.807			dot-NE distance	1.13	1.001	0.979	0.962	0.907	0.884	0.853	0.808	0.77	0.75	0.736	0.658	0.629	0.617	0.616	0.605	0.586	0.585	0.58	0.577	0.564	0.535	0.523	0.508	0.507	0.501	0.483	0.482	0.476	0.464	0.462	0.46	0.459	0.459	0.455	0.452	0.438	0.438	0.433	0.42	0.395	0.362	0.346
	dots count	114	100			Position calculation	0.97656	0.865077	0.846064	0.831372	0.783841	0.763964	0.737173	0.698284	0.665444	0.648159	0.63606	0.568652	0.54359	0.533219	0.532355	0.522849	0.506429	0.505564	0.501243	0.498651	0.487416	0.462354	0.451983	0.43902	0.438156	0.43297	0.417415	0.41655	0.411365	0.400995	0.399266	0.397538	0.396674	0.396674	0.393217	0.390624	0.378525	0.378525	0.374204	0.362969	0.341364	0.312845	0.299018
						Zone	III	III	III	III	III	III	III	III	III	III	III	III	III	III	III	III	III	III	III	III	III	III	III	III	III	III	II	II	II	II	II	II	II	II	II	II	II	II	II	II	II	II	II
	cell count	114
lem2∆	CFP-Mmi dots overlapping w/ DSR
	zones	dots counted	% of total			nuclear diameter	3.189	3.083	3.043	2.845	2.844	2.821	2.818	2.771	2.753	2.745	2.744	2.724	2.715	2.701	2.692	2.658	2.655	2.652	2.647	2.627	2.624	2.624	2.597	2.595	2.591	2.582	2.569	2.564	2.563	2.562	2.552	2.548	2.546	2.537	2.519	2.515	2.507	2.502	2.501	2.497	2.495	2.487	2.475
	I	25	22.5225			avg diameters	2.41286
	II	51	45.9459
	III	35	31.5315			dot-NE distance	1.149	1.069	1	0.966	0.954	0.879	0.859	0.85	0.826	0.82	0.796	0.793	0.777	0.754	0.732	0.703	0.661	0.653	0.65	0.634	0.616	0.61	0.608	0.606	0.605	0.595	0.581	0.57	0.568	0.564	0.543	0.537	0.535	0.514	0.514	0.507	0.486	0.483	0.48	0.476	0.461	0.459	0.447
	dots count	111	100			Position calculation	0.952395	0.886084	0.828891	0.800708	0.790762	0.728595	0.712017	0.704557	0.684664	0.67969	0.659797	0.65731	0.644048	0.624984	0.606748	0.58271	0.547897	0.541266	0.538779	0.525517	0.510597	0.505623	0.503965	0.502308	0.501479	0.49319	0.481585	0.472468	0.47081	0.467494	0.450088	0.445114	0.443456	0.42605	0.42605	0.420248	0.402841	0.400354	0.397867	0.394552	0.382119	0.380461	0.370514
						Zone	III	III	III	III	III	III	III	III	III	III	III	III	III	III	III	III	III	III	III	III	III	III	III	III	III	III	III	III	III	III	III	III	III	III	III	II	II	II	II	II	II	II	II
	cell count	110
[truncated: 71 more columns]

## Sheet: Source data Fig 4c (right)
Figure 4c (right panel): quantitative microscopy data
Quantification of all Mmi1 dots relative to the nuclear envelope, shown as percentage.
Position of a dot was calculated by dividing the dot-NE distance by the average of nucleus ratio. Internal dots were classified in zone I (p<0.184), intermediate in zone II (0.184<p<0.422) and all internal in zone III (p>0.422).
WT	all CFP-Mmi dots per cell
	zones	dots counted	% of total			nuclear diameter	2.895	2.816	2.788	2.777	2.768	2.671	2.671	2.653	2.642	2.64	2.625	2.618	2.609	2.575	2.547	2.544	2.54	2.536	2.533	2.53	2.529	2.527	2.516	2.512	2.506	2.501	2.497	2.489	2.482	2.481	2.479	2.472	2.453	2.45	2.45	2.45	2.45	2.428	2.426	2.425	2.423	2.421	2.42
	I	84	28.9655			avg diameters	2.33592
	II	107	36.8966
	III	99	34.1379			dot-NE distance	1.175	1.118	1.115	1.115	1.09	1.081	1.014	1.002	0.976	0.974	0.969	0.958	0.955	0.954	0.948	0.931	0.928	0.91	0.907	0.905	0.903	0.902	0.895	0.89	0.887	0.885	0.882	0.879	0.879	0.878	0.876	0.869	0.86	0.851	0.851	0.849	0.831	0.83	0.826	0.825	0.811	0.798	0.789
	dots count	290	100			Position calculation	1.00603	0.957224	0.954655	0.954655	0.93325	0.925544	0.86818	0.857905	0.835644	0.833932	0.829651	0.820233	0.817664	0.816808	0.811671	0.797116	0.794547	0.779135	0.776567	0.774855	0.773142	0.772286	0.766293	0.762012	0.759443	0.757731	0.755162	0.752593	0.752593	0.751737	0.750025	0.744032	0.736326	0.72862	0.72862	0.726908	0.711496	0.71064	0.707215	0.706359	0.694372	0.683242	0.675536
						Zone	III	III	III	III	III	III	III	III	III	III	III	III	III	III	III	III	III	III	III	III	III	III	III	III	III	III	III	III	III	III	III	III	III	III	III	III	III	III	III	III	III	III	III
	cell count	116				note: There are multiple CFP-Mmi1 dots per cell, hence the number of counted CFP dots is >> number of cells/nuclear diameter measurements
lem2∆	all CFP-Mmi dots per cell
	zones	dots counted	% of total			nuclear diameter	3.04	3.016	2.984	2.934	2.85	2.82	2.811	2.777	2.733	2.727	2.703	2.702	2.694	2.674	2.673	2.673	2.637	2.625	2.604	2.603	2.599	2.588	2.574	2.567	2.559	2.557	2.554	2.525	2.516	2.516	2.508	2.497	2.493	2.493	2.483	2.479	2.472	2.468	2.462	2.458	2.457	2.45	2.45
	I	83	26.2658			avg diameters	2.34788
	II	124	39.2405
	III	109	34.4937			dot-NE distance	1.197	1.18	1.14	1.121	1.111	1.055	1.045	1.029	1.012	1.011	1.008	1.002	1.002	0.997	0.98	0.962	0.957	0.938	0.928	0.916	0.9	0.897	0.885	0.883	0.877	0.862	0.858	0.848	0.844	0.842	0.836	0.836	0.829	0.813	0.809	0.795	0.789	0.786	0.786	0.78	0.78	0.766	0.747
	dots count	316	100			Position calculation	1.01964	1.00516	0.971088	0.954903	0.946385	0.898682	0.890164	0.876534	0.862053	0.861201	0.858646	0.853535	0.853535	0.849276	0.834795	0.819462	0.815203	0.799018	0.790499	0.780277	0.766648	0.764093	0.753871	0.752167	0.747056	0.734279	0.730871	0.722353	0.718946	0.717242	0.712131	0.712131	0.706168	0.692539	0.689131	0.677206	0.672095	0.669539	0.669539	0.664428	0.664428	0.652503	0.636318
						Zone	III	III	III	III	III	III	III	III	III	III	III	III	III	III	III	III	III	III	III	III	III	III	III	III	III	III	III	III	III	III	III	III	III	III	III	III	III	III	III	III	III	III	III
	cell count	128				note: There are multiple CFP-Mmi1 dots per cell, hence the number of counted CFP dots is >> number of cells/nuclear diameter measurements
[truncated: 273 more columns]
