# Supplementary material for: The inner nuclear membrane protein Lem2 coordinates RNA degradation at the nuclear periphery
Source: Nat Struct Mol Biol. 2022 Sep 19;29(9):910–21. doi: 10.1038/s41594-022-00831-6 (PMC9507967; doi:10.1038/s41594-022-00831-6)
Supplement: Source Data Fig. 5 — Statistical Source Data [file 41594_2022_831_MOESM12_ESM.xlsx]

## Sheet: Scource data Fig 5b
Figure 5b: Lem2-GFP RIP-qPCR data
RIP samples are normalized to input levels and shown relative to the median value of the non-tagged strain from all experiments
sme2 transcript levels
	RIP-008	RIP-009	RIP-010	median	Stdev	n
untag	1.26933	0.847928	1	1	0.213401	3
Lem2-GFP	1.37874	1.03104	1.42966	1.37874	0.216947	3
ssm4 transcript levels
	RIP-008	RIP-009	RIP-010	median	Stdev	n
untag	2.02521	1	0.733377	1	0.68203	3
Lem2-GFP	0.649239	0.489124	0.958255	0.649239	0.238471	3
act1 transcript levels
	RIP-008	RIP-009	RIP-010	median	Stdev	n
untag	1.9071	1	0.691216	1	0.631999	3
Lem2-GFP	0.273465	0.7528	0.248546	0.273465	0.284211	3

## Sheet: Source data Fig 5c
Figure 5c: GFP-Mmi1 RIP-qPCR data
RIP samples are normalized to input levels and shown relative to the median value of the non-tagged strain from all experiments
sme2 transcript levels
	RIP-011	RIP-012	RIP-013	RIP-014	median	Stdev	n
untag	1.08078	0.512409	1.88518	0.91922	1	0.575852	4
GFP-Mmi1	21.8884	10.7453	24.1779	35.5573	23.0332	10.1727	4
GFP-Mmi1 lem2∆	4.09455	4.27381	12.3158	1.01318	4.18418	4.83193	4
ssm4 transcript levels
	RIP-011	RIP-012	RIP-013	RIP-014	median	Stdev	n
untag	1.41225	0.63384	0.448356	1.36616	1	0.495832	4
GFP-Mmi1	203.091	110.246	193.695	408.12	198.393	126.628	4
GFP-Mmi1 lem2∆	80.9547	72.1004	189.886	25.6445	76.5275	69.5283	4
act1 transcript levels
	RIP-011	RIP-012	RIP-013	RIP-014	median	Stdev	n
untag	0.919667	0.584776	1.25966	1.08033	1	0.28676	4
GFP-Mmi1	1.11911	0.581301	1.10548	1.51959	1.1123	0.384756	4
GFP-Mmi1 lem2∆	0.492425	0.539768	1.57868	0.143332	0.516096	0.619193	4

## Sheet: Source data Fig 5d
Figure 5d: Red1-myc RIP-qPCR data
RIP samples are normalized to input levels and shown relative to the median value of the non-tagged strain from all experiments
sme2 transcript levels
	RIP-018	RIP-019	RIP-020	median	Stdev	n
untag	1	0.664987	0.720218	0.720218	0.179612	3
Red1-myc	59.2257	76.6273	52.9483	59.2257	12.2673	3
Red1-myc lem2∆	2.34195	6.0273	6.67147	6.0273	2.33601	3
ssm4 transcript levels
	RIP-018	RIP-019	RIP-020	median	Stdev	n
untag	1	1.0037	0.788757	1	0.123043	3
Red1-myc	127.6	146.296	184.947	146.296	29.2462	3
Red1-myc lem2∆	20.6239	25.9614	132.238	25.9614	62.9562	3
act1 transcript levels
	RIP-018	RIP-019	RIP-020	median	Stdev	n
untag	0.992088	1.18666	1	1	0.110124	3
Red1-myc	1.19077	2.31354	2.92699	2.31354	0.880472	3
Red1-myc lem2∆	0.637837	1.57514	1.89931	1.57514	0.6551	3
