# Supplementary material for: The inner nuclear membrane protein Lem2 coordinates RNA degradation at the nuclear periphery
Source: Nat Struct Mol Biol. 2022 Sep 19;29(9):910–21. doi: 10.1038/s41594-022-00831-6 (PMC9507967; doi:10.1038/s41594-022-00831-6)
Supplement: Source Data Fig. 6 — Statistical Source Data [file 41594_2022_831_MOESM13_ESM.xlsx]

## Sheet: Source data Fig 6a
Figure 6a: RT-qPCR data
transcripts are normalized to act1 and shown relative to the mean value of WT samples after group normalization for each independent experiment
ssm4 transcript levels
	RT-049	RT-050	RT-051	RT-052	mean	Stdev	n
WT	1.00686	0.971788	0.91904	1.10231	1	0.077168	4
lem2	4.97246	2.5768	2.22907	2.59278	3.09278	1.26431	4
erh1	3.88838	3.55787	2.48063	2.49446	3.10533	0.726032	4
erh1 lem2	8.70342	11.2165	11.0707	8.56284	9.88837	1.45177	4
mei4 transcript levels
	RT-049	RT-050	RT-051	RT-052	mean	Stdev	n
WT	0.877303	1.21644	1.25403	0.652227	1	0.287157	4
lem2	1.8575	2.92087	3.86725	2.71918	2.8412	0.82496	4
erh1	6.60231	6.96073	5.56044	4.71309	5.95914	1.02118	4
erh1 lem2	11.4135	10.1171	11.8396	10.1152	10.8713	0.889209	4
sme2 transcript levels
	RT-049	RT-050	RT-051	RT-052	mean	Stdev	n
WT	1.04625	0.940663	0.847073	1.16602	1	0.137365	4
lem2	24.7581	13.6594	5.54669	6.87496	12.7098	8.78291	4
erh1	2.14465	2.07268	0.822686	2.08264	1.78066	0.639444	4
erh1 lem2	31.9713	40.8257	45.938	34.0511	38.1965	6.39743	4
mei3 transcript levels
	RT-049	RT-050	RT-051	RT-052	mean	Stdev	n
WT	0.677389	0.906509	0.684933	1.73117	1	0.498896	4
lem2	9.49692	7.35925	5.78965	8.00502	7.66271	1.53644	4
erh1	0.68496	1.31359	0.715608	0.424835	0.784749	0.375922	4
erh1 lem2	11.3381	12.618	15.0072	12.0363	12.7499	1.59322	4
sno20 transcript levels
	RT-049	RT-050	RT-051	RT-052	mean	Stdev	n
WT	0.916853	0.958207	0.684446	1.44049	1	0.317422	4
lem2	19.9998	11.4498	9.70611	10.7259	12.9704	4.74056	4
erh1	0.837406	0.884689	0.742734	0.563765	0.757149	0.14179	4
erh1 lem2	8.25314	13.2902	4.64203	10.9211	9.27663	3.71216	4
snR42 transcript levels
	RT-049	RT-050	RT-051	RT-052	mean	Stdev	n
WT	1.14105	0.937185	1.1984	0.723362	1	0.215819	4
lem2	19.6782	14.7553	13.7046	6.1364	13.5686	5.59735	4
erh1	1.00587	1.17663	1.49801	2.36438	1.51122	0.604258	4
erh1 lem2	11.4066	16.3626	16.8306	24.0075	17.1518	5.18763	4

## Sheet: Source data Fig 6b
Figure 6b: RT-qPCR data
transcripts are normalized to act1 and shown relative to the median value of WT samples after group normalization for each independent experiment
ssm4 transcript levels
	Exp-1	Exp-2	Exp-3	Exp-4	median	Stdev	n
WT	1.91174	0.872143	0.96667	1.03333	1	0.481739	4
lem2	1.23904	1.59774	7.72659	2.89798	2.24786	2.99358	4
iss10	4.90078	3.90964	10.384	10.9342	7.64237	3.64022	4
iss10 lem2	6.78239	5.40964	18.4508	12.208	9.49521	5.93531	4
mei4 transcript levels
	Exp-1	Exp-2	Exp-3	Exp-4	median	Stdev	n
WT	1.50843	0.491569			1	0.719031	2
lem2	3.79342	2.83114			3.31228	0.680434	2
iss10	7.94831	10.5879			9.26809	1.86644	2
iss10 lem2	17.3741	11.7301			14.5521	3.99088	2
sme2 transcript levels
	Exp-1	Exp-2	Exp-3	Exp-4	median	Stdev	n
WT	1.27076	1.15543	1.42541	0.574594	1.21309	0.371483	4
lem2	18.9515	26.8667	13.6558	12.7218	16.3036	6.48704	4
iss10	1.15177	1.00865	1.15652	1.01028	1.08103	0.0835587	4
iss10 lem2	15.6339	13.2196	15.376	8.65318	14.2978	3.23168	4
mei3 transcript levels
	Exp-1	Exp-2	Exp-3	Exp-4	median	Stdev	n
WT	1.25166	1.12956	1.30901	0.690991	1.19061	0.279738	4
lem2	3.388	3.49337	3.9969	6.85904	3.74513	1.63817	4
iss10	1.35151	0.559552	0.932801	0.721186	0.826994	0.342788	4
iss10 lem2	5.20109	4.54846	5.38683	5.4243	5.29396	0.406368	4
sno20 transcript levels
	Exp-1	Exp-2	Exp-3	Exp-4	median	Stdev	n
WT	1.07952	1.44014	1.34086	0.65914	1.21019	0.348762	4
lem2	5.76619	12.5314	15.5566	10.1692	11.3503	4.13079	4
iss10	1.35512	1.10832	1.25797	1.64552	1.30654	0.226542	4
iss10 lem2	8.79658	8.35208	20.081	10.4011	9.59885	5.51948	4
snR42 transcript levels
	Exp-1	Exp-2	Exp-3	Exp-4	median	Stdev	n
WT	0.762611	1.2701	0.729899	1.19016	0.976386	0.281583	4
lem2	27.1877	11.5793	9.87281	7.85676	10.726	8.84093	4
iss10	1.53425	1.27331	2.22292	2.41322	1.87858	0.544082	4
iss10 lem2	11.7956	18.6578	9.62766	12.2005	11.998	3.89244	4

## Sheet: Source data Fig 6d
Figure 6d: RT-qPCR data
transcripts are normalized to act1 and shown relative to the median value of WT YES samples after group normalization for each independent experiment
sme2 transcript levels
	Exp-1	Exp-2	Exp-3	Exp-4	median	Stdev	n
WT YES	0.972345	1.02766	0.818656	1.15782	1	0.140455	4
lem2 YES	3.82292	4.00981	4.09368	4.24557	4.05174	0.176201	4
WT EMM	2.23028	2.45874	2.0359	2.46863	2.34451	0.206746	4
lem2 EMM	2.28896	2.73896	2.41624	3.29806	2.5776	0.450125	4
WT EMM-N	4.94429	4.21651	4.24336	3.56329	4.22994	0.564068	4
lem EMM-N	4.82182	5.06841	4.86472	4.23648	4.84327	0.357485	4
ade2 transcript levels
	Exp-1	Exp-2	Exp-3	Exp-4	median	Stdev	n
WT YES	1.08905	0.980716	0.915801	1.01928	1	0.0724731	4
lem2 YES	0.857847	0.858529	0.9975	0.95704	0.907784	0.0707089	4
WT EMM	1.02431	1.09599	0.992314	0.917386	1.00831	0.0740806	4
lem2 EMM	1.01178	1.08467	0.598721	0.935046	0.973414	0.214762	4
WT EMM-N	1.2797	0.993519	1.12051	0.977642	1.05701	0.140022	4
lem EMM-N	1.07867	1.21232	1.13137	1.24199	1.17184	0.0747121	4

## Sheet: Source data Fig 6e
Figure 6e: RT-qPCR data
transcripts are normalized to act1 and shown relative to the median value of WT YES samples after group normalization for each independent experiment
sme2 transcript levels
	RT-65	RT-66	RT-67	median	Stdev	n
WT YES t0	1	1.27132	0.654363	1	0.309222	3
lem2∆ YES t0	14.6601	22.2234	19.5037	19.5037	3.831	3
WT EMM-N t3	1.12695	1.99011	1.33564	1.33564	0.45036	3
lem2∆ EMM-N t3	9.01101	9.21593	9.14297	9.14297	0.103871	3
WT EMM-N t6	5.24492	4.9248	4.99777	4.99777	0.167771	3
lem2∆ EMM-N t6	10.0451	14.0162	11.5245	11.5245	2.0069	3
WT EMM-N t9	4.01594	4.45668	4.32707	4.32707	0.226518	3
lem2∆ EMM-N t9	8.89582	11.4778	13.1592	11.4778	2.14748	3
ade2 transcript levels
	RT-65	RT-66	RT-67	median	Stdev	n
WT YES t0	1	0.87231	1.08166	1	0.105514	3
lem2∆ YES t0	0.90972	1.38732	1.0945	1.0945	0.24083	3
WT EMM-N t3	1.16244	1.23733	0.983357	1.16244	0.1305	3
lem2∆ EMM-N t3	1.42548	1.18823	1.29177	1.29177	0.118942	3
WT EMM-N t6	1.56719	1.45527	1.44138	1.45527	0.0689792	3
lem2∆ EMM-N t6	1.57876	1.71865	1.75701	1.71865	0.0938177	3
WT EMM-N t9	1.30766	1.34582	1.53536	1.34582	0.121948	3
lem2∆ EMM-N t9	1.54868	1.39562	1.92802	1.54868	0.2741	3
