# Supplementary material for: The inner nuclear membrane protein Lem2 coordinates RNA degradation at the nuclear periphery
Source: Nat Struct Mol Biol. 2022 Sep 19;29(9):910–21. doi: 10.1038/s41594-022-00831-6 (PMC9507967; doi:10.1038/s41594-022-00831-6)
Supplement: Source Data Extended Data Fig. 1 — Statistical Source Data [file 41594_2022_831_MOESM14_ESM.xlsx]

## Sheet: Source data ExtFig 1d
Extended Data Figure 1d: RT-qPCR data
transcripts are normalized to act1 and shown relative to the mean value of WT samples after group normalization for each independent experiment
mei4 transcript levels
	Exp1 (14/6)	Exp2(15/6)	Exp3(12/6)	Exp4(13/6)	mean	Stdev	n
WT	1.47847	1.3091	0.477898	0.734534	1	0.471713	4
lem2	3.30529	3.14118	N/A	2.129	2.85849	0.63706	3
man1	1.69023	1.69978	0.624553	0.818691	1.20831	0.567556	4
ima1	1.67638	1.39101	1.95027	1.40377	1.60536	0.264946	4
mei3 transcript levels
	Exp1 (14/6)	Exp2(15/6)	Exp3(12/6)	Exp4(13/6)	mean	Stdev	n
WT	1.13565	1.66239	0.468437	0.733522	1	0.519851	4
lem2	8.83552	7.45877	N/A	6.48916	7.59448	1.17906	3
man1	1.18924	1.12603	0.660999	1.01727	0.998386	0.235871	4
ima1	1.53616	2.06929	5.25777	1.76572	2.65724	1.74738	4

## Sheet: Source data ExtFig 1e
Extended Data Figure 1e: RT-qPCR data
transcripts are normalized to the mean value of representative euchromatic genes (act1, ade2, tef3) and shown relative to the mean value of WT samples after group normalization for each independent experiment
ssm4 transcript levels
	Exp-1	Exp-2	Exp-3	Exp-4	mean	Stdev	n
WT	1.38779	0.824053	1.09004	0.698117	1	0.305822	4
lem2	5.26092	N/A	4.75704	4.03945	4.6858	0.613843	3
clr4	2.3257	1.82888	2.76823	3.60825	2.63277	0.755085	4
swi6	1.44055	0.93753	1.55569	1.30817	1.31049	0.268418	4
clr1	1.18188	0.956405	1.51895	1.41458	1.26795	0.250977	4
clr2	N/A	0.962666	0.869989	1.06327	0.965307	0.0966658	3
clr3	1.9732	1.3546	1.22175	1.66303	1.55314	0.335541	4
ago1	N/A	3.47455	4.31169	4.29852	4.02825	0.479567	3
SPAC212.08c transcript levels
	Exp-1	Exp-2	Exp-3	Exp-4	mean	Stdev	n
WT	1.07675	1.19689	0.955442	0.77092	1	0.181768	4									clr2
lem2	3.03751	6.82256	3.5034	2.81643	4.04497	1.87373	4
clr4	9.78905	9.7002	10.4368	8.68309	9.65228	0.724742	4									2.77514
swi6	8.69358	9.08822	9.79986	10.6763	9.56448	0.871153	4									3.04258
clr1	4.48068	5.95738	6.55696	6.5852	5.89506	0.986365	4									5.45959
clr2	N/A	2.77514	3.04258	5.45959	3.7591	1.47873	3
clr3	3.10743	4.08251	4.02637	3.7278	3.73603	0.447047	4
ago1	N/A	0.623775	1.92529	1.52739	1.35882	0.66693	3
cen-dg transcript levels
	Exp-1	Exp-2	Exp-3	Exp-4	mean	Stdev	n
WT	1.35083	1.06156	0.91508	0.672528	1	0.283622	4
lem2	7.95752	8.54219	6.12956	5.87409	7.12584	1.32378	4
clr4	939.71	845.091	758.382	817.896	840.27	75.5375	4
swi6	6.4406	6.86194	5.63055	5.92728	6.21509	0.545829	4
clr1	34.6883	26.0533	24.9191	17.4123	25.7683	7.0756	4
clr2	N/A	13.3713	12.0673	14.2504	13.2297	1.09839	3
clr3	22.2612	18.9097	14.8483	12.4046	17.1059	4.36004	4
ago1	N/A	429.987	526.986	475.441	477.471	48.5314	3
ade2 transcript levels
	Exp-1	Exp-2	Exp-3	Exp-4	mean	Stdev	n
WT	1.0612	0.982682	1.04704	0.909079	1	0.0695811	4
lem2	0.90463	1.72593	1.11384	0.959815	1.17605	0.377123	4
clr4	0.649399	0.648435	0.671931	0.656722	0.656622	0.0108562	4
swi6	1.0415	1.1431	1.06766	1.17729	1.10739	0.0634564	4
clr1	0.856412	0.70213	0.867003	0.899147	0.831173	0.0879269	4
clr2	N/A	0.596876	0.898525	1.08698	0.860792	0.247219	3
clr3	0.755934	0.731248	0.76573	0.719626	0.743134	0.0213567	4
ago1	N/A	0.495028	0.593694	0.616778	0.5685	0.064667	3
