# Supplementary material for: The inner nuclear membrane protein Lem2 coordinates RNA degradation at the nuclear periphery
Source: Nat Struct Mol Biol. 2022 Sep 19;29(9):910–21. doi: 10.1038/s41594-022-00831-6 (PMC9507967; doi:10.1038/s41594-022-00831-6)
Supplement: Source Data Extended Data Fig. 3 — Statistical Source Data [file 41594_2022_831_MOESM15_ESM.xlsx]

## Sheet: Source data ExtFig 3a
Extended Data Figure 3a: RNAseq data analysis of Red1-dependent and -independent heterochromatin islands
log2 fold change lem2∆ over WT
	gene	log2 fold	p-adj in lem2
Red1 dep	mug159	1.39331	0.0218667
	ssm4	1.34053	1.32535e-25
	mei4	1.28352	3.55022e-16
	mug9	1.14935	2.15487e-08
	mug8	1.04968	7.20916e-07
	mcp5	0.955643	4.0335e-17
	mcp7	0.866268	1.0801e-15
	mug45	0.705247	4.06808e-05
	pvg4	0.559813	9.74789e-05
	spac8c9.04	-0.121377	0.131106
Red1 indep	mug142	0.562829	6.4292e-11
	isp4	0.545684	0.051822
	cdc28	0.241546	0.00738028
	sre1	0.227299	0.169512
	avl9	0.165117	0.117362
	gsf2	0.019611	0.948086
	erm1	-0.0760554	0.463495
	spcc569.06	-0.0889623	0.223312
	iec1	-0.175359	0.00671077
	spncrna.394	3.39012	7.88648e-05
	spbc24c6.09c	1.93753	2.87991e-15

## Sheet: Source data ExtFig 3b
Extended Data Figure 3b: Red1-myc ChIP-qPCR data
IP samples are normalized to input levels and the mean value of representative euchromatic loci (act1, ade2, tef3) from each experiment.
Relative enrichment to the median level of the non-tagged strains from all experiments
mei4 locus
	ChIP-008	ChIP-009	ChIP-010	ChIP-010	ChIP-011	ChIP-012	ChIP-013	median	Stdev	n
untag	0.998208	1.00179	0.897159	1.06262	1.0196	1	0.7498	1	0.10568	7
Red1-myc	2.25561	2.72973	2.57207	1.59487	1.8317	2.0238	1.1111	2.0238	0.563656	7
Red1-myc lem2	1.15093	1.69268	2.17892	1.61488	2.2273	2.3029	2.246	2.17892	0.437893	7
Red1-myc iss10	N/A	N/A	N/A	N/A	1.5846	0.6497	0.7312	0.7312	0.517844	3
tef3 locus
	ChIP-008	ChIP-009	ChIP-010	ChIP-010	ChIP-011	ChIP-012	ChIP-013	median	Stdev	n
untag	1.14374	0.893288	0.805778	1.10671	1.0295	1	0.9289	1	0.119634	7
Red1-myc	1.09492	1.0344	1.02377	1.28333	0.9857	1.1303	1.1916	1.09492	0.104759	7
Red1-myc lem2	1.27151	0.90189	0.835792	1.0971	1.1258	0.8698	0.9919	0.9919	0.158809	7
Red1-myc iss10	N/A	N/A	N/A	N/A	1.0292	1.179	1.0174	1.0292	0.0900868	3

## Sheet: Source data ExtFig 3c
Extended Data Figure 3c: GFP-Mmi1 ChIP-qPCR data
IP samples are normalized to input levels and the mean value of representative euchromatic loci (act1, ade2, tef3) from each experiment.
Relative enrichment to the median level of the non-tagged strains from all experiments
mei4 locus
	ChIP-014	ChIP-015	ChIP-016	ChIP-017	median	Stdev	n
untag	0.992163	0.660857	1.01978	1.00784	1	0.173237	4
GFP-Mmi1	3.2262	5.31859	5.20377	4.8034	5.00358	0.966751	4
GFP-Mmi1 lem2Δ	5.43704	5.21548	3.02696	5.20101	5.20825	1.13393	4
tef3 locus
	ChIP-014	ChIP-015	ChIP-016	ChIP-017	median	Stdev	n
untag	0.937321	1.04008	0.95992	1.10449	1	0.0766417	4
GFP-Mmi1	0.720689	0.608757	0.886455	0.548442	0.664723	0.148516	4
GFP-Mmi1 lem2Δ	0.664652	0.700566	0.70417	0.668952	0.684759	0.0206612	4

## Sheet: Source data ExtFig 3d
Extended Data Figure 3d: H3K9me2 ChIP-qPCR data
IP samples are normalized to input levels and are shown as relative to the mean value of act1 from all experiments
mei4 locus
	ChIP-1	ChIP-2	mean	Stdev	n
WT	6.41	8.323	7.3665	1.3527	2
lem2∆	6.04	9.658	7.849	2.55831	2
rrp6∆	1.812	0.786	1.299	0.725492	2
tf2-5 locus
	ChIP-014	ChIP-015	mean	Stdev	n
WT	1.106	2.207	1.6565	0.778525	2
lem2∆	0.883	0.367	0.625	0.364867	2
rrp6∆	22.759	18.322	20.5405	3.13743	2

## Sheet: Source data ExtFig 3e
Extended Data Figure 3e: RT-qPCR data
transcripts are normalized to act1 and shown relative to the mean value of WT samples after group normalization for each independent experiment
sno20 transcript levels (log2)
	Exp-1	Exp-2	Exp-3	Exp-4	Exp-5	Exp-6	median	n
WT	0.11095	-0.702364	-0.552635	1.00579	0.484882	-0.11095	0	6
lem2Δ	2.52818	4.56852	5.94091	4.12706	4.02118	3.83652	4.07412	6
rrp6Δ	5.78183	5.69381	4.6823	6.09712	5.64487	5.96428	5.73782	6
rrp6Δlem2Δ	6.34822	5.84754	5.95527	6.99101	6.17529	6.73444	6.26175	6
red1Δ	4.43797	3.78575	3.56618	4.78712	4.04972	4.72881	4.24385	6
red1Δlem2Δ	6.41093	5.60615	6.07372	7.0301	6.52228	7.23989	6.4666	6
pab2Δ	4.03141	2.63618	2.94508	3.06251	3.68529	3.25274	3.15762	6
pab2Δlem2Δ	4.40379	4.5912	5.48163	4.3253	4.45397	4.51778	4.48588	6
snR42 transcript levels (log2)
	Exp-1	Exp-2	Exp-3	Exp-4	Exp-5	Exp-6	median	n
WT	-0.390981	-0.340824	0.330716	0.344943	-0.454232	N/A	-0.340824	5
lem2Δ	4.76488	5.80534	3.91318	3.53347	3.30346	N/A	3.91318	5
rrp6Δ	5.94101	4.79507	6.06652	5.53042	5.52506	N/A	5.53042	5
rrp6Δlem2Δ	6.2892	5.99656	6.42787	5.52769	5.65328	N/A	5.99656	5
red1Δ	4.63619	4.07542	4.77139	3.84089	4.15901	N/A	4.15901	5
red1Δlem2Δ	5.63491	6.1355	6.24933	5.77184	6.03	N/A	6.03	5
pab2Δ	3.84648	4.11466	3.68248	4.3631	3.27338	N/A	3.84648	5
pab2Δlem2Δ	5.67321	5.75468	4.59253	4.26775	4.47469	N/A	4.59253	5
