# Supplementary material for: The inner nuclear membrane protein Lem2 coordinates RNA degradation at the nuclear periphery
Source: Nat Struct Mol Biol. 2022 Sep 19;29(9):910–21. doi: 10.1038/s41594-022-00831-6 (PMC9507967; doi:10.1038/s41594-022-00831-6)
Supplement: Source Data Extended Data Fig. 4 — Statistical Source Data [file 41594_2022_831_MOESM17_ESM.xlsx]

## Sheet: Source data ExtFig 4f
Extended Data Figure 4f: RT-qPCR data
transcripts are normalized to act1 and shown relative to the mean value of WT samples after group normalization for each independent experiment
sme2 transcript levels
	RT-72	RT-73	RT-74	RT-75	median	Stdev	n
WT	0.855368	1.21751	1.0027	0.997305	1	0.149349	4
lem2	5.16024	7.01281	4.84651	4.38007	5.00338	1.15401	4
lem2∆+MSC soluble	9.6842	14.1354	12.2798	14.6655	13.2076	2.25055	4
lem2∆+ OE MSC sol	11.5388	6.48193	8.64822	9.53004	9.08913	2.0961	4
lem2∆+Lem2	1.24022	1.40919	0.621105	0.510722	0.930661	0.445769	4
ssm4 transcript levels
	RT-72	RT-73	RT-74	RT-75	median	Stdev	n
WT	0.859237	0.921782	1.07822	1.28291	1	0.18889	4
lem2	3.16352	3.7223	2.16798	2.35572	2.75962	0.723105	4
lem2∆+MSC soluble	4.26048	7.544	5.11103	8.26029	6.32752	1.91167	4
lem2∆+ OE MSC sol	5.39537	3.52761	5.08193	4.89419	4.98806	0.824451	4
lem2∆+Lem2	0.95255	0.943075	1.33315	1.51169	1.14285	0.28357	4
ade2 transcript levels
	RT-72	RT-73	RT-74	RT-75	median	Stdev	n
WT	0.818855	0.849773	1.30432	1.15023	1	0.235772	4
lem2	0.870928	0.940411	0.806757	0.776506	0.838842	0.0727464	4
lem2∆+MSC soluble	0.372005	0.670043	0.4297	0.653865	0.541782	0.152719	4
lem2∆+ OE MSC sol	0.642561	0.475435	0.598104	0.450335	0.53677	0.0932612	4
lem2∆+Lem2	0.7623	0.734819	0.589136	0.750996	0.742907	0.0809077	4
