# Supplementary material for: The inner nuclear membrane protein Lem2 coordinates RNA degradation at the nuclear periphery
Source: Nat Struct Mol Biol. 2022 Sep 19;29(9):910–21. doi: 10.1038/s41594-022-00831-6 (PMC9507967; doi:10.1038/s41594-022-00831-6)
Supplement: Source Data Extended Data Fig. 5 — Statistical Source Data [file 41594_2022_831_MOESM18_ESM.xlsx]

## Sheet: Source data ExtFig 5b
Extended Data Figure 5b: RT-qPCR data
transcripts are normalized to act1 and shown relative to the mean value of WT samples containing the DSR reporter after group normalization for each independent experiment
luciferase transcript levels
	RT-41	RT-42	RT-43	RT-44	mean	Stdev	n
0xDSR	43.6789	48.1345	44.9158	50.1157	46.7112	2.94588	4
14xDSR	1.11283	1.01651	1.1425	0.728163	1	0.189037	4
14xDSR cut11-mCherry	1.10196	0.868422	1.21989	1.15582	1.08652	0.153184	4
14xDSR cut11-mCherry lem2∆	2.50219	1.47346	1.96853	2.17224	2.02911	0.430779	4
14xDSR cut11-mCherry iss10∆	20.7103	19.379	18.1464	18.9655	19.3003	1.07052	4
14xDSR cut11-mCherry red1∆	49.05	47.2842	50.7631	45.0188	48.029	2.45856	4
tef3 transcript levels
	RT-41	RT-42	RT-43	RT-44	mean	Stdev	n
0xDSR	0.925667	1.01657	1.07492	1.01323	1.0076	0.0615273	4
14xDSR	1.02573	0.973152	0.964104	1.03701	1	0.0367035	4
14xDSR cut11-mCherry	0.990286	0.988294	0.988339	1.15305	1.02999	0.0820461	4
14xDSR cut11-mCherry lem2∆	1.10496	1.11715	1.08046	1.03277	1.08384	0.0373043	4
14xDSR cut11-mCherry iss10∆	1.1114	1.05035	1.06935	1.0067	1.05945	0.0434437	4
14xDSR cut11-mCherry red1∆	0.685187	0.697711	0.666063	0.600462	0.662356	0.0432659	4

## Sheet: Source data ExtFig 5c
Extended Data Figure 5d: quantitative microscopy data
Quantification of Mmi1 dots that colocalize with DSR relative to the nuclear envelope, shown as percentage.
Position of a dot was calculated by dividing the dot-NE distance by the average of nucleus ratio. Internal dots were classified in zone I (p<0.184), intermediate in zone II (0.184<p<0.422) and all internal in zone III (p>0.422).
WT.1	dots
	zones	dots counted	% of total			nuclear diameter	20.684	20.334	19.812	19.342	19.24	19.184	19.126	19.088	19.005	18.965	18.794	18.582	18.473	18.268	18.263	18.171	18.17	18.147	18.046	17.777	17.47	17.285	17.239	17.03	16.898	16.838	16.64	16.46	16.413	16.337	16.313	16.179	15.999	15.403	15.22	15.082	14.992	14.856
	I	16	42.1053			avg diameters	17.6349
	II	15	39.4737
	III	7	18.4211			dot-NE distance	9.055	7.215	5.45	5.422	5.099	4.472	4.429	3.372	3.287	3.111	2.85	2.828	2.721	2.721	2.467	2.346	2.275	2.155	2.089	2.08	1.921	1.729	1.593	1.587	1.508	1.482	1.414	1.414	1.414	1.414	1.189	1.025	1	1	0.976	0.673	0.042	0
	dots count	38	100			Position calculation	1.02694	0.818265	0.618094	0.614918	0.578286	0.507177	0.5023	0.382424	0.372784	0.352824	0.323223	0.320728	0.308593	0.308593	0.279787	0.266064	0.258012	0.244402	0.236917	0.235896	0.217864	0.196089	0.180665	0.179984	0.171025	0.168076	0.160364	0.160364	0.160364	0.160364	0.134846	0.116247	0.113412	0.113412	0.11069	0.0763261	0.00476329	0
						Zone	III	III	III	III	III	III	III	II	II	II	II	II	II	II	II	II	II	II	II	II	II	II	I	I	I	I	I	I	I	I	I	I	I	I	I	I	I	I
	cell count	38
WT.2	dots
	zones	dots counted	% of total			nuclear diameter	22.672	22.041	21.828	21.585	21.447	21.125	20.814	20.811	20.688	20.677	20.632	20.563	20.438	20.36	20.332	20.277	20.053	20.035	20.01	19.991	19.99	19.98	19.838	19.833	19.828	19.808	19.783	19.73	19.716	19.675	19.639	19.588	19.586	19.566	19.565	19.501	19.449	19.442	19.405	19.381	19.308	19.298	19.276
	I	69	41.5663			avg diameters	18.316
	II	67	40.3614
	III	30	18.0723			dot-NE distance	8.139	7.731	6.922	6.619	6.574	6.131	6.001	5.625	5.442	5.367	5.233	5.209	5.045	5.003	5	4.902	4.859	4.577	4.509	4.503	4.466	4.434	4.259	4.23	4.123	4.049	4.002	4.002	3.988	3.876	3.802	3.779	3.75	3.735	3.651	3.634	3.625	3.606	3.563	3.457	3.425	3.4	3.335
	dots count	166	100			Position calculation	0.888733	0.844182	0.755844	0.722758	0.717844	0.669471	0.655276	0.614218	0.594236	0.586046	0.571414	0.568794	0.550886	0.5463	0.545972	0.535271	0.530576	0.499783	0.492358	0.491702	0.487662	0.484168	0.465059	0.461892	0.450209	0.442128	0.436996	0.436996	0.435467	0.423237	0.415157	0.412646	0.409479	0.407841	0.398669	0.396812	0.39583	0.393755	0.38906	0.377485	0.373991	0.371261	0.364163
						Zone	III	III	III	III	III	III	III	III	III	III	III	III	III	III	III	III	III	III	III	III	III	III	III	III	III	III	III	III	III	III	II	II	II	II	II	II	II	II	II	II	II	II	II
	cell count	166
avg WT	dots
	zones		% of total
	I		41.8358
	II		39.9176
	III		18.2467
	cell sum	204
lem2∆.2	dots
	zones	dots counted	% of total			nuclear diameter	24.593	24.505	22.383	22.288	22.043	20.814	19.849	19.825	19.734	19.702	19.415	19.334	18.78	18.759	18.751	18.739	18.603	18.477	18.317	18.09	18.068	18.062	17.67	17.636	17.557	17.515	17.409	17.151	16.994	16.391	16.125	15.948
	I	8	25			avg diameters	19.0477
	II	15	46.875
	III	9	28.125			dot-NE distance	7.091	6.176	5.94	5.433	5.357	5.251	4.645	4.389	4.155	3.834	3.432	3.366	3.337	3.318	3.283	3.272	3.173	3.06	2.902	2.853	2.73	2.369	2.267	2.151	1.677	1.669	1.601	1.566	1.463	1.167	0.833	0
	dots count	32	100			Position calculation	0.744551	0.648477	0.623697	0.570462	0.562482	0.551352	0.487722	0.460843	0.436273	0.402568	0.360358	0.353428	0.350383	0.348388	0.344713	0.343558	0.333163	0.321298	0.304708	0.299563	0.286648	0.248744	0.238034	0.225854	0.176084	0.175244	0.168104	0.164429	0.153614	0.122534	0.0874645	0
						Zone	III	III	III	III	III	III	III	III	III	II	II	II	II	II	II	II	II	II	II	II	II	II	II	II	I	I	I	I	I	I	I	I
	cell count	32
lem2∆.1	dots
	zones	dots counted	% of total			nuclear diameter	31.9	26.575	25.203	25.111	24.91	24.452	24.207	23.923	23.453	23.447	23.337	23.253	23.005	22.981	22.952	22.848	22.792	22.782	22.652	22.63	22.532	22.507	22.368	22.28	22.263	22.251	22.234	22.212	22.187	22.069	22.067	21.971	21.962	21.954	21.866	21.812	21.468	21.404	21.347	21.324	21.302	21.279	21.244
	I	23	15.0327			avg diameters	19.957
	II	79	51.634
	III	51	33.3333			dot-NE distance	8.62	8.276	7.835	7.835	7.701	6.749	6.675	6.593	6.453	6.433	6.408	6.336	6.156	6.058	6.021	5.907	5.893	5.551	5.55	5.548	5.51	5.506	5.318	5.315	5.303	5.191	5.09	5.062	5.056	5	4.947	4.928	4.924	4.922	4.901	4.879	4.845	4.836	4.809	4.791	4.786	4.717	4.697
	dots count	153	100			Position calculation	0.863859	0.829385	0.785189	0.785189	0.771761	0.676355	0.668939	0.660722	0.646691	0.644687	0.642182	0.634966	0.616927	0.607106	0.603398	0.591974	0.590571	0.556297	0.556197	0.555996	0.552188	0.551787	0.532947	0.532646	0.531443	0.520219	0.510098	0.507292	0.50669	0.501078	0.495767	0.493863	0.493462	0.493261	0.491157	0.488952	0.485545	0.484643	0.481937	0.480133	0.479632	0.472717	0.470713
						Zone	III	III	III	III	III	III	III	III	III	III	III	III	III	III	III	III	III	III	III	III	III	III	III	III	III	III	III	III	III	III	III	III	III	III	III	III	III	III	III	III	III	III	III
	cell count	153
avg lem2∆	dots
	zones		% of total
	I		20.0163
	II		49.2545
	III		30.7292
	cell sum	185
[truncated: 123 more columns]

## Sheet: Source data ExtFig 5d
Extended Data Figure 5d: quantitative microscopy data
Quantification of sme2+ locus relative to the nuclear envelope, shown as percentage.
Position of a dot was calculated by dividing the dot-NE distance by the average of nucleus ratio. Internal dots were classified in zone I (p<0.184), intermediate in zone II (0.184<p<0.422) and all internal in zone III (p>0.422).
sme2+ (first count)	dots
	zones	dots counted	% of total			nuclear diameter	22.373	22.303	22.006	21.792	21.705	21.605	21.552	21.36	21.344	21.213	20.893	20.883	20.677	20.661	20.616	20.524	20.524	20.45	20.431	20.396	20.358	20.224	20.056	20.044	20.025	20.011	20.006	20.003	20	20	19.889	19.835	19.827	19.734	19.729	19.678	19.669	19.667	19.66	19.607	19.526	19.526	19.506
	I	40	16.9492			avg diameters	18.1174
	II	117	49.5763
	III	79	33.4746			dot-NE distance	9.025	8.233	8.062	8.062	8.007	7.846	7.454	7.126	6.872	6.675	6.667	6.6	6.368	6.342	6.333	6.263	6.227	6.009	5.907	5.831	5.821	5.735	5.706	5.676	5.588	5.548	5.467	5.426	5.426	5.385	5.344	5.344	5.344	5.333	5.333	5.333	5.217	5.217	5.077	5.044	5	5	4.922
	dots count	236	100			Position calculation	0.99628	0.908851	0.889974	0.889974	0.883902	0.866129	0.822856	0.786648	0.758608	0.736861	0.735978	0.728582	0.702971	0.700101	0.699107	0.69138	0.687406	0.663341	0.652081	0.643691	0.642587	0.633093	0.629892	0.62658	0.616866	0.61245	0.603509	0.598983	0.598983	0.594457	0.58993	0.58993	0.58993	0.588716	0.588716	0.588716	0.575911	0.575911	0.560456	0.556813	0.551956	0.551956	0.543345
						Zone	III	III	III	III	III	III	III	III	III	III	III	III	III	III	III	III	III	III	III	III	III	III	III	III	III	III	III	III	III	III	III	III	III	III	III	III	III	III	III	III	III	III	III
	cell count	234
sme2+ (second count)	dots
	zones	dots counted	% of total			nuclear diameter	22.373	22.303	22.006	21.792	21.705	21.605	21.552	21.36	21.344	21.213	20.893	20.883	20.677	20.661	20.616	20.524	20.524	20.45	20.431	20.396	20.358	20.224	20.056	20.044	20.025	20.011	20.006	20.003	20	20	19.889	19.835	19.827	19.734	19.729	19.678	19.669	19.667	19.66	19.607	19.526	19.526	19.506
	I	78	33.3333			avg diameters	18.1174
	II	107	45.7265
	III	49	20.9402			dot-NE distance	8	8	7.174	6.66	6.5	6.374	6.19	6.187	6	5.89	5.772	5.772	5.657	5.274	5.148	5.099	5.069	5.014	5.006	4.924	4.912	4.854	4.765	4.67	4.61	4.589	4.552	4.512	4.481	4.403	4.4	4.384	4.373	4.25	4.18	4.167	4.14	4.138	4.039	4.028	4.002	4	4
	dots count	234	100			Position calculation	0.883129	0.883129	0.791946	0.735205	0.717543	0.703633	0.683321	0.68299	0.662347	0.650204	0.637178	0.637178	0.624483	0.582203	0.568294	0.562885	0.559573	0.553501	0.552618	0.543566	0.542241	0.535839	0.526014	0.515527	0.508903	0.506585	0.502501	0.498085	0.494663	0.486052	0.485721	0.483955	0.482741	0.469163	0.461435	0.46	0.457019	0.456799	0.44587	0.444656	0.441786	0.441565	0.441565
						Zone	III	III	III	III	III	III	III	III	III	III	III	III	III	III	III	III	III	III	III	III	III	III	III	III	III	III	III	III	III	III	III	III	III	III	III	III	III	III	III	III	III	III	III
	cell count	234
avg sme2+	dots
	zones		% of total
	I		25.1412
	II		47.6514
	III		27.2074
	cell count	234
[truncated: 193 more columns]
