# Supplementary material for: The inner nuclear membrane protein Lem2 coordinates RNA degradation at the nuclear periphery
Source: Nat Struct Mol Biol. 2022 Sep 19;29(9):910–21. doi: 10.1038/s41594-022-00831-6 (PMC9507967; doi:10.1038/s41594-022-00831-6)
Supplement: Source Data Extended Data Fig. 6 — Statistical Source Data [file 41594_2022_831_MOESM19_ESM.xlsx]

## Sheet: Scource data ExtFig 6a
Extended Data Figure 6a: RT-qPCR data
transcripts from input of RIP experiments are normalized to act1 and shown relative to the median level of non-tagged strains from all experiments
sme2 transcript levels
	input-008	input-009	input-010		median	Stdev	n
untag	1	1.6308	0.7045		1	0.473156	3
Lem2-GFP	0.5772	0.9104	0.6262		0.6262	0.179904	3
sme2 transcript levels
	input-011	input-012	input-013	input-14	median	Stdev	n
untag	0.9324	1.0676	0.5858	1.1452	1	0.24745	4
GFP-Mmi1	1.0745	1.0664	0.7724	1.7903	1.07045	0.43304	4
GFP-Mmi1 lem2∆	19.5331	16.5409	16.0225	20.3947	18.037	2.16519	4
sme2 transcript levels
	input-018	input-019	input-020		median	Stdev	n
untag	1.0101	1	0.9406		1	0.0375513	3
Red1-myc	1.0779	1.2093	1.5111		1.2093	0.222115	3
Red1-myc lem2∆	19.7508	18.3217	16.1206		18.3217	1.82873	3

## Sheet: Scource data ExtFig 6b
Extended Data Figure 6b: GFP-Mmi1 RIP-qPCR data
RIP samples are normalized to input levels and shown relative to the median value of the non-tagged strain from all experiments
sme2 transcript levels
	RIP-021	RIP-022	RIP-023	RIP-024	median	Stdev	n
untag	1.86396	1.25868	0.654681	0.741319	1	0.557451	4
GFP-Mmi1	N/A	43.6516	24.5423	16.2321	24.5423	14.0597	3
GFP-Mmi1 red1∆	8.99666	7.50544	4.72801	5.341	6.42322	1.97027	4
GFP-Mmi1 lem2∆	15.2773	19.3026	14.9396	8.52738	15.1085	4.45474	4
ssm4 transcript levels
	RIP-021	RIP-022	RIP-023	RIP-024	median	Stdev	n
untag	1.91005	1.07174	0.928255	0.454487	1	0.606312	4
GFP-Mmi1	N/A	408.079	287.896	102.184	287.896	154.113	3
GFP-Mmi1 red1∆	257.603	213.863	149.727	165.663	189.763	48.8997	4
GFP-Mmi1 lem2∆	176.806	390.689	280.55	138.649	228.678	113.194	4
act1 transcript levels
	RIP-021	RIP-022	RIP-023	RIP-024	median	Stdev	n
untag	1.21487	1.2882	0.456166	0.785128	1	0.389365	4
GFP-Mmi1	N/A	0.807327	1.5498	0.261212	0.807327	0.646785	3
GFP-Mmi1 red1∆	1.30232	1.05858	1.08427	0.796349	1.07142	0.207223	4
GFP-Mmi1 lem2∆	1.61544	0.967898	0.744039	0.892696	0.930297	0.385018	4

## Sheet: Scource data ExtFig 6c
Extended Data Figure 6b: RT-qPCR data
transcripts from input of RIP experiments are normalized to act1 and shown relative to the median level of non-tagged strains from all experiments
sme2 transcript levels
	RIP-021	RIP-022	RIP-023	RIP-024	median	Stdev	n
untag	0.973599	1.83246	0.445992	1.0264	1	0.572109	4
GFP-Mmi1	N/A	1.13974	0.616506	0.879299	0.879299	0.26162	3
GFP-Mmi1 red1∆	17.3324	18.9294	24.0598	14.3885	18.1309	4.05122	4
GFP-Mmi1 lem2∆	172.826	212.401	351.665	247.648	230.024	76.7051	4
ssm4 transcript levels
	RIP-021	RIP-022	RIP-023	RIP-024	median	Stdev	n
untag	1.26344	0.835473	0.552231	1.16453	1	0.324317	4
GFP-Mmi1	N/A	0.844318	0.660458	0.983722	0.844318	0.162141	3
GFP-Mmi1 red1∆	0.949128	0.986311	1.36084	1.1955	1.09091	0.19213	4
GFP-Mmi1 lem2∆	20.8605	15.1135	18.0962	30.0517	19.4783	6.45579	4
