# Supplementary material for: The inner nuclear membrane protein Lem2 coordinates RNA degradation at the nuclear periphery
Source: Nat Struct Mol Biol. 2022 Sep 19;29(9):910–21. doi: 10.1038/s41594-022-00831-6 (PMC9507967; doi:10.1038/s41594-022-00831-6)
Supplement: Source Data Extended Data Fig. 7 — Statistical Source Data [file 41594_2022_831_MOESM20_ESM.xlsx]

## Sheet: Source data ExtFig 7a
Extended Data Figure 7a: quantitative microscopy data
Quantification of Mmi1, Erh1 and Red1 dots relative to the nuclear envelope, shown as percentage.
Position of a dot was calculated by dividing the dot-NE distance by the average of nucleus ratio. Internal dots were classified in zone I (p<0.184), intermediate in zone II (0.184<p<0.422) and all internal in zone III (p>0.422).
Mmi1.1	dots
	zones	dots counted	% of total			nuclear diameter	2.933	2.904	2.835	2.821	2.716	2.714	2.709	2.664	2.644	2.64	2.631	2.601	2.594	2.59	2.582	2.572	2.565	2.565	2.561	2.554	2.552	2.55	2.549	2.546	2.542	2.514	2.497	2.495	2.492	2.479	2.467	2.456	2.437	2.404	2.396	2.378	2.375	2.367	2.36	2.357	2.339	2.337	2.335
	I	52	23.5294			avg diameters	2.35694
	II	99	44.7964
	III	70	31.6742			dot-NE distance	1.091	1.053	1.038	0.971	0.961	0.907	0.901	0.886	0.856	0.851	0.833	0.82	0.82	0.807	0.805	0.803	0.803	0.801	0.797	0.792	0.792	0.785	0.756	0.747	0.713	0.694	0.684	0.679	0.676	0.675	0.671	0.667	0.666	0.655	0.647	0.644	0.644	0.641	0.637	0.637	0.635	0.634	0.621
	dots count	221	100			Position calculation	0.925778	0.893532	0.880804	0.823951	0.815465	0.769643	0.764551	0.751823	0.726366	0.722124	0.706849	0.695818	0.695818	0.684787	0.68309	0.681393	0.681393	0.679696	0.676301	0.672059	0.672059	0.666119	0.64151	0.633873	0.605022	0.5889	0.580414	0.576171	0.573626	0.572777	0.569383	0.565989	0.56514	0.555806	0.549018	0.546472	0.546472	0.543926	0.540532	0.540532	0.538835	0.537986	0.526955
						Zone	III	III	III	III	III	III	III	III	III	III	III	III	III	III	III	III	III	III	III	III	III	III	III	III	III	III	III	III	III	III	III	III	III	III	III	III	III	III	III	III	III	III	III
	cell count	80
Mmi1.2	dots
	zones	dots counted	% of total			nuclear diameter	2.696	2.666	2.647	2.647	2.626	2.624	2.62	2.61	2.596	2.56	2.542	2.538	2.53	2.529	2.507	2.49	2.475	2.468	2.465	2.462	2.444	2.426	2.422	2.412	2.401	2.38	2.376	2.375	2.371	2.369	2.365	2.359	2.359	2.358	2.353	2.336	2.331	2.33	2.319	2.319	2.311	2.311	2.306
	I	71	24.2321			avg diameters	2.29442
	II	112	38.2253
	III	110	37.5427			dot-NE distance	1.223	1.166	1.135	1.079	1.072	1.014	0.98	0.979	0.978	0.955	0.935	0.934	0.925	0.921	0.911	0.893	0.893	0.882	0.88	0.871	0.868	0.86	0.841	0.825	0.823	0.818	0.815	0.812	0.809	0.809	0.807	0.798	0.794	0.79	0.777	0.774	0.766	0.764	0.762	0.76	0.758	0.758	0.757
	dots count	293	100			Position calculation	1.06607	1.01638	0.989359	0.940544	0.934443	0.883885	0.854248	0.853376	0.852505	0.832456	0.815022	0.814151	0.806305	0.802819	0.794102	0.778412	0.778412	0.768823	0.76708	0.759235	0.75662	0.749646	0.733084	0.719137	0.717394	0.713036	0.71042	0.707805	0.70519	0.70519	0.703447	0.695602	0.692115	0.688628	0.677297	0.674682	0.667708	0.665965	0.664221	0.662478	0.660735	0.660735	0.659863
						Zone	III	III	III	III	III	III	III	III	III	III	III	III	III	III	III	III	III	III	III	III	III	III	III	III	III	III	III	III	III	III	III	III	III	III	III	III	III	III	III	III	III	III	III
	cell count	101
avg Mmi1	dots
	zones		% of total
	I		23.8807
	II		41.5108
	III		34.6084
	cell sum	181
Mmi1 lem2∆.1	dots
	zones	dots counted	% of total			nuclear diameter	3.382	3.249	3.228	3.054	3.018	2.97	2.882	2.837	2.8	2.793	2.772	2.74	2.734	2.711	2.695	2.694	2.68	2.679	2.669	2.664	2.663	2.659	2.658	2.658	2.623	2.616	2.615	2.607	2.592	2.591	2.589	2.584	2.584	2.581	2.57	2.565	2.565	2.561	2.555	2.547	2.537	2.536	2.53
	I	61	31.1224			avg diameters	2.57479
	II	69	35.2041
	III	66	33.6735			dot-NE distance	1.31	1.241	1.183	1.107	1.103	1.084	1.045	1.044	1.032	0.991	0.977	0.976	0.963	0.959	0.954	0.901	0.896	0.891	0.886	0.881	0.88	0.876	0.845	0.837	0.833	0.815	0.814	0.812	0.801	0.799	0.795	0.794	0.784	0.767	0.761	0.745	0.739	0.736	0.73	0.726	0.706	0.693	0.692
	dots count	196	100			Position calculation	1.01756	0.963963	0.91891	0.859876	0.856769	0.842011	0.811717	0.81094	0.801619	0.769772	0.758897	0.75812	0.748023	0.744915	0.741032	0.699863	0.695979	0.692096	0.688212	0.684328	0.683551	0.680444	0.656365	0.65015	0.647043	0.633062	0.632285	0.630731	0.622187	0.620633	0.617526	0.61675	0.608982	0.595777	0.591116	0.578688	0.574028	0.571697	0.567037	0.56393	0.548395	0.538297	0.53752
						Zone	III	III	III	III	III	III	III	III	III	III	III	III	III	III	III	III	III	III	III	III	III	III	III	III	III	III	III	III	III	III	III	III	III	III	III	III	III	III	III	III	III	III	III
	cell count	71
Mmi1 lem2∆.2	dots
	zones	dots counted	% of total			nuclear diameter	2.795	2.789	2.767	2.758	2.735	2.725	2.695	2.695	2.679	2.655	2.651	2.607	2.589	2.586	2.563	2.552	2.538	2.537	2.527	2.524	2.506	2.502	2.481	2.478	2.462	2.46	2.453	2.452	2.435	2.432	2.43	2.429	2.417	2.417	2.4	2.399	2.393	2.38	2.379	2.372	2.37	2.361	2.356
	I	51	25			avg diameters	2.38408
	II	88	43.1373
	III	65	31.8627			dot-NE distance	1.245	1.179	1.152	1.114	1.045	1.034	1.012	1.007	0.988	0.97	0.97	0.962	0.947	0.928	0.91	0.905	0.885	0.854	0.84	0.826	0.822	0.8	0.778	0.774	0.771	0.764	0.759	0.756	0.749	0.745	0.741	0.737	0.711	0.704	0.7	0.697	0.689	0.679	0.678	0.677	0.65	0.648	0.644
	dots count	204	100			Position calculation	1.04443	0.98906	0.96641	0.934532	0.876648	0.86742	0.848964	0.84477	0.82883	0.81373	0.81373	0.807019	0.794436	0.778497	0.763396	0.759202	0.742424	0.716418	0.704674	0.692929	0.689574	0.671118	0.652662	0.649306	0.64679	0.640918	0.636723	0.634206	0.628334	0.624978	0.621623	0.618267	0.596456	0.590584	0.587228	0.584711	0.578	0.569611	0.568772	0.567933	0.545283	0.543605	0.54025
						Zone	III	III	III	III	III	III	III	III	III	III	III	III	III	III	III	III	III	III	III	III	III	III	III	III	III	III	III	III	III	III	III	III	III	III	III	III	III	III	III	III	III	III	III
	cell count	73
avg Mmi1 lem2∆	dots
	zones		% of total
	I		28.0612
	II		39.1707
	III		32.7681
	cell sum	144
Erh1	dots
	zones	dots counted	% of total			nuclear diameter	22.2	21.85	21.662	21.552	21.479	21.334	21.19	20.887	20.756	20.502	20.336	20.305	20.289	20.173	20.004	19.934	19.88	19.84	19.684	19.66	19.568	19.526	19.511	19.508	19.445	19.399	19.38	19.373	19.282	19.271	19.166	19.1	19.047	19.039	19.026	18.994	18.918	18.893	18.885	18.792	18.787	18.727	18.716
	I	41	17.5966			avg diameters	17.8622
	II	77	33.0472
	III	115	49.3562			dot-NE distance	9.882	8.912	8.552	8.251	7.945	7.934	7.887	7.884	7.807	7.796	7.743	7.538	7.382	7.368	7.169	7.163	7.152	7.084	7.002	6.947	6.911	6.9	6.82	6.786	6.749	6.731	6.63	6.566	6.5	6.453	6.403	6.374	6.295	6.25	6.223	6.213	6.19	6.187	6.117	6.104	6.063	6.014	6.003
	dots count	233	100			Position calculation	1.10647	0.997861	0.957552	0.92385	0.889588	0.888356	0.883094	0.882758	0.874136	0.872904	0.86697	0.844017	0.82655	0.824982	0.8027	0.802029	0.800797	0.793183	0.784002	0.777843	0.773813	0.772581	0.763623	0.759817	0.755674	0.753658	0.742349	0.735184	0.727794	0.722531	0.716933	0.713686	0.70484	0.699802	0.696778	0.695659	0.693083	0.692748	0.68491	0.683454	0.678864	0.673377	0.672145
						Zone	III	III	III	III	III	III	III	III	III	III	III	III	III	III	III	III	III	III	III	III	III	III	III	III	III	III	III	III	III	III	III	III	III	III	III	III	III	III	III	III	III	III	III
	cell count	155
Erh1 lem2∆	dots
	zones	dots counted	% of total			nuclear diameter	22.667	22.272	21.8	21.717	21.635	21.615	21.578	21.506	21.506	21.443	21.426	21.287	21.19	21.162	21.101	20.9	20.872	20.79	20.635	20.632	20.616	20.616	20.572	20.57	20.452	20.402	20.336	20.304	20.299	20.266	20.219	20.208	20.164	20.07	20.059	20.017	19.918	19.903	19.877	19.845	19.629	19.602	19.565
	I	45	21.028			avg diameters	18.1259
	II	82	38.3178
	III	87	40.6542			dot-NE distance	9.07	8.397	8.246	8.111	7.939	7.795	7.782	7.738	7.718	7.566	7.281	7.221	7.167	7.018	6.989	6.989	6.903	6.7	6.598	6.579	6.562	6.503	6.5	6.435	6.399	6.342	6.317	6.175	6.157	6.067	6.06	5.975	5.813	5.774	5.772	5.762	5.722	5.603	5.598	5.59	5.584	5.497	5.48
	dots count	214	100			Position calculation	1.00078	0.926522	0.90986	0.894964	0.875986	0.860097	0.858663	0.853808	0.851601	0.834829	0.803383	0.796762	0.790804	0.774363	0.771163	0.771163	0.761674	0.739275	0.728021	0.725924	0.724048	0.717538	0.717207	0.710035	0.706063	0.699774	0.697015	0.681347	0.679361	0.66943	0.668658	0.659279	0.641404	0.637101	0.63688	0.635777	0.631363	0.618233	0.617681	0.616798	0.616136	0.606537	0.604661
						Zone	III	III	III	III	III	III	III	III	III	III	III	III	III	III	III	III	III	III	III	III	III	III	III	III	III	III	III	III	III	III	III	III	III	III	III	III	III	III	III	III	III	III	III
	cell count	157
Red1	dots
	zones	dots counted	% of total			nuclear diameter	2.659	2.647	2.603	2.593	2.587	2.586	2.577	2.562	2.56	2.549	2.534	2.533	2.527	2.521	2.514	2.489	2.48	2.474	2.466	2.461	2.458	2.443	2.436	2.419	2.409	2.405	2.399	2.397	2.392	2.389	2.382	2.375	2.374	2.372	2.366	2.353	2.33	2.325	2.322	2.322	2.318	2.313	2.309
	I	67	22.408			avg diameters	2.11757
	II	101	33.7793
	III	131	43.8127			dot-NE distance	1.012	1.01	0.996	0.991	0.987	0.975	0.96	0.937	0.933	0.924	0.914	0.913	0.911	0.911	0.908	0.903	0.902	0.895	0.869	0.864	0.855	0.855	0.85	0.842	0.838	0.835	0.832	0.828	0.827	0.825	0.819	0.813	0.8	0.799	0.795	0.787	0.786	0.786	0.785	0.776	0.776	0.776	0.775
	dots count	299	100			Position calculation	0.955812	0.953923	0.9407	0.935978	0.9322	0.920866	0.906699	0.884976	0.881198	0.872698	0.863253	0.862309	0.86042	0.86042	0.857586	0.852864	0.851919	0.845308	0.820752	0.816029	0.807529	0.807529	0.802806	0.795251	0.791473	0.788639	0.785806	0.782028	0.781083	0.779194	0.773528	0.767861	0.755583	0.754638	0.75086	0.743304	0.74236	0.74236	0.741415	0.732915	0.732915	0.732915	0.731971
						Zone	III	III	III	III	III	III	III	III	III	III	III	III	III	III	III	III	III	III	III	III	III	III	III	III	III	III	III	III	III	III	III	III	III	III	III	III	III	III	III	III	III	III	III
	cell count	238
Red1 lem2∆	dots
	zones	dots counted	% of total			nuclear diameter	3.316	3.151	3.09	3.061	3.05	3.034	2.999	2.955	2.949	2.879	2.85	2.85	2.82	2.797	2.761	2.744	2.733	2.695	2.661	2.658	2.654	2.638	2.631	2.619	2.613	2.59	2.582	2.577	2.553	2.55	2.538	2.528	2.522	2.519	2.517	2.473	2.472	2.46	2.455	2.451	2.442	2.435	2.426
	I	25	15.0602			avg diameters	2.33175
	II	66	39.759
	III	75	45.1807			dot-NE distance	1.275	1.196	1.129	1.019	0.976	0.967	0.96	0.915	0.905	0.896	0.896	0.889	0.872	0.85	0.838	0.833	0.821	0.809	0.808	0.808	0.801	0.8	0.799	0.794	0.79	0.78	0.773	0.772	0.77	0.762	0.758	0.757	0.751	0.75	0.738	0.723	0.714	0.713	0.711	0.71	0.697	0.693	0.681
	dots count	166	100			Position calculation	1.0936	1.02584	0.968373	0.874023	0.837141	0.829421	0.823417	0.78482	0.776242	0.768523	0.768523	0.762519	0.747937	0.729067	0.718775	0.714486	0.704193	0.693901	0.693043	0.693043	0.687039	0.686181	0.685323	0.681035	0.677604	0.669027	0.663023	0.662165	0.660449	0.653588	0.650157	0.649299	0.644153	0.643295	0.633002	0.620136	0.612417	0.611559	0.609843	0.608986	0.597835	0.594404	0.584112
						Zone	III	III	III	III	III	III	III	III	III	III	III	III	III	III	III	III	III	III	III	III	III	III	III	III	III	III	III	III	III	III	III	III	III	III	III	III	III	III	III	III	III	III	III
	cell count	122
[truncated: 256 more columns]

## Sheet: Source data Fig 7c
Extended Data Figure 7c: RT-qPCR data
transcripts are normalized to act1 and shown relative to the mean value of WT samples after group normalization for each independent experiment
mei4 transcript levels
	Exp-1	Exp-2	Exp-3	mean	Stdev	n
WT	1.02285	0.77864	1.19851	1	0.210864	3
lem2	2.94486	2.85899	2.98455	2.92947	0.0641784	3
air1	2.11266	2.11224	1.52224	1.91571	0.340761	3
air1 lem2	4.73089	5.06138	5.10597	4.96608	0.204898	3
sme2 transcript levels
	Exp-1	Exp-2	Exp-3	mean	Stdev	n
WT	1.08372	1.10066	0.815624	1	0.159898	3
lem2	13.452	11.5261	16.8536	13.9439	2.6976	3
air1	4.44273	1.95632	1.38169	2.59358	1.62698	3
air1 lem2	36.4746	40.8699	36.4021	37.9156	2.55884	3
mei3 transcript levels
	Exp-1	Exp-2	Exp-3	mean	Stdev	n
WT	1.05155	0.744298	1.20416	1	0.234223	3
lem2	7.04236	6.03567	7.02983	6.70262	0.57763	3
air1	3.26647	2.58605	2.02236	2.62496	0.622965	3
air1 lem2	10.5527	12.5471	11.6568	11.5855	0.999088	3
sno20 transcript levels
	Exp-1	Exp-2	Exp-3	mean	Stdev	n
WT	1.15923	0.496052	1.34472	1	0.446178	3
lem2	8.49501	6.82649	10.7986	8.7067	1.99449	3
air1	1.46257	0.921772	1.5472	1.31051	0.339309	3
air1 lem2	27.9352	30.8077	25.3615	28.0348	2.72446	3

## Sheet: Source data Fig 7d
Extended Data Figure 7d: RT-qPCR data
transcripts are normalized to act1 and shown relative to the median value of WT samples after group normalization for each independent experiment
mei4 transcript levels
	Exp-1	Exp-2	Exp-3	mean	Stdev	n
WT	0.970742	0.893861	1.1354	1	0.123397	3
lem2	2.73216	2.81779	2.83513	2.79503	0.0551336	3
sme2	1.19193	1.15789	1.16439	1.1714	0.0180718	3
sme2 lem2	2.90441	2.9297	2.66432	2.83281	0.146466	3
smm4 transcript levels
	Exp-1	Exp-2	Exp-3	mean	Stdev	n
WT	1.12512	0.907763	0.967122	1	0.112344	3
lem2	5.36611	6.34885	6.82345	6.17947	0.743289	3
sme2	1.13505	1.11653	0.974171	1.07525	0.0880262	3
sme2 lem2	6.9548	6.20792	5.81633	6.32635	0.578401	3
mei3 transcript levels
	Exp-1	Exp-2	Exp-3	mean	Stdev	n
WT	0.931565	0.954062	1.11437	1	0.0996869	3
lem2	7.42616	7.66685	8.21391	7.76897	0.403681	3
sme2	1.0729	1.22757	1.15056	1.15034	0.077338	3
sme2 lem2	9.09469	8.67683	8.04648	8.606	0.527684	3
sno20 transcript levels
	Exp-1	Exp-2	Exp-3	mean	Stdev	n
WT	1.0533	0.836316	1.11038	1	0.144599	3
lem2	10.4902	12.075	11.2192	11.2615	0.793254	3
sme2	1.10521	1.20762	1.06961	1.12748	0.0716522	3
sme2 lem2	14.373	12.9028	13.6225	13.6328	0.735179	3

## Sheet: Source data Fig 7e
Extended Data Figure 7e: RT-qPCR data
transcripts are normalized to act1 and shown relative to the median value of WT YES samples after group normalization for each independent experiment
mat3 transcript levels
	Exp-1	Exp-2	Exp-3	Exp-4	median	Stdev	n
WT YES	1.119	1.046	0.954	0.817	1	0.130202	4
lem2 YES	2.436	3.792	4.671	4.814	4.2315	1.09264	4
WT EMM	2.596		2.184	2.491	2.491	0.214094	3
lem2 EMM	2.318	2.219	2.54	2.26	2.289	0.143053	4
cen-dg transcript levels
	Exp-1	Exp-2	Exp-3	Exp-4	median	Stdev	n
WT YES	1.744	1		0.919	1	0.454738	3
lem2 YES	1.464	2.672	3.098	2.539	2.6055	0.695011	4
WT EMM	2.731	2.376	2.178	2.695	2.5355	0.264793	4
lem2 EMM	3.593	3.165	3.655	3.126	3.379	0.277876	4

## Sheet: Source data Fig 7f
Extended Data Figure 7f: RT-qPCR data
transcripts are normalized to act1 and shown relative to the median value of WT EMM samples after group normalization for each independent experiment
sme2 transcript levels
	RT-45	RT-49	RT-50	median	Stdev	n
WT YES	0.806781	0.973991	0.95423	0.95423	0.09137	3
WT EMM	1.33134	1	0.985268	1	0.195689	3
ade2 transcript levels
	RT-45	RT-49	RT-50	median	Stdev	n
WT YES	0.810745	0.75808	0.751255	0.75808	0.0325553	3
WT EMM	1.04752	1	0.909909	1	0.0698951	3
